# Supplementary material for: Library adaptors with integrated reference controls improve the accuracy and reliability of nanopore sequencing
Source: Nat Commun. 2022 Oct 28;13:6437. doi: 10.1038/s41467-022-34028-8 (PMC9616880; doi:10.1038/s41467-022-34028-8)
Supplement: Supplementary file 4 — Supplementary Data 1 [file 41467_2022_34028_MOESM4_ESM.xlsx]

## Sheet: Table 1
	CAPTOR TOP STRAND
CAPTOR ID	FINAL CAPTOR SEQUENCE
ONT_01_F	AACTGAATGATATCAGTCATCTAGCATCGTATGAGGAAGGGCTTGCGTGCTCGGAGACTAAGGTAATCCATGTAACACCATGAACACATC*T
ONT_02_F	AACTGAATGATATCAGTCATCTAGCATCGTACGTGACAATACCGGGCCCGCAGGCGGACTAGGTAATCCATGTAACACCATGAACACATC*T
ONT_03_F	AACTGAATGATATCAGTCATCTAGCATCGTAGATGCTGTTGAGTCATTGTTCGAGGCCGAAGGTAATCCATGTAACACCATGAACACATC*T
ONT_04_F	AACTGAATGATATCAGTCATCTAGCATCGTAATTTTCATTACTAGCCACGTCGGTAAACAAGGTAATCCATGTAACACCATGAACACATC*T
ONT_05_F	AACTGAATGATATCAGTCATCTAGCATCGTAACGGGCTGACGTCTCTTATGCGCAGTCGTAGGTAATCCATGTAACACCATGAACACATC*T
ONT_06_F	AACTGAATGATATCAGTCATCTAGCATCGTCCCAGCTGAACACTAGTATGGGCTCTGTACAGGTAATCCATGTAACACCATGAACACATC*T
ONT_07_F	AACTGAATGATATCAGTCATCTAGCATCGTTACCTGGGCAACACGGGGCTATACTCGAGCAGGTAATCCATGTAACACCATGAACACATC*T
ONT_08_F	AACTGAATGATATCAGTCATCTAGCATCGTTCGATTACGCGAGAAGAAGTTCTACAATCTAGGTAATCCATGTAACACCATGAACACATC*T
ONT_09_F	AACTGAATGATATCAGTCATCTAGCATCGTGAATTCGTCATCATATAGCGGAAAACCCCAAGGTAATCCATGTAACACCATGAACACATC*T
ONT_10_F	AACTGAATGATATCAGTCATCTAGCATCGTCGGTGGGTTCCGTTGACTTAAGGCTACCACAGGTAATCCATGTAACACCATGAACACATC*T
ONT_11_F	AACTGAATGATATCAGTCATCTAGCATCGTTACAGCGAATCTCCCAACGTATACCAGCGTAGGTAATCCATGTAACACCATGAACACATC*T
ONT_12_F	AACTGAATGATATCAGTCATCTAGCATCGTACATCTTTCGCAGATAGTGCAGCGCATGAGAGGTAATCCATGTAACACCATGAACACATC*T
ONT_13_F	AACTGAATGATATCAGTCATCTAGCATCGTATCATTCATGACCTTTAGAAATCGGTTCATAGGTAATCCATGTAACACCATGAACACATC*T
ONT_14_F	AACTGAATGATATCAGTCATCTAGCATCGTAAATCCAAGTGGATCTAAGTAACCATTCGAAGGTAATCCATGTAACACCATGAACACATC*T
ONT_15_F	AACTGAATGATATCAGTCATCTAGCATCGTCCGCCACATACCTAGCATGCGTAGCTGCCAAGGTAATCCATGTAACACCATGAACACATC*T
ONT_16_F	AACTGAATGATATCAGTCATCTAGCATCGTTAACCCTGATACACTCCTGCTGGCTGCATCAGGTAATCCATGTAACACCATGAACACATC*T
ONT_17_F	AACTGAATGATATCAGTCATCTAGCATCGTAAAAAAGTACTCTTTATAATTTAGTGAAGAAGGTAATCCATGTAACACCATGAACACATC*T
ONT_18_F	AACTGAATGATATCAGTCATCTAGCATCGTGCGATCAAGCACAGTAAAGTGTGTCGAGAGAGGTAATCCATGTAACACCATGAACACATC*T
ONT_19_F	AACTGAATGATATCAGTCATCTAGCATCGTTTACCCGATCGATAGCAAGTAGATCGCGGGAGGTAATCCATGTAACACCATGAACACATC*T
ONT_20_F	AACTGAATGATATCAGTCATCTAGCATCGTGTCTCGGCAATGTCAAAGTTTATTCTCTAGAGGTAATCCATGTAACACCATGAACACATC*T
ONT_21_F	AACTGAATGATATCAGTCATCTAGCATCGTATACGTCCAGTGCCGGCGAGTGGGAACGTCAGGTAATCCATGTAACACCATGAACACATC*T
ONT_22_F	AACTGAATGATATCAGTCATCTAGCATCGTGATGGGTGCGCCGCGGATCCGTCACACGCGAGGTAATCCATGTAACACCATGAACACATC*T
ONT_23_F	AACTGAATGATATCAGTCATCTAGCATCGTTCCGTGAATCCTATGTATAACGGCTCGTGAAGGTAATCCATGTAACACCATGAACACATC*T
ONT_24_F	AACTGAATGATATCAGTCATCTAGCATCGTTGTGATAGGCACACCGGTTGGTCCACCAGAAGGTAATCCATGTAACACCATGAACACATC*T
ONT_25_F	AACTGAATGATATCAGTCATCTAGCATCGTGGAGCGGCCCACAGGCTCCGCATTAGACAAAGGTAATCCATGTAACACCATGAACACATC*T
ONT_26_F	AACTGAATGATATCAGTCATCTAGCATCGTGTTGAACGAGGTTAATATTACAAGAAAAACAGGTAATCCATGTAACACCATGAACACATC*T
ONT_27_F	AACTGAATGATATCAGTCATCTAGCATCGTATATCCTCCTACTCCGGCTAAGATCTGTCCAGGTAATCCATGTAACACCATGAACACATC*T
ONT_28_F	AACTGAATGATATCAGTCATCTAGCATCGTGGTCTACCGCTTAGGACATAATGTAAAACTAGGTAATCCATGTAACACCATGAACACATC*T
ONT_29_F	AACTGAATGATATCAGTCATCTAGCATCGTAAGGGTGGTTCGGTGATTGGTACGGAGGCTAGGTAATCCATGTAACACCATGAACACATC*T
ONT_30_F	AACTGAATGATATCAGTCATCTAGCATCGTTACACGTAGAGCATAGATTAGCGCTCAAGGAGGTAATCCATGTAACACCATGAACACATC*T
ONT_31_F	AACTGAATGATATCAGTCATCTAGCATCGTGGGTACCGGCCATGATTTGAAACGCGGCAGAGGTAATCCATGTAACACCATGAACACATC*T
ONT_32_F	AACTGAATGATATCAGTCATCTAGCATCGTAGTGATCCCATGGAATCGCGCGCCCTGTCAAGGTAATCCATGTAACACCATGAACACATC*T
ONT_33_F	AACTGAATGATATCAGTCATCTAGCATCGTGGTTGCATATGGTCGGATACCCTCGCTTCCAGGTAATCCATGTAACACCATGAACACATC*T
ONT_34_F	AACTGAATGATATCAGTCATCTAGCATCGTGATATCATGTGTGGAGTTTCCACGCTCGCAAGGTAATCCATGTAACACCATGAACACATC*T
ONT_35_F	AACTGAATGATATCAGTCATCTAGCATCGTTCGCACGTGCATTGGGGGGCGGCCGTGCAAAGGTAATCCATGTAACACCATGAACACATC*T
ONT_36_F	AACTGAATGATATCAGTCATCTAGCATCGTGATATAAGGAAAGGGATGATCAGAGATAAGAGGTAATCCATGTAACACCATGAACACATC*T
ONT_37_F	AACTGAATGATATCAGTCATCTAGCATCGTCATTTCCCTATAGAGTCTTAAACGTTACAGAGGTAATCCATGTAACACCATGAACACATC*T
ONT_38_F	AACTGAATGATATCAGTCATCTAGCATCGTGAACATCCAGGCCCCTAGGCTGTGAACTACAGGTAATCCATGTAACACCATGAACACATC*T
ONT_39_F	AACTGAATGATATCAGTCATCTAGCATCGTGGGACCCGGGAGCTTAATTAGTAGTCGGCTAGGTAATCCATGTAACACCATGAACACATC*T
ONT_40_F	AACTGAATGATATCAGTCATCTAGCATCGTTCTATTCCGGATTAAAATCTTCGTTTTGTCAGGTAATCCATGTAACACCATGAACACATC*T
ONT_41_F	AACTGAATGATATCAGTCATCTAGCATCGTCAAAAGAACAGAAACCGCGCTAGACTGGCAAGGTAATCCATGTAACACCATGAACACATC*T
ONT_42_F	AACTGAATGATATCAGTCATCTAGCATCGTCCGCAAATGTGCGTTCTGAGCAGTGTCATAAGGTAATCCATGTAACACCATGAACACATC*T
ONT_43_F	AACTGAATGATATCAGTCATCTAGCATCGTCAAATTCGATACTGGTTTGAGGGCCAAACAAGGTAATCCATGTAACACCATGAACACATC*T
ONT_44_F	AACTGAATGATATCAGTCATCTAGCATCGTCCTTACCATCAGTAGCAGACGCCAAGGCCTAGGTAATCCATGTAACACCATGAACACATC*T
ONT_45_F	AACTGAATGATATCAGTCATCTAGCATCGTAGTTAGAGGGGACTCCCCCGAAGTATTCAAAGGTAATCCATGTAACACCATGAACACATC*T
ONT_46_F	AACTGAATGATATCAGTCATCTAGCATCGTTAGCTATGGATAATTCTAGGAATGTTACGGAGGTAATCCATGTAACACCATGAACACATC*T
ONT_47_F	AACTGAATGATATCAGTCATCTAGCATCGTCATACGGTACTATTAATGGCTCACAACAACAGGTAATCCATGTAACACCATGAACACATC*T
ONT_48_F	AACTGAATGATATCAGTCATCTAGCATCGTGATCCTGAGGTCGTTAACGCTAGCTTGGTTAGGTAATCCATGTAACACCATGAACACATC*T
ONT_49_F	AACTGAATGATATCAGTCATCTAGCATCGTGATAAAAGCAGCAACTATAATCAGCACTTCAGGTAATCCATGTAACACCATGAACACATC*T
ONT_50_F	AACTGAATGATATCAGTCATCTAGCATCGTCAATTTAAAGCGCCTTCTGGGGCACGATTGAGGTAATCCATGTAACACCATGAACACATC*T
ONT_51_F	AACTGAATGATATCAGTCATCTAGCATCGTCGACTTCAGTCACTTATTATTGCAATTCCCAGGTAATCCATGTAACACCATGAACACATC*T
ONT_52_F	AACTGAATGATATCAGTCATCTAGCATCGTCATTTACGAACGGTTAGCTCATCGGCGCCAAGGTAATCCATGTAACACCATGAACACATC*T
ONT_53_F	AACTGAATGATATCAGTCATCTAGCATCGTGACTTTCACCCCTGCCTCTTGACCCAAGACAGGTAATCCATGTAACACCATGAACACATC*T
ONT_54_F	AACTGAATGATATCAGTCATCTAGCATCGTCTGCAGTTGGCAAAGCTTAACAGTGAGTTGAGGTAATCCATGTAACACCATGAACACATC*T
ONT_55_F	AACTGAATGATATCAGTCATCTAGCATCGTTACCTTGTTAGGGCAGTACGAGTTCCAGCCAGGTAATCCATGTAACACCATGAACACATC*T
ONT_56_F	AACTGAATGATATCAGTCATCTAGCATCGTGCACTCAGCGGGAAGACGGGTGTACATGTAAGGTAATCCATGTAACACCATGAACACATC*T
ONT_57_F	AACTGAATGATATCAGTCATCTAGCATCGTGCGACAACCCGCCGTCGTATATATTCGGACAGGTAATCCATGTAACACCATGAACACATC*T
ONT_58_F	AACTGAATGATATCAGTCATCTAGCATCGTCGAGTCGACGATAACACAGACCACAAAGGCAGGTAATCCATGTAACACCATGAACACATC*T
ONT_59_F	AACTGAATGATATCAGTCATCTAGCATCGTATCCTTGCCTGAAATAGGTTTAGCACCTCCAGGTAATCCATGTAACACCATGAACACATC*T
ONT_60_F	AACTGAATGATATCAGTCATCTAGCATCGTCTCCAACATGCCCGACAGTTATTTGGTGTCAGGTAATCCATGTAACACCATGAACACATC*T
ONT_61_F	AACTGAATGATATCAGTCATCTAGCATCGTCCTGGTCACCACGAAACAGGTGGCATTCTGAGGTAATCCATGTAACACCATGAACACATC*T
ONT_62_F	AACTGAATGATATCAGTCATCTAGCATCGTCAAACTGAGAGAGCTGCGTCGCCCGGCGTGAGGTAATCCATGTAACACCATGAACACATC*T
ONT_63_F	AACTGAATGATATCAGTCATCTAGCATCGTAGAACCTTCGAAAAGGAGAAAGCCAATATCAGGTAATCCATGTAACACCATGAACACATC*T
ONT_64_F	AACTGAATGATATCAGTCATCTAGCATCGTGCCTCACCTACCCAGTTCGCCATGCATATTAGGTAATCCATGTAACACCATGAACACATC*T
ONT_65_F	AACTGAATGATATCAGTCATCTAGCATCGTTAACTTACTCATAGTCAGACACGACATGGTAGGTAATCCATGTAACACCATGAACACATC*T
ONT_66_F	AACTGAATGATATCAGTCATCTAGCATCGTGCACAATTACCTCTCCAGATGAAGGACGGTAGGTAATCCATGTAACACCATGAACACATC*T
ONT_67_F	AACTGAATGATATCAGTCATCTAGCATCGTCAGTGGCCATCTCGTCTATCCCCGGATGGAAGGTAATCCATGTAACACCATGAACACATC*T
ONT_68_F	AACTGAATGATATCAGTCATCTAGCATCGTCTGTATTTTGCTTCGCGACCCTACACAAGCAGGTAATCCATGTAACACCATGAACACATC*T
ONT_69_F	AACTGAATGATATCAGTCATCTAGCATCGTGTCAATTGCTCCATTGATTCTTACGTACGCAGGTAATCCATGTAACACCATGAACACATC*T
ONT_70_F	AACTGAATGATATCAGTCATCTAGCATCGTCCAAAGACATCGTAGGCCAGGACTTGAAGCAGGTAATCCATGTAACACCATGAACACATC*T
ONT_71_F	AACTGAATGATATCAGTCATCTAGCATCGTTGTCTCAATCCCGAGGACCTAATACGCGCAAGGTAATCCATGTAACACCATGAACACATC*T
ONT_72_F	AACTGAATGATATCAGTCATCTAGCATCGTACGCCTAAAATGCATACGTATCGATCAGTAAGGTAATCCATGTAACACCATGAACACATC*T
	CAPTOR BOTTOM STRAND
	FINAL CAPTOR SEQUENCE
ONT_01_R	/5Phos/GATGTGTTCATGGTGTTACATGGATTACCTTAGTCTCCGAGCACGCAAGCCCTTCCTCATACGATGCTAGATGACTGATATCATTCAGTT
ONT_02_R	/5Phos/GATGTGTTCATGGTGTTACATGGATTACCTAGTCCGCCTGCGGGCCCGGTATTGTCACGTACGATGCTAGATGACTGATATCATTCAGTT
ONT_03_R	/5Phos/GATGTGTTCATGGTGTTACATGGATTACCTTCGGCCTCGAACAATGACTCAACAGCATCTACGATGCTAGATGACTGATATCATTCAGTT
ONT_04_R	/5Phos/GATGTGTTCATGGTGTTACATGGATTACCTTGTTTACCGACGTGGCTAGTAATGAAAATTACGATGCTAGATGACTGATATCATTCAGTT
ONT_05_R	/5Phos/GATGTGTTCATGGTGTTACATGGATTACCTACGACTGCGCATAAGAGACGTCAGCCCGTTACGATGCTAGATGACTGATATCATTCAGTT
ONT_06_R	/5Phos/GATGTGTTCATGGTGTTACATGGATTACCTGTACAGAGCCCATACTAGTGTTCAGCTGGGACGATGCTAGATGACTGATATCATTCAGTT
ONT_07_R	/5Phos/GATGTGTTCATGGTGTTACATGGATTACCTGCTCGAGTATAGCCCCGTGTTGCCCAGGTAACGATGCTAGATGACTGATATCATTCAGTT
ONT_08_R	/5Phos/GATGTGTTCATGGTGTTACATGGATTACCTAGATTGTAGAACTTCTTCTCGCGTAATCGAACGATGCTAGATGACTGATATCATTCAGTT
ONT_09_R	/5Phos/GATGTGTTCATGGTGTTACATGGATTACCTTGGGGTTTTCCGCTATATGATGACGAATTCACGATGCTAGATGACTGATATCATTCAGTT
ONT_10_R	/5Phos/GATGTGTTCATGGTGTTACATGGATTACCTGTGGTAGCCTTAAGTCAACGGAACCCACCGACGATGCTAGATGACTGATATCATTCAGTT
ONT_11_R	/5Phos/GATGTGTTCATGGTGTTACATGGATTACCTACGCTGGTATACGTTGGGAGATTCGCTGTAACGATGCTAGATGACTGATATCATTCAGTT
ONT_12_R	/5Phos/GATGTGTTCATGGTGTTACATGGATTACCTCTCATGCGCTGCACTATCTGCGAAAGATGTACGATGCTAGATGACTGATATCATTCAGTT
ONT_13_R	/5Phos/GATGTGTTCATGGTGTTACATGGATTACCTATGAACCGATTTCTAAAGGTCATGAATGATACGATGCTAGATGACTGATATCATTCAGTT
ONT_14_R	/5Phos/GATGTGTTCATGGTGTTACATGGATTACCTTCGAATGGTTACTTAGATCCACTTGGATTTACGATGCTAGATGACTGATATCATTCAGTT
ONT_15_R	/5Phos/GATGTGTTCATGGTGTTACATGGATTACCTTGGCAGCTACGCATGCTAGGTATGTGGCGGACGATGCTAGATGACTGATATCATTCAGTT
ONT_16_R	/5Phos/GATGTGTTCATGGTGTTACATGGATTACCTGATGCAGCCAGCAGGAGTGTATCAGGGTTAACGATGCTAGATGACTGATATCATTCAGTT
ONT_17_R	/5Phos/GATGTGTTCATGGTGTTACATGGATTACCTTCTTCACTAAATTATAAAGAGTACTTTTTTACGATGCTAGATGACTGATATCATTCAGTT
ONT_18_R	/5Phos/GATGTGTTCATGGTGTTACATGGATTACCTCTCTCGACACACTTTACTGTGCTTGATCGCACGATGCTAGATGACTGATATCATTCAGTT
ONT_19_R	/5Phos/GATGTGTTCATGGTGTTACATGGATTACCTCCCGCGATCTACTTGCTATCGATCGGGTAAACGATGCTAGATGACTGATATCATTCAGTT
ONT_20_R	/5Phos/GATGTGTTCATGGTGTTACATGGATTACCTCTAGAGAATAAACTTTGACATTGCCGAGACACGATGCTAGATGACTGATATCATTCAGTT
ONT_21_R	/5Phos/GATGTGTTCATGGTGTTACATGGATTACCTGACGTTCCCACTCGCCGGCACTGGACGTATACGATGCTAGATGACTGATATCATTCAGTT
ONT_22_R	/5Phos/GATGTGTTCATGGTGTTACATGGATTACCTCGCGTGTGACGGATCCGCGGCGCACCCATCACGATGCTAGATGACTGATATCATTCAGTT
ONT_23_R	/5Phos/GATGTGTTCATGGTGTTACATGGATTACCTTCACGAGCCGTTATACATAGGATTCACGGAACGATGCTAGATGACTGATATCATTCAGTT
ONT_24_R	/5Phos/GATGTGTTCATGGTGTTACATGGATTACCTTCTGGTGGACCAACCGGTGTGCCTATCACAACGATGCTAGATGACTGATATCATTCAGTT
ONT_25_R	/5Phos/GATGTGTTCATGGTGTTACATGGATTACCTTTGTCTAATGCGGAGCCTGTGGGCCGCTCCACGATGCTAGATGACTGATATCATTCAGTT
ONT_26_R	/5Phos/GATGTGTTCATGGTGTTACATGGATTACCTGTTTTTCTTGTAATATTAACCTCGTTCAACACGATGCTAGATGACTGATATCATTCAGTT
ONT_27_R	/5Phos/GATGTGTTCATGGTGTTACATGGATTACCTGGACAGATCTTAGCCGGAGTAGGAGGATATACGATGCTAGATGACTGATATCATTCAGTT
ONT_28_R	/5Phos/GATGTGTTCATGGTGTTACATGGATTACCTAGTTTTACATTATGTCCTAAGCGGTAGACCACGATGCTAGATGACTGATATCATTCAGTT
ONT_29_R	/5Phos/GATGTGTTCATGGTGTTACATGGATTACCTAGCCTCCGTACCAATCACCGAACCACCCTTACGATGCTAGATGACTGATATCATTCAGTT
ONT_30_R	/5Phos/GATGTGTTCATGGTGTTACATGGATTACCTCCTTGAGCGCTAATCTATGCTCTACGTGTAACGATGCTAGATGACTGATATCATTCAGTT
ONT_31_R	/5Phos/GATGTGTTCATGGTGTTACATGGATTACCTCTGCCGCGTTTCAAATCATGGCCGGTACCCACGATGCTAGATGACTGATATCATTCAGTT
ONT_32_R	/5Phos/GATGTGTTCATGGTGTTACATGGATTACCTTGACAGGGCGCGCGATTCCATGGGATCACTACGATGCTAGATGACTGATATCATTCAGTT
ONT_33_R	/5Phos/GATGTGTTCATGGTGTTACATGGATTACCTGGAAGCGAGGGTATCCGACCATATGCAACCACGATGCTAGATGACTGATATCATTCAGTT
ONT_34_R	/5Phos/GATGTGTTCATGGTGTTACATGGATTACCTTGCGAGCGTGGAAACTCCACACATGATATCACGATGCTAGATGACTGATATCATTCAGTT
ONT_35_R	/5Phos/GATGTGTTCATGGTGTTACATGGATTACCTTTGCACGGCCGCCCCCCAATGCACGTGCGAACGATGCTAGATGACTGATATCATTCAGTT
ONT_36_R	/5Phos/GATGTGTTCATGGTGTTACATGGATTACCTCTTATCTCTGATCATCCCTTTCCTTATATCACGATGCTAGATGACTGATATCATTCAGTT
ONT_37_R	/5Phos/GATGTGTTCATGGTGTTACATGGATTACCTCTGTAACGTTTAAGACTCTATAGGGAAATGACGATGCTAGATGACTGATATCATTCAGTT
ONT_38_R	/5Phos/GATGTGTTCATGGTGTTACATGGATTACCTGTAGTTCACAGCCTAGGGGCCTGGATGTTCACGATGCTAGATGACTGATATCATTCAGTT
ONT_39_R	/5Phos/GATGTGTTCATGGTGTTACATGGATTACCTAGCCGACTACTAATTAAGCTCCCGGGTCCCACGATGCTAGATGACTGATATCATTCAGTT
ONT_40_R	/5Phos/GATGTGTTCATGGTGTTACATGGATTACCTGACAAAACGAAGATTTTAATCCGGAATAGAACGATGCTAGATGACTGATATCATTCAGTT
ONT_41_R	/5Phos/GATGTGTTCATGGTGTTACATGGATTACCTTGCCAGTCTAGCGCGGTTTCTGTTCTTTTGACGATGCTAGATGACTGATATCATTCAGTT
ONT_42_R	/5Phos/GATGTGTTCATGGTGTTACATGGATTACCTTATGACACTGCTCAGAACGCACATTTGCGGACGATGCTAGATGACTGATATCATTCAGTT
ONT_43_R	/5Phos/GATGTGTTCATGGTGTTACATGGATTACCTTGTTTGGCCCTCAAACCAGTATCGAATTTGACGATGCTAGATGACTGATATCATTCAGTT
ONT_44_R	/5Phos/GATGTGTTCATGGTGTTACATGGATTACCTAGGCCTTGGCGTCTGCTACTGATGGTAAGGACGATGCTAGATGACTGATATCATTCAGTT
ONT_45_R	/5Phos/GATGTGTTCATGGTGTTACATGGATTACCTTTGAATACTTCGGGGGAGTCCCCTCTAACTACGATGCTAGATGACTGATATCATTCAGTT
ONT_46_R	/5Phos/GATGTGTTCATGGTGTTACATGGATTACCTCCGTAACATTCCTAGAATTATCCATAGCTAACGATGCTAGATGACTGATATCATTCAGTT
ONT_47_R	/5Phos/GATGTGTTCATGGTGTTACATGGATTACCTGTTGTTGTGAGCCATTAATAGTACCGTATGACGATGCTAGATGACTGATATCATTCAGTT
ONT_48_R	/5Phos/GATGTGTTCATGGTGTTACATGGATTACCTAACCAAGCTAGCGTTAACGACCTCAGGATCACGATGCTAGATGACTGATATCATTCAGTT
ONT_49_R	/5Phos/GATGTGTTCATGGTGTTACATGGATTACCTGAAGTGCTGATTATAGTTGCTGCTTTTATCACGATGCTAGATGACTGATATCATTCAGTT
ONT_50_R	/5Phos/GATGTGTTCATGGTGTTACATGGATTACCTCAATCGTGCCCCAGAAGGCGCTTTAAATTGACGATGCTAGATGACTGATATCATTCAGTT
ONT_51_R	/5Phos/GATGTGTTCATGGTGTTACATGGATTACCTGGGAATTGCAATAATAAGTGACTGAAGTCGACGATGCTAGATGACTGATATCATTCAGTT
ONT_52_R	/5Phos/GATGTGTTCATGGTGTTACATGGATTACCTTGGCGCCGATGAGCTAACCGTTCGTAAATGACGATGCTAGATGACTGATATCATTCAGTT
ONT_53_R	/5Phos/GATGTGTTCATGGTGTTACATGGATTACCTGTCTTGGGTCAAGAGGCAGGGGTGAAAGTCACGATGCTAGATGACTGATATCATTCAGTT
ONT_54_R	/5Phos/GATGTGTTCATGGTGTTACATGGATTACCTCAACTCACTGTTAAGCTTTGCCAACTGCAGACGATGCTAGATGACTGATATCATTCAGTT
ONT_55_R	/5Phos/GATGTGTTCATGGTGTTACATGGATTACCTGGCTGGAACTCGTACTGCCCTAACAAGGTAACGATGCTAGATGACTGATATCATTCAGTT
ONT_56_R	/5Phos/GATGTGTTCATGGTGTTACATGGATTACCTTACATGTACACCCGTCTTCCCGCTGAGTGCACGATGCTAGATGACTGATATCATTCAGTT
ONT_57_R	/5Phos/GATGTGTTCATGGTGTTACATGGATTACCTGTCCGAATATATACGACGGCGGGTTGTCGCACGATGCTAGATGACTGATATCATTCAGTT
ONT_58_R	/5Phos/GATGTGTTCATGGTGTTACATGGATTACCTGCCTTTGTGGTCTGTGTTATCGTCGACTCGACGATGCTAGATGACTGATATCATTCAGTT
ONT_59_R	/5Phos/GATGTGTTCATGGTGTTACATGGATTACCTGGAGGTGCTAAACCTATTTCAGGCAAGGATACGATGCTAGATGACTGATATCATTCAGTT
ONT_60_R	/5Phos/GATGTGTTCATGGTGTTACATGGATTACCTGACACCAAATAACTGTCGGGCATGTTGGAGACGATGCTAGATGACTGATATCATTCAGTT
ONT_61_R	/5Phos/GATGTGTTCATGGTGTTACATGGATTACCTCAGAATGCCACCTGTTTCGTGGTGACCAGGACGATGCTAGATGACTGATATCATTCAGTT
ONT_62_R	/5Phos/GATGTGTTCATGGTGTTACATGGATTACCTCACGCCGGGCGACGCAGCTCTCTCAGTTTGACGATGCTAGATGACTGATATCATTCAGTT
ONT_63_R	/5Phos/GATGTGTTCATGGTGTTACATGGATTACCTGATATTGGCTTTCTCCTTTTCGAAGGTTCTACGATGCTAGATGACTGATATCATTCAGTT
ONT_64_R	/5Phos/GATGTGTTCATGGTGTTACATGGATTACCTAATATGCATGGCGAACTGGGTAGGTGAGGCACGATGCTAGATGACTGATATCATTCAGTT
ONT_65_R	/5Phos/GATGTGTTCATGGTGTTACATGGATTACCTACCATGTCGTGTCTGACTATGAGTAAGTTAACGATGCTAGATGACTGATATCATTCAGTT
ONT_66_R	/5Phos/GATGTGTTCATGGTGTTACATGGATTACCTACCGTCCTTCATCTGGAGAGGTAATTGTGCACGATGCTAGATGACTGATATCATTCAGTT
ONT_67_R	/5Phos/GATGTGTTCATGGTGTTACATGGATTACCTTCCATCCGGGGATAGACGAGATGGCCACTGACGATGCTAGATGACTGATATCATTCAGTT
ONT_68_R	/5Phos/GATGTGTTCATGGTGTTACATGGATTACCTGCTTGTGTAGGGTCGCGAAGCAAAATACAGACGATGCTAGATGACTGATATCATTCAGTT
ONT_69_R	/5Phos/GATGTGTTCATGGTGTTACATGGATTACCTGCGTACGTAAGAATCAATGGAGCAATTGACACGATGCTAGATGACTGATATCATTCAGTT
ONT_70_R	/5Phos/GATGTGTTCATGGTGTTACATGGATTACCTGCTTCAAGTCCTGGCCTACGATGTCTTTGGACGATGCTAGATGACTGATATCATTCAGTT
ONT_71_R	/5Phos/GATGTGTTCATGGTGTTACATGGATTACCTTGCGCGTATTAGGTCCTCGGGATTGAGACAACGATGCTAGATGACTGATATCATTCAGTT
ONT_72_R	/5Phos/GATGTGTTCATGGTGTTACATGGATTACCTTACTGATCGATACGTATGCATTTTAGGCGTACGATGCTAGATGACTGATATCATTCAGTT
BRCAPTOR sequences
CAPTOR ID	SEQUENCE
BB	TGGTTGTGACACAAAAACAAAGCCTATTGAAAATTTTCAGAGACAATAAGATATATAATTAACAAAATCTGAGCTTTTTTTTTTTCTAATTAGAAAGTAAATGTGGTTTAGATATACCATAGTTTACCTAATCAGGTCATGGAATATTGCATTTTTCTTAGTATGTGTGTATGTCTGTATAACTGTGTAGGATTTGATATCTGTTTTTGTCTGTGTGGTATCATGTACGTATGTATATGCATATGTAAAATCAGATTTACCCTTGTTATAGGGCCACAGAATTGATTTGGAACATCTGTTTTGATAGGTCTTAGAATATTTAATTGTATATATAGTAAGATTAGGTGAGTTTTAATTGTGTAGAACTGCTAAAGAAAGGTTTTTAGGGATTGTTGTATG…
BA	ACTGTGCCCAAACACTACCTTTTTAACTTAGTGAAAAATATTTAGTGAATGTGATTGATGGTACTTTAATTTTGTCACTTTGTGTTTTTATGTTTAGGTTTATTGCATTCTTCTGTGAAAAGAAGCTGTTCACAGAATGATTCTGAAGAACCAACTTTGTCCTTAACTAGCTCTTTTGGGACAATTCTGAGGAAATGTTCTAGAAATGAAACATGTTCTAATAATACAGTAATCTCTCAGGATCTTGATTATAAAGAAGCAAAATGTAATAAGGAAAAACTACAGTTATTTATTACCCCAGAAGCTGATTCTCTGTCATGCCTGCAGGAAGGACAGTGTGAAAATGATCCAAAAAGCAAAAAAGTTTCAGATATAAAAGAAGAGGTCTTGGCTGCAGCA…
BC	GCACACCCACTACTGAATCCATTTGATAATCTGGTATGTTATCTCATCATAGTTTTAAAGAAATATTCACGCAATTCTTCTTCTTATTATTGAGACAGAGTTTCGCTCTTGTTGCCCAGGCTGGAGTGCAATGGTGCAATCTCGGCTCACCGCAACCTCCGCCTCCCGGGTTCAAGCAATTCTCCTGCCTCAGCCTCCTGAGTAGCTGGGATTATAGGCATGCGCCACCACGCCCGGCTAATTGTGTATTTTTAGTAAAGATGGGGTTTCTTCATGTTGGTCAGGCTGGTCTTGATCTCCTGACCTTAGGTGATCTGACCACCTCAGCCTCCCAAAGTGCTGGGATTACAGGCTTGAGCCACCATGCCCGGCCATGCAATTATTTTTATTATGAAGTGA…
