# Supplementary material for: Library adaptors with integrated reference controls improve the accuracy and reliability of nanopore sequencing
Source: Nat Commun. 2022 Oct 28;13:6437. doi: 10.1038/s41467-022-34028-8 (PMC9616880; doi:10.1038/s41467-022-34028-8)
Supplement: Supplementary file 6 — Source Data [file 41467_2022_34028_MOESM6_ESM.zip]

Archive with 6 entries (6 files):
- Gunter at al. Source Data_HG5.xlsx
- __MACOSX/._Gunter at al. Source Data_HG5.xlsx
- bc10long.BRCAcon.fastq.gz
- __MACOSX/._bc10long.BRCAcon.fastq.gz
- bc10.BRCAcon.fastq.gz
- __MACOSX/._bc10.BRCAcon.fastq.gz
