# Supplementary material for: Library adaptors with integrated reference controls improve the accuracy and reliability of nanopore sequencing
Source: Nat Commun. 2022 Oct 28;13:6437. doi: 10.1038/s41467-022-34028-8 (PMC9616880; doi:10.1038/s41467-022-34028-8)
Supplement: Supplementary file 6 — Source Data [file 41467_2022_34028_MOESM6_ESM.zip › Gunter at al. Source Data_HG5.xlsx]

## Sheet: Figure 1c
ReadName	runid	read	ch	start_time	flow_cell_id	protocol_group_id	sample_id	barcode	Chrom	Number	REF_NT	A	T	C	G	Ins	Del	Coverage	Error
cb6d3383-b541-402b-b3b7-dc8a005fb15c	f85157af165dc4a041b745cece1e5f24cab2ee60	9590	318	2020-11-30T09:16:27Z	FAO14644	GLFL278165	custom_ont_adaptor	barcode05	ONT_01_F	1	A	1	0	0	0	0	0	1	0
cb6d3383-b541-402b-b3b7-dc8a005fb15c	f85157af165dc4a041b745cece1e5f24cab2ee60	9590	318	2020-11-30T09:16:27Z	FAO14644	GLFL278165	custom_ont_adaptor	barcode05	ONT_01_F	2	A	1	0	0	0	0	0	1	0
cb6d3383-b541-402b-b3b7-dc8a005fb15c	f85157af165dc4a041b745cece1e5f24cab2ee60	9590	318	2020-11-30T09:16:27Z	FAO14644	GLFL278165	custom_ont_adaptor	barcode05	ONT_01_F	3	C	0	0	1	0	0	0	1	0
cb6d3383-b541-402b-b3b7-dc8a005fb15c	f85157af165dc4a041b745cece1e5f24cab2ee60	9590	318	2020-11-30T09:16:27Z	FAO14644	GLFL278165	custom_ont_adaptor	barcode05	ONT_01_F	4	T	0	1	0	0	0	0	1	0
cb6d3383-b541-402b-b3b7-dc8a005fb15c	f85157af165dc4a041b745cece1e5f24cab2ee60	9590	318	2020-11-30T09:16:27Z	FAO14644	GLFL278165	custom_ont_adaptor	barcode05	ONT_01_F	5	G	0	0	0	1	0	0	1	0
cb6d3383-b541-402b-b3b7-dc8a005fb15c	f85157af165dc4a041b745cece1e5f24cab2ee60	9590	318	2020-11-30T09:16:27Z	FAO14644	GLFL278165	custom_ont_adaptor	barcode05	ONT_01_F	6	A	1	0	0	0	0	0	1	0
cb6d3383-b541-402b-b3b7-dc8a005fb15c	f85157af165dc4a041b745cece1e5f24cab2ee60	9590	318	2020-11-30T09:16:27Z	FAO14644	GLFL278165	custom_ont_adaptor	barcode05	ONT_01_F	7	A	1	0	0	0	0	0	1	0
cb6d3383-b541-402b-b3b7-dc8a005fb15c	f85157af165dc4a041b745cece1e5f24cab2ee60	9590	318	2020-11-30T09:16:27Z	FAO14644	GLFL278165	custom_ont_adaptor	barcode05	ONT_01_F	8	T	0	1	0	0	0	0	1	0
cb6d3383-b541-402b-b3b7-dc8a005fb15c	f85157af165dc4a041b745cece1e5f24cab2ee60	9590	318	2020-11-30T09:16:27Z	FAO14644	GLFL278165	custom_ont_adaptor	barcode05	ONT_01_F	9	G	0	0	0	1	0	0	1	0
cb6d3383-b541-402b-b3b7-dc8a005fb15c	f85157af165dc4a041b745cece1e5f24cab2ee60	9590	318	2020-11-30T09:16:27Z	FAO14644	GLFL278165	custom_ont_adaptor	barcode05	ONT_01_F	10	A	1	0	0	0	0	0	1	0
cb6d3383-b541-402b-b3b7-dc8a005fb15c	f85157af165dc4a041b745cece1e5f24cab2ee60	9590	318	2020-11-30T09:16:27Z	FAO14644	GLFL278165	custom_ont_adaptor	barcode05	ONT_01_F	11	T	0	1	0	0	0	0	1	0
cb6d3383-b541-402b-b3b7-dc8a005fb15c	f85157af165dc4a041b745cece1e5f24cab2ee60	9590	318	2020-11-30T09:16:27Z	FAO14644	GLFL278165	custom_ont_adaptor	barcode05	ONT_01_F	12	A	1	0	0	0	0	0	1	0
cb6d3383-b541-402b-b3b7-dc8a005fb15c	f85157af165dc4a041b745cece1e5f24cab2ee60	9590	318	2020-11-30T09:16:27Z	FAO14644	GLFL278165	custom_ont_adaptor	barcode05	ONT_01_F	13	T	0	1	0	0	0	0	1	0
cb6d3383-b541-402b-b3b7-dc8a005fb15c	f85157af165dc4a041b745cece1e5f24cab2ee60	9590	318	2020-11-30T09:16:27Z	FAO14644	GLFL278165	custom_ont_adaptor	barcode05	ONT_01_F	14	C	0	0	1	0	0	0	1	0
cb6d3383-b541-402b-b3b7-dc8a005fb15c	f85157af165dc4a041b745cece1e5f24cab2ee60	9590	318	2020-11-30T09:16:27Z	FAO14644	GLFL278165	custom_ont_adaptor	barcode05	ONT_01_F	15	A	1	0	0	0	0	0	1	0
cb6d3383-b541-402b-b3b7-dc8a005fb15c	f85157af165dc4a041b745cece1e5f24cab2ee60	9590	318	2020-11-30T09:16:27Z	FAO14644	GLFL278165	custom_ont_adaptor	barcode05	ONT_01_F	16	G	0	0	0	1	0	0	1	0
cb6d3383-b541-402b-b3b7-dc8a005fb15c	f85157af165dc4a041b745cece1e5f24cab2ee60	9590	318	2020-11-30T09:16:27Z	FAO14644	GLFL278165	custom_ont_adaptor	barcode05	ONT_01_F	17	T	0	1	0	0	0	0	1	0
cb6d3383-b541-402b-b3b7-dc8a005fb15c	f85157af165dc4a041b745cece1e5f24cab2ee60	9590	318	2020-11-30T09:16:27Z	FAO14644	GLFL278165	custom_ont_adaptor	barcode05	ONT_01_F	18	C	0	0	1	0	0	0	1	0
cb6d3383-b541-402b-b3b7-dc8a005fb15c	f85157af165dc4a041b745cece1e5f24cab2ee60	9590	318	2020-11-30T09:16:27Z	FAO14644	GLFL278165	custom_ont_adaptor	barcode05	ONT_01_F	19	A	1	0	0	0	0	0	1	0
cb6d3383-b541-402b-b3b7-dc8a005fb15c	f85157af165dc4a041b745cece1e5f24cab2ee60	9590	318	2020-11-30T09:16:27Z	FAO14644	GLFL278165	custom_ont_adaptor	barcode05	ONT_01_F	20	T	0	1	0	0	0	0	1	0
cb6d3383-b541-402b-b3b7-dc8a005fb15c	f85157af165dc4a041b745cece1e5f24cab2ee60	9590	318	2020-11-30T09:16:27Z	FAO14644	GLFL278165	custom_ont_adaptor	barcode05	ONT_01_F	21	C	0	0	1	0	0	0	1	0
cb6d3383-b541-402b-b3b7-dc8a005fb15c	f85157af165dc4a041b745cece1e5f24cab2ee60	9590	318	2020-11-30T09:16:27Z	FAO14644	GLFL278165	custom_ont_adaptor	barcode05	ONT_01_F	22	T	0	1	0	0	0	0	1	0
cb6d3383-b541-402b-b3b7-dc8a005fb15c	f85157af165dc4a041b745cece1e5f24cab2ee60	9590	318	2020-11-30T09:16:27Z	FAO14644	GLFL278165	custom_ont_adaptor	barcode05	ONT_01_F	23	A	1	0	0	0	0	0	1	0
cb6d3383-b541-402b-b3b7-dc8a005fb15c	f85157af165dc4a041b745cece1e5f24cab2ee60	9590	318	2020-11-30T09:16:27Z	FAO14644	GLFL278165	custom_ont_adaptor	barcode05	ONT_01_F	24	G	0	0	0	1	0	0	1	0
cb6d3383-b541-402b-b3b7-dc8a005fb15c	f85157af165dc4a041b745cece1e5f24cab2ee60	9590	318	2020-11-30T09:16:27Z	FAO14644	GLFL278165	custom_ont_adaptor	barcode05	ONT_01_F	25	C	0	0	1	0	0	0	1	0
cb6d3383-b541-402b-b3b7-dc8a005fb15c	f85157af165dc4a041b745cece1e5f24cab2ee60	9590	318	2020-11-30T09:16:27Z	FAO14644	GLFL278165	custom_ont_adaptor	barcode05	ONT_01_F	26	A	1	0	0	0	0	0	1	0
cb6d3383-b541-402b-b3b7-dc8a005fb15c	f85157af165dc4a041b745cece1e5f24cab2ee60	9590	318	2020-11-30T09:16:27Z	FAO14644	GLFL278165	custom_ont_adaptor	barcode05	ONT_01_F	27	T	0	1	0	0	0	0	1	0
cb6d3383-b541-402b-b3b7-dc8a005fb15c	f85157af165dc4a041b745cece1e5f24cab2ee60	9590	318	2020-11-30T09:16:27Z	FAO14644	GLFL278165	custom_ont_adaptor	barcode05	ONT_01_F	28	C	0	0	1	0	0	0	1	0
cb6d3383-b541-402b-b3b7-dc8a005fb15c	f85157af165dc4a041b745cece1e5f24cab2ee60	9590	318	2020-11-30T09:16:27Z	FAO14644	GLFL278165	custom_ont_adaptor	barcode05	ONT_01_F	29	G	0	0	0	1	0	0	1	0
cb6d3383-b541-402b-b3b7-dc8a005fb15c	f85157af165dc4a041b745cece1e5f24cab2ee60	9590	318	2020-11-30T09:16:27Z	FAO14644	GLFL278165	custom_ont_adaptor	barcode05	ONT_01_F	30	T	0	1	0	0	0	0	1	0
cb6d3383-b541-402b-b3b7-dc8a005fb15c	f85157af165dc4a041b745cece1e5f24cab2ee60	9590	318	2020-11-30T09:16:27Z	FAO14644	GLFL278165	custom_ont_adaptor	barcode05	ONT_01_F	31	A	1	0	0	0	0	0	1	0
cb6d3383-b541-402b-b3b7-dc8a005fb15c	f85157af165dc4a041b745cece1e5f24cab2ee60	9590	318	2020-11-30T09:16:27Z	FAO14644	GLFL278165	custom_ont_adaptor	barcode05	ONT_01_F	32	T	0	1	0	0	0	0	1	0
cb6d3383-b541-402b-b3b7-dc8a005fb15c	f85157af165dc4a041b745cece1e5f24cab2ee60	9590	318	2020-11-30T09:16:27Z	FAO14644	GLFL278165	custom_ont_adaptor	barcode05	ONT_01_F	33	G	0	0	0	1	0	0	1	0
cb6d3383-b541-402b-b3b7-dc8a005fb15c	f85157af165dc4a041b745cece1e5f24cab2ee60	9590	318	2020-11-30T09:16:27Z	FAO14644	GLFL278165	custom_ont_adaptor	barcode05	ONT_01_F	34	A	1	0	0	0	0	0	1	0
cb6d3383-b541-402b-b3b7-dc8a005fb15c	f85157af165dc4a041b745cece1e5f24cab2ee60	9590	318	2020-11-30T09:16:27Z	FAO14644	GLFL278165	custom_ont_adaptor	barcode05	ONT_01_F	35	G	0	0	0	1	0	0	1	0
cb6d3383-b541-402b-b3b7-dc8a005fb15c	f85157af165dc4a041b745cece1e5f24cab2ee60	9590	318	2020-11-30T09:16:27Z	FAO14644	GLFL278165	custom_ont_adaptor	barcode05	ONT_01_F	36	G	0	0	0	1	0	0	1	0
cb6d3383-b541-402b-b3b7-dc8a005fb15c	f85157af165dc4a041b745cece1e5f24cab2ee60	9590	318	2020-11-30T09:16:27Z	FAO14644	GLFL278165	custom_ont_adaptor	barcode05	ONT_01_F	37	A	1	0	0	0	0	0	1	0
cb6d3383-b541-402b-b3b7-dc8a005fb15c	f85157af165dc4a041b745cece1e5f24cab2ee60	9590	318	2020-11-30T09:16:27Z	FAO14644	GLFL278165	custom_ont_adaptor	barcode05	ONT_01_F	38	A	1	0	0	0	0	0	1	0
cb6d3383-b541-402b-b3b7-dc8a005fb15c	f85157af165dc4a041b745cece1e5f24cab2ee60	9590	318	2020-11-30T09:16:27Z	FAO14644	GLFL278165	custom_ont_adaptor	barcode05	ONT_01_F	39	G	0	0	0	1	0	0	1	0
cb6d3383-b541-402b-b3b7-dc8a005fb15c	f85157af165dc4a041b745cece1e5f24cab2ee60	9590	318	2020-11-30T09:16:27Z	FAO14644	GLFL278165	custom_ont_adaptor	barcode05	ONT_01_F	40	G	0	0	0	1	0	0	1	0
cb6d3383-b541-402b-b3b7-dc8a005fb15c	f85157af165dc4a041b745cece1e5f24cab2ee60	9590	318	2020-11-30T09:16:27Z	FAO14644	GLFL278165	custom_ont_adaptor	barcode05	ONT_01_F	41	G	0	0	0	1	0	0	1	0
cb6d3383-b541-402b-b3b7-dc8a005fb15c	f85157af165dc4a041b745cece1e5f24cab2ee60	9590	318	2020-11-30T09:16:27Z	FAO14644	GLFL278165	custom_ont_adaptor	barcode05	ONT_01_F	42	C	0	0	1	0	0	0	1	0
cb6d3383-b541-402b-b3b7-dc8a005fb15c	f85157af165dc4a041b745cece1e5f24cab2ee60	9590	318	2020-11-30T09:16:27Z	FAO14644	GLFL278165	custom_ont_adaptor	barcode05	ONT_01_F	43	T	0	1	0	0	0	0	1	0
cb6d3383-b541-402b-b3b7-dc8a005fb15c	f85157af165dc4a041b745cece1e5f24cab2ee60	9590	318	2020-11-30T09:16:27Z	FAO14644	GLFL278165	custom_ont_adaptor	barcode05	ONT_01_F	44	T	0	1	0	0	0	0	1	0
cb6d3383-b541-402b-b3b7-dc8a005fb15c	f85157af165dc4a041b745cece1e5f24cab2ee60	9590	318	2020-11-30T09:16:27Z	FAO14644	GLFL278165	custom_ont_adaptor	barcode05	ONT_01_F	45	G	1	0	0	0	0	0	1	1
cb6d3383-b541-402b-b3b7-dc8a005fb15c	f85157af165dc4a041b745cece1e5f24cab2ee60	9590	318	2020-11-30T09:16:27Z	FAO14644	GLFL278165	custom_ont_adaptor	barcode05	ONT_01_F	46	C	0	0	1	0	0	0	1	0
cb6d3383-b541-402b-b3b7-dc8a005fb15c	f85157af165dc4a041b745cece1e5f24cab2ee60	9590	318	2020-11-30T09:16:27Z	FAO14644	GLFL278165	custom_ont_adaptor	barcode05	ONT_01_F	47	G	0	0	0	1	1	0	1	1
cb6d3383-b541-402b-b3b7-dc8a005fb15c	f85157af165dc4a041b745cece1e5f24cab2ee60	9590	318	2020-11-30T09:16:27Z	FAO14644	GLFL278165	custom_ont_adaptor	barcode05	ONT_01_F	48	T	0	1	0	0	0	0	1	0
cb6d3383-b541-402b-b3b7-dc8a005fb15c	f85157af165dc4a041b745cece1e5f24cab2ee60	9590	318	2020-11-30T09:16:27Z	FAO14644	GLFL278165	custom_ont_adaptor	barcode05	ONT_01_F	49	G	0	0	0	1	0	0	1	0
cb6d3383-b541-402b-b3b7-dc8a005fb15c	f85157af165dc4a041b745cece1e5f24cab2ee60	9590	318	2020-11-30T09:16:27Z	FAO14644	GLFL278165	custom_ont_adaptor	barcode05	ONT_01_F	50	C	0	0	1	0	0	0	1	0
cb6d3383-b541-402b-b3b7-dc8a005fb15c	f85157af165dc4a041b745cece1e5f24cab2ee60	9590	318	2020-11-30T09:16:27Z	FAO14644	GLFL278165	custom_ont_adaptor	barcode05	ONT_01_F	51	T	0	1	0	0	0	0	1	0
cb6d3383-b541-402b-b3b7-dc8a005fb15c	f85157af165dc4a041b745cece1e5f24cab2ee60	9590	318	2020-11-30T09:16:27Z	FAO14644	GLFL278165	custom_ont_adaptor	barcode05	ONT_01_F	52	C	0	0	1	0	0	0	1	0
cb6d3383-b541-402b-b3b7-dc8a005fb15c	f85157af165dc4a041b745cece1e5f24cab2ee60	9590	318	2020-11-30T09:16:27Z	FAO14644	GLFL278165	custom_ont_adaptor	barcode05	ONT_01_F	53	G	0	0	0	1	0	0	1	0
cb6d3383-b541-402b-b3b7-dc8a005fb15c	f85157af165dc4a041b745cece1e5f24cab2ee60	9590	318	2020-11-30T09:16:27Z	FAO14644	GLFL278165	custom_ont_adaptor	barcode05	ONT_01_F	54	G	0	0	0	1	0	0	1	0
cb6d3383-b541-402b-b3b7-dc8a005fb15c	f85157af165dc4a041b745cece1e5f24cab2ee60	9590	318	2020-11-30T09:16:27Z	FAO14644	GLFL278165	custom_ont_adaptor	barcode05	ONT_01_F	55	A	1	0	0	0	0	0	1	0
cb6d3383-b541-402b-b3b7-dc8a005fb15c	f85157af165dc4a041b745cece1e5f24cab2ee60	9590	318	2020-11-30T09:16:27Z	FAO14644	GLFL278165	custom_ont_adaptor	barcode05	ONT_01_F	56	G	0	0	0	1	0	0	1	0
cb6d3383-b541-402b-b3b7-dc8a005fb15c	f85157af165dc4a041b745cece1e5f24cab2ee60	9590	318	2020-11-30T09:16:27Z	FAO14644	GLFL278165	custom_ont_adaptor	barcode05	ONT_01_F	57	A	1	0	0	0	0	0	1	0
cb6d3383-b541-402b-b3b7-dc8a005fb15c	f85157af165dc4a041b745cece1e5f24cab2ee60	9590	318	2020-11-30T09:16:27Z	FAO14644	GLFL278165	custom_ont_adaptor	barcode05	ONT_01_F	58	C	0	0	1	0	0	0	1	0
cb6d3383-b541-402b-b3b7-dc8a005fb15c	f85157af165dc4a041b745cece1e5f24cab2ee60	9590	318	2020-11-30T09:16:27Z	FAO14644	GLFL278165	custom_ont_adaptor	barcode05	ONT_01_F	59	T	0	1	0	0	0	0	1	0
cb6d3383-b541-402b-b3b7-dc8a005fb15c	f85157af165dc4a041b745cece1e5f24cab2ee60	9590	318	2020-11-30T09:16:27Z	FAO14644	GLFL278165	custom_ont_adaptor	barcode05	ONT_01_F	60	A	1	0	0	0	0	0	1	0
cb6d3383-b541-402b-b3b7-dc8a005fb15c	f85157af165dc4a041b745cece1e5f24cab2ee60	9590	318	2020-11-30T09:16:27Z	FAO14644	GLFL278165	custom_ont_adaptor	barcode05	ONT_01_F	61	A	1	0	0	0	0	0	1	0
cb6d3383-b541-402b-b3b7-dc8a005fb15c	f85157af165dc4a041b745cece1e5f24cab2ee60	9590	318	2020-11-30T09:16:27Z	FAO14644	GLFL278165	custom_ont_adaptor	barcode05	ONT_01_F	62	G	0	0	0	1	0	0	1	0
cb6d3383-b541-402b-b3b7-dc8a005fb15c	f85157af165dc4a041b745cece1e5f24cab2ee60	9590	318	2020-11-30T09:16:27Z	FAO14644	GLFL278165	custom_ont_adaptor	barcode05	ONT_01_F	63	G	0	0	0	1	0	0	1	0
cb6d3383-b541-402b-b3b7-dc8a005fb15c	f85157af165dc4a041b745cece1e5f24cab2ee60	9590	318	2020-11-30T09:16:27Z	FAO14644	GLFL278165	custom_ont_adaptor	barcode05	ONT_01_F	64	T	0	1	0	0	0	0	1	0
cb6d3383-b541-402b-b3b7-dc8a005fb15c	f85157af165dc4a041b745cece1e5f24cab2ee60	9590	318	2020-11-30T09:16:27Z	FAO14644	GLFL278165	custom_ont_adaptor	barcode05	ONT_01_F	65	A	1	0	0	0	0	0	1	0
cb6d3383-b541-402b-b3b7-dc8a005fb15c	f85157af165dc4a041b745cece1e5f24cab2ee60	9590	318	2020-11-30T09:16:27Z	FAO14644	GLFL278165	custom_ont_adaptor	barcode05	ONT_01_F	66	A	1	0	0	0	0	0	1	0
cb6d3383-b541-402b-b3b7-dc8a005fb15c	f85157af165dc4a041b745cece1e5f24cab2ee60	9590	318	2020-11-30T09:16:27Z	FAO14644	GLFL278165	custom_ont_adaptor	barcode05	ONT_01_F	67	T	0	1	0	0	0	0	1	0
cb6d3383-b541-402b-b3b7-dc8a005fb15c	f85157af165dc4a041b745cece1e5f24cab2ee60	9590	318	2020-11-30T09:16:27Z	FAO14644	GLFL278165	custom_ont_adaptor	barcode05	ONT_01_F	68	C	0	0	1	0	0	0	1	0
cb6d3383-b541-402b-b3b7-dc8a005fb15c	f85157af165dc4a041b745cece1e5f24cab2ee60	9590	318	2020-11-30T09:16:27Z	FAO14644	GLFL278165	custom_ont_adaptor	barcode05	ONT_01_F	69	C	0	0	1	0	0	0	1	0
cb6d3383-b541-402b-b3b7-dc8a005fb15c	f85157af165dc4a041b745cece1e5f24cab2ee60	9590	318	2020-11-30T09:16:27Z	FAO14644	GLFL278165	custom_ont_adaptor	barcode05	ONT_01_F	70	A	1	0	0	0	0	0	1	0
cb6d3383-b541-402b-b3b7-dc8a005fb15c	f85157af165dc4a041b745cece1e5f24cab2ee60	9590	318	2020-11-30T09:16:27Z	FAO14644	GLFL278165	custom_ont_adaptor	barcode05	ONT_01_F	71	T	0	1	0	0	0	0	1	0
cb6d3383-b541-402b-b3b7-dc8a005fb15c	f85157af165dc4a041b745cece1e5f24cab2ee60	9590	318	2020-11-30T09:16:27Z	FAO14644	GLFL278165	custom_ont_adaptor	barcode05	ONT_01_F	72	G	0	0	0	1	0	0	1	0
cb6d3383-b541-402b-b3b7-dc8a005fb15c	f85157af165dc4a041b745cece1e5f24cab2ee60	9590	318	2020-11-30T09:16:27Z	FAO14644	GLFL278165	custom_ont_adaptor	barcode05	ONT_01_F	73	T	0	1	0	0	0	0	1	0
cb6d3383-b541-402b-b3b7-dc8a005fb15c	f85157af165dc4a041b745cece1e5f24cab2ee60	9590	318	2020-11-30T09:16:27Z	FAO14644	GLFL278165	custom_ont_adaptor	barcode05	ONT_01_F	74	A	1	0	0	0	0	0	1	0
cb6d3383-b541-402b-b3b7-dc8a005fb15c	f85157af165dc4a041b745cece1e5f24cab2ee60	9590	318	2020-11-30T09:16:27Z	FAO14644	GLFL278165	custom_ont_adaptor	barcode05	ONT_01_F	75	A	1	0	0	0	0	0	1	0
cb6d3383-b541-402b-b3b7-dc8a005fb15c	f85157af165dc4a041b745cece1e5f24cab2ee60	9590	318	2020-11-30T09:16:27Z	FAO14644	GLFL278165	custom_ont_adaptor	barcode05	ONT_01_F	76	C	0	0	1	0	0	0	1	0
cb6d3383-b541-402b-b3b7-dc8a005fb15c	f85157af165dc4a041b745cece1e5f24cab2ee60	9590	318	2020-11-30T09:16:27Z	FAO14644	GLFL278165	custom_ont_adaptor	barcode05	ONT_01_F	77	A	1	0	0	0	0	0	1	0
cb6d3383-b541-402b-b3b7-dc8a005fb15c	f85157af165dc4a041b745cece1e5f24cab2ee60	9590	318	2020-11-30T09:16:27Z	FAO14644	GLFL278165	custom_ont_adaptor	barcode05	ONT_01_F	78	C	0	0	1	0	0	0	1	0
cb6d3383-b541-402b-b3b7-dc8a005fb15c	f85157af165dc4a041b745cece1e5f24cab2ee60	9590	318	2020-11-30T09:16:27Z	FAO14644	GLFL278165	custom_ont_adaptor	barcode05	ONT_01_F	79	C	0	0	1	0	0	0	1	0
cb6d3383-b541-402b-b3b7-dc8a005fb15c	f85157af165dc4a041b745cece1e5f24cab2ee60	9590	318	2020-11-30T09:16:27Z	FAO14644	GLFL278165	custom_ont_adaptor	barcode05	ONT_01_F	80	A	1	0	0	0	0	0	1	0
ReadName	runid	read	ch	start_time	flow_cell_id	protocol_group_id	sample_id	barcode	Chrom	Number	REF_NT	A	T	C	G	Ins	Del	Coverage	Error
2524e973-4246-4f5b-bcdf-ceda0b72c9e8	f85157af165dc4a041b745cece1e5f24cab2ee60	8053	40	2020-11-30T09:16:31Z	FAO14644	GLFL278165	custom_ont_adaptor	barcode05	ONT_01_F	1	A	1	0	0	0	0	0	1	0
2524e973-4246-4f5b-bcdf-ceda0b72c9e8	f85157af165dc4a041b745cece1e5f24cab2ee60	8053	40	2020-11-30T09:16:31Z	FAO14644	GLFL278165	custom_ont_adaptor	barcode05	ONT_01_F	2	A	1	0	0	0	0	0	1	0
2524e973-4246-4f5b-bcdf-ceda0b72c9e8	f85157af165dc4a041b745cece1e5f24cab2ee60	8053	40	2020-11-30T09:16:31Z	FAO14644	GLFL278165	custom_ont_adaptor	barcode05	ONT_01_F	3	C	0	0	1	0	0	0	1	0
2524e973-4246-4f5b-bcdf-ceda0b72c9e8	f85157af165dc4a041b745cece1e5f24cab2ee60	8053	40	2020-11-30T09:16:31Z	FAO14644	GLFL278165	custom_ont_adaptor	barcode05	ONT_01_F	4	T	0	1	0	0	0	0	1	0
2524e973-4246-4f5b-bcdf-ceda0b72c9e8	f85157af165dc4a041b745cece1e5f24cab2ee60	8053	40	2020-11-30T09:16:31Z	FAO14644	GLFL278165	custom_ont_adaptor	barcode05	ONT_01_F	5	G	0	0	0	1	0	0	1	0
2524e973-4246-4f5b-bcdf-ceda0b72c9e8	f85157af165dc4a041b745cece1e5f24cab2ee60	8053	40	2020-11-30T09:16:31Z	FAO14644	GLFL278165	custom_ont_adaptor	barcode05	ONT_01_F	6	A	1	0	0	0	0	0	1	0
2524e973-4246-4f5b-bcdf-ceda0b72c9e8	f85157af165dc4a041b745cece1e5f24cab2ee60	8053	40	2020-11-30T09:16:31Z	FAO14644	GLFL278165	custom_ont_adaptor	barcode05	ONT_01_F	7	A	1	0	0	0	0	0	1	0
2524e973-4246-4f5b-bcdf-ceda0b72c9e8	f85157af165dc4a041b745cece1e5f24cab2ee60	8053	40	2020-11-30T09:16:31Z	FAO14644	GLFL278165	custom_ont_adaptor	barcode05	ONT_01_F	8	T	0	1	0	0	0	0	1	0
2524e973-4246-4f5b-bcdf-ceda0b72c9e8	f85157af165dc4a041b745cece1e5f24cab2ee60	8053	40	2020-11-30T09:16:31Z	FAO14644	GLFL278165	custom_ont_adaptor	barcode05	ONT_01_F	9	G	0	0	0	1	0	0	1	0
2524e973-4246-4f5b-bcdf-ceda0b72c9e8	f85157af165dc4a041b745cece1e5f24cab2ee60	8053	40	2020-11-30T09:16:31Z	FAO14644	GLFL278165	custom_ont_adaptor	barcode05	ONT_01_F	10	A	1	0	0	0	0	0	1	0
2524e973-4246-4f5b-bcdf-ceda0b72c9e8	f85157af165dc4a041b745cece1e5f24cab2ee60	8053	40	2020-11-30T09:16:31Z	FAO14644	GLFL278165	custom_ont_adaptor	barcode05	ONT_01_F	11	T	0	1	0	0	0	0	1	0
2524e973-4246-4f5b-bcdf-ceda0b72c9e8	f85157af165dc4a041b745cece1e5f24cab2ee60	8053	40	2020-11-30T09:16:31Z	FAO14644	GLFL278165	custom_ont_adaptor	barcode05	ONT_01_F	12	A	1	0	0	0	0	0	1	0
2524e973-4246-4f5b-bcdf-ceda0b72c9e8	f85157af165dc4a041b745cece1e5f24cab2ee60	8053	40	2020-11-30T09:16:31Z	FAO14644	GLFL278165	custom_ont_adaptor	barcode05	ONT_01_F	13	T	0	1	0	0	0	0	1	0
2524e973-4246-4f5b-bcdf-ceda0b72c9e8	f85157af165dc4a041b745cece1e5f24cab2ee60	8053	40	2020-11-30T09:16:31Z	FAO14644	GLFL278165	custom_ont_adaptor	barcode05	ONT_01_F	14	C	0	0	1	0	0	0	1	0
2524e973-4246-4f5b-bcdf-ceda0b72c9e8	f85157af165dc4a041b745cece1e5f24cab2ee60	8053	40	2020-11-30T09:16:31Z	FAO14644	GLFL278165	custom_ont_adaptor	barcode05	ONT_01_F	15	A	1	0	0	0	0	0	1	0
2524e973-4246-4f5b-bcdf-ceda0b72c9e8	f85157af165dc4a041b745cece1e5f24cab2ee60	8053	40	2020-11-30T09:16:31Z	FAO14644	GLFL278165	custom_ont_adaptor	barcode05	ONT_01_F	16	G	0	0	0	1	0	0	1	0
2524e973-4246-4f5b-bcdf-ceda0b72c9e8	f85157af165dc4a041b745cece1e5f24cab2ee60	8053	40	2020-11-30T09:16:31Z	FAO14644	GLFL278165	custom_ont_adaptor	barcode05	ONT_01_F	17	T	0	1	0	0	0	0	1	0
2524e973-4246-4f5b-bcdf-ceda0b72c9e8	f85157af165dc4a041b745cece1e5f24cab2ee60	8053	40	2020-11-30T09:16:31Z	FAO14644	GLFL278165	custom_ont_adaptor	barcode05	ONT_01_F	18	C	0	0	1	0	0	0	1	0
2524e973-4246-4f5b-bcdf-ceda0b72c9e8	f85157af165dc4a041b745cece1e5f24cab2ee60	8053	40	2020-11-30T09:16:31Z	FAO14644	GLFL278165	custom_ont_adaptor	barcode05	ONT_01_F	19	A	1	0	0	0	0	0	1	0
2524e973-4246-4f5b-bcdf-ceda0b72c9e8	f85157af165dc4a041b745cece1e5f24cab2ee60	8053	40	2020-11-30T09:16:31Z	FAO14644	GLFL278165	custom_ont_adaptor	barcode05	ONT_01_F	20	T	0	1	0	0	0	0	1	0
2524e973-4246-4f5b-bcdf-ceda0b72c9e8	f85157af165dc4a041b745cece1e5f24cab2ee60	8053	40	2020-11-30T09:16:31Z	FAO14644	GLFL278165	custom_ont_adaptor	barcode05	ONT_01_F	21	C	0	0	1	0	0	0	1	0
2524e973-4246-4f5b-bcdf-ceda0b72c9e8	f85157af165dc4a041b745cece1e5f24cab2ee60	8053	40	2020-11-30T09:16:31Z	FAO14644	GLFL278165	custom_ont_adaptor	barcode05	ONT_01_F	22	T	0	1	0	0	0	0	1	0
2524e973-4246-4f5b-bcdf-ceda0b72c9e8	f85157af165dc4a041b745cece1e5f24cab2ee60	8053	40	2020-11-30T09:16:31Z	FAO14644	GLFL278165	custom_ont_adaptor	barcode05	ONT_01_F	23	A	1	0	0	0	0	0	1	0
2524e973-4246-4f5b-bcdf-ceda0b72c9e8	f85157af165dc4a041b745cece1e5f24cab2ee60	8053	40	2020-11-30T09:16:31Z	FAO14644	GLFL278165	custom_ont_adaptor	barcode05	ONT_01_F	24	G	0	0	0	1	0	0	1	0
2524e973-4246-4f5b-bcdf-ceda0b72c9e8	f85157af165dc4a041b745cece1e5f24cab2ee60	8053	40	2020-11-30T09:16:31Z	FAO14644	GLFL278165	custom_ont_adaptor	barcode05	ONT_01_F	25	C	0	0	1	0	0	0	1	0
2524e973-4246-4f5b-bcdf-ceda0b72c9e8	f85157af165dc4a041b745cece1e5f24cab2ee60	8053	40	2020-11-30T09:16:31Z	FAO14644	GLFL278165	custom_ont_adaptor	barcode05	ONT_01_F	26	A	1	0	0	0	0	0	1	0
2524e973-4246-4f5b-bcdf-ceda0b72c9e8	f85157af165dc4a041b745cece1e5f24cab2ee60	8053	40	2020-11-30T09:16:31Z	FAO14644	GLFL278165	custom_ont_adaptor	barcode05	ONT_01_F	27	T	0	1	0	0	0	0	1	0
2524e973-4246-4f5b-bcdf-ceda0b72c9e8	f85157af165dc4a041b745cece1e5f24cab2ee60	8053	40	2020-11-30T09:16:31Z	FAO14644	GLFL278165	custom_ont_adaptor	barcode05	ONT_01_F	28	C	0	0	1	0	0	0	1	0
2524e973-4246-4f5b-bcdf-ceda0b72c9e8	f85157af165dc4a041b745cece1e5f24cab2ee60	8053	40	2020-11-30T09:16:31Z	FAO14644	GLFL278165	custom_ont_adaptor	barcode05	ONT_01_F	29	G	0	0	0	1	0	0	1	0
2524e973-4246-4f5b-bcdf-ceda0b72c9e8	f85157af165dc4a041b745cece1e5f24cab2ee60	8053	40	2020-11-30T09:16:31Z	FAO14644	GLFL278165	custom_ont_adaptor	barcode05	ONT_01_F	30	T	0	1	0	0	0	0	1	0
2524e973-4246-4f5b-bcdf-ceda0b72c9e8	f85157af165dc4a041b745cece1e5f24cab2ee60	8053	40	2020-11-30T09:16:31Z	FAO14644	GLFL278165	custom_ont_adaptor	barcode05	ONT_01_F	31	A	1	0	0	0	0	0	1	0
2524e973-4246-4f5b-bcdf-ceda0b72c9e8	f85157af165dc4a041b745cece1e5f24cab2ee60	8053	40	2020-11-30T09:16:31Z	FAO14644	GLFL278165	custom_ont_adaptor	barcode05	ONT_01_F	32	T	0	1	0	0	0	0	1	0
2524e973-4246-4f5b-bcdf-ceda0b72c9e8	f85157af165dc4a041b745cece1e5f24cab2ee60	8053	40	2020-11-30T09:16:31Z	FAO14644	GLFL278165	custom_ont_adaptor	barcode05	ONT_01_F	33	G	0	0	0	1	0	0	1	0
2524e973-4246-4f5b-bcdf-ceda0b72c9e8	f85157af165dc4a041b745cece1e5f24cab2ee60	8053	40	2020-11-30T09:16:31Z	FAO14644	GLFL278165	custom_ont_adaptor	barcode05	ONT_01_F	34	A	1	0	0	0	0	0	1	0
2524e973-4246-4f5b-bcdf-ceda0b72c9e8	f85157af165dc4a041b745cece1e5f24cab2ee60	8053	40	2020-11-30T09:16:31Z	FAO14644	GLFL278165	custom_ont_adaptor	barcode05	ONT_01_F	35	G	0	0	0	1	0	0	1	0
2524e973-4246-4f5b-bcdf-ceda0b72c9e8	f85157af165dc4a041b745cece1e5f24cab2ee60	8053	40	2020-11-30T09:16:31Z	FAO14644	GLFL278165	custom_ont_adaptor	barcode05	ONT_01_F	36	G	0	0	0	1	0	0	1	0
2524e973-4246-4f5b-bcdf-ceda0b72c9e8	f85157af165dc4a041b745cece1e5f24cab2ee60	8053	40	2020-11-30T09:16:31Z	FAO14644	GLFL278165	custom_ont_adaptor	barcode05	ONT_01_F	37	A	1	0	0	0	0	0	1	0
2524e973-4246-4f5b-bcdf-ceda0b72c9e8	f85157af165dc4a041b745cece1e5f24cab2ee60	8053	40	2020-11-30T09:16:31Z	FAO14644	GLFL278165	custom_ont_adaptor	barcode05	ONT_01_F	38	A	1	0	0	0	0	0	1	0
2524e973-4246-4f5b-bcdf-ceda0b72c9e8	f85157af165dc4a041b745cece1e5f24cab2ee60	8053	40	2020-11-30T09:16:31Z	FAO14644	GLFL278165	custom_ont_adaptor	barcode05	ONT_01_F	39	G	0	0	0	1	0	0	1	0
2524e973-4246-4f5b-bcdf-ceda0b72c9e8	f85157af165dc4a041b745cece1e5f24cab2ee60	8053	40	2020-11-30T09:16:31Z	FAO14644	GLFL278165	custom_ont_adaptor	barcode05	ONT_01_F	40	G	0	0	0	1	0	0	1	0
2524e973-4246-4f5b-bcdf-ceda0b72c9e8	f85157af165dc4a041b745cece1e5f24cab2ee60	8053	40	2020-11-30T09:16:31Z	FAO14644	GLFL278165	custom_ont_adaptor	barcode05	ONT_01_F	41	G	0	0	0	1	0	0	1	0
2524e973-4246-4f5b-bcdf-ceda0b72c9e8	f85157af165dc4a041b745cece1e5f24cab2ee60	8053	40	2020-11-30T09:16:31Z	FAO14644	GLFL278165	custom_ont_adaptor	barcode05	ONT_01_F	42	C	0	0	1	0	0	0	1	0
2524e973-4246-4f5b-bcdf-ceda0b72c9e8	f85157af165dc4a041b745cece1e5f24cab2ee60	8053	40	2020-11-30T09:16:31Z	FAO14644	GLFL278165	custom_ont_adaptor	barcode05	ONT_01_F	43	T	0	1	0	0	0	0	1	0
2524e973-4246-4f5b-bcdf-ceda0b72c9e8	f85157af165dc4a041b745cece1e5f24cab2ee60	8053	40	2020-11-30T09:16:31Z	FAO14644	GLFL278165	custom_ont_adaptor	barcode05	ONT_01_F	44	T	0	1	0	0	0	0	1	0
2524e973-4246-4f5b-bcdf-ceda0b72c9e8	f85157af165dc4a041b745cece1e5f24cab2ee60	8053	40	2020-11-30T09:16:31Z	FAO14644	GLFL278165	custom_ont_adaptor	barcode05	ONT_01_F	45	G	1	0	0	0	0	0	1	1
2524e973-4246-4f5b-bcdf-ceda0b72c9e8	f85157af165dc4a041b745cece1e5f24cab2ee60	8053	40	2020-11-30T09:16:31Z	FAO14644	GLFL278165	custom_ont_adaptor	barcode05	ONT_01_F	46	C	0	0	0	1	0	0	1	1
2524e973-4246-4f5b-bcdf-ceda0b72c9e8	f85157af165dc4a041b745cece1e5f24cab2ee60	8053	40	2020-11-30T09:16:31Z	FAO14644	GLFL278165	custom_ont_adaptor	barcode05	ONT_01_F	47	G	0	0	0	1	0	0	1	0
2524e973-4246-4f5b-bcdf-ceda0b72c9e8	f85157af165dc4a041b745cece1e5f24cab2ee60	8053	40	2020-11-30T09:16:31Z	FAO14644	GLFL278165	custom_ont_adaptor	barcode05	ONT_01_F	48	T	0	1	0	0	0	0	1	0
2524e973-4246-4f5b-bcdf-ceda0b72c9e8	f85157af165dc4a041b745cece1e5f24cab2ee60	8053	40	2020-11-30T09:16:31Z	FAO14644	GLFL278165	custom_ont_adaptor	barcode05	ONT_01_F	49	G	0	0	0	1	0	0	1	0
2524e973-4246-4f5b-bcdf-ceda0b72c9e8	f85157af165dc4a041b745cece1e5f24cab2ee60	8053	40	2020-11-30T09:16:31Z	FAO14644	GLFL278165	custom_ont_adaptor	barcode05	ONT_01_F	50	C	0	0	1	0	0	0	1	0
2524e973-4246-4f5b-bcdf-ceda0b72c9e8	f85157af165dc4a041b745cece1e5f24cab2ee60	8053	40	2020-11-30T09:16:31Z	FAO14644	GLFL278165	custom_ont_adaptor	barcode05	ONT_01_F	51	T	0	1	0	0	0	0	1	0
ReadName	runid	read	ch	start_time	flow_cell_id	protocol_group_id	sample_id	barcode	Chrom	Number	REF_NT	A	T	C	G	Ins	Del	Coverage	Error
c6e548f8-4ee9-4c2c-acfc-8f5590fe9174	f85157af165dc4a041b745cece1e5f24cab2ee60	6897	243	2020-11-30T09:16:46Z	FAO14644	GLFL278165	custom_ont_adaptor	barcode05	ONT_01_F	1	A	1	0	0	0	0	0	1	0
c6e548f8-4ee9-4c2c-acfc-8f5590fe9174	f85157af165dc4a041b745cece1e5f24cab2ee60	6897	243	2020-11-30T09:16:46Z	FAO14644	GLFL278165	custom_ont_adaptor	barcode05	ONT_01_F	2	A	1	0	0	0	0	0	1	0
c6e548f8-4ee9-4c2c-acfc-8f5590fe9174	f85157af165dc4a041b745cece1e5f24cab2ee60	6897	243	2020-11-30T09:16:46Z	FAO14644	GLFL278165	custom_ont_adaptor	barcode05	ONT_01_F	3	C	0	0	1	0	0	0	1	0
c6e548f8-4ee9-4c2c-acfc-8f5590fe9174	f85157af165dc4a041b745cece1e5f24cab2ee60	6897	243	2020-11-30T09:16:46Z	FAO14644	GLFL278165	custom_ont_adaptor	barcode05	ONT_01_F	4	T	0	1	0	0	0	0	1	0
c6e548f8-4ee9-4c2c-acfc-8f5590fe9174	f85157af165dc4a041b745cece1e5f24cab2ee60	6897	243	2020-11-30T09:16:46Z	FAO14644	GLFL278165	custom_ont_adaptor	barcode05	ONT_01_F	5	G	0	0	0	1	0	0	1	0
c6e548f8-4ee9-4c2c-acfc-8f5590fe9174	f85157af165dc4a041b745cece1e5f24cab2ee60	6897	243	2020-11-30T09:16:46Z	FAO14644	GLFL278165	custom_ont_adaptor	barcode05	ONT_01_F	6	A	1	0	0	0	0	0	1	0
c6e548f8-4ee9-4c2c-acfc-8f5590fe9174	f85157af165dc4a041b745cece1e5f24cab2ee60	6897	243	2020-11-30T09:16:46Z	FAO14644	GLFL278165	custom_ont_adaptor	barcode05	ONT_01_F	7	A	1	0	0	0	0	0	1	0
c6e548f8-4ee9-4c2c-acfc-8f5590fe9174	f85157af165dc4a041b745cece1e5f24cab2ee60	6897	243	2020-11-30T09:16:46Z	FAO14644	GLFL278165	custom_ont_adaptor	barcode05	ONT_01_F	8	T	0	1	0	0	0	0	1	0
c6e548f8-4ee9-4c2c-acfc-8f5590fe9174	f85157af165dc4a041b745cece1e5f24cab2ee60	6897	243	2020-11-30T09:16:46Z	FAO14644	GLFL278165	custom_ont_adaptor	barcode05	ONT_01_F	9	G	0	0	0	1	0	0	1	0
c6e548f8-4ee9-4c2c-acfc-8f5590fe9174	f85157af165dc4a041b745cece1e5f24cab2ee60	6897	243	2020-11-30T09:16:46Z	FAO14644	GLFL278165	custom_ont_adaptor	barcode05	ONT_01_F	10	A	1	0	0	0	0	0	1	0
c6e548f8-4ee9-4c2c-acfc-8f5590fe9174	f85157af165dc4a041b745cece1e5f24cab2ee60	6897	243	2020-11-30T09:16:46Z	FAO14644	GLFL278165	custom_ont_adaptor	barcode05	ONT_01_F	11	T	0	1	0	0	0	0	1	0
c6e548f8-4ee9-4c2c-acfc-8f5590fe9174	f85157af165dc4a041b745cece1e5f24cab2ee60	6897	243	2020-11-30T09:16:46Z	FAO14644	GLFL278165	custom_ont_adaptor	barcode05	ONT_01_F	12	A	1	0	0	0	0	0	1	0
c6e548f8-4ee9-4c2c-acfc-8f5590fe9174	f85157af165dc4a041b745cece1e5f24cab2ee60	6897	243	2020-11-30T09:16:46Z	FAO14644	GLFL278165	custom_ont_adaptor	barcode05	ONT_01_F	13	T	0	1	0	0	0	0	1	0
c6e548f8-4ee9-4c2c-acfc-8f5590fe9174	f85157af165dc4a041b745cece1e5f24cab2ee60	6897	243	2020-11-30T09:16:46Z	FAO14644	GLFL278165	custom_ont_adaptor	barcode05	ONT_01_F	14	C	0	0	1	0	0	0	1	0
c6e548f8-4ee9-4c2c-acfc-8f5590fe9174	f85157af165dc4a041b745cece1e5f24cab2ee60	6897	243	2020-11-30T09:16:46Z	FAO14644	GLFL278165	custom_ont_adaptor	barcode05	ONT_01_F	15	A	1	0	0	0	0	0	1	0
c6e548f8-4ee9-4c2c-acfc-8f5590fe9174	f85157af165dc4a041b745cece1e5f24cab2ee60	6897	243	2020-11-30T09:16:46Z	FAO14644	GLFL278165	custom_ont_adaptor	barcode05	ONT_01_F	16	G	0	0	0	1	0	0	1	0
c6e548f8-4ee9-4c2c-acfc-8f5590fe9174	f85157af165dc4a041b745cece1e5f24cab2ee60	6897	243	2020-11-30T09:16:46Z	FAO14644	GLFL278165	custom_ont_adaptor	barcode05	ONT_01_F	17	T	0	1	0	0	0	0	1	0
c6e548f8-4ee9-4c2c-acfc-8f5590fe9174	f85157af165dc4a041b745cece1e5f24cab2ee60	6897	243	2020-11-30T09:16:46Z	FAO14644	GLFL278165	custom_ont_adaptor	barcode05	ONT_01_F	18	C	0	0	1	0	0	0	1	0
c6e548f8-4ee9-4c2c-acfc-8f5590fe9174	f85157af165dc4a041b745cece1e5f24cab2ee60	6897	243	2020-11-30T09:16:46Z	FAO14644	GLFL278165	custom_ont_adaptor	barcode05	ONT_01_F	19	A	1	0	0	0	0	0	1	0
c6e548f8-4ee9-4c2c-acfc-8f5590fe9174	f85157af165dc4a041b745cece1e5f24cab2ee60	6897	243	2020-11-30T09:16:46Z	FAO14644	GLFL278165	custom_ont_adaptor	barcode05	ONT_01_F	20	T	0	1	0	0	0	0	1	0
c6e548f8-4ee9-4c2c-acfc-8f5590fe9174	f85157af165dc4a041b745cece1e5f24cab2ee60	6897	243	2020-11-30T09:16:46Z	FAO14644	GLFL278165	custom_ont_adaptor	barcode05	ONT_01_F	21	C	0	0	1	0	0	0	1	0
c6e548f8-4ee9-4c2c-acfc-8f5590fe9174	f85157af165dc4a041b745cece1e5f24cab2ee60	6897	243	2020-11-30T09:16:46Z	FAO14644	GLFL278165	custom_ont_adaptor	barcode05	ONT_01_F	22	T	0	1	0	0	0	0	1	0
c6e548f8-4ee9-4c2c-acfc-8f5590fe9174	f85157af165dc4a041b745cece1e5f24cab2ee60	6897	243	2020-11-30T09:16:46Z	FAO14644	GLFL278165	custom_ont_adaptor	barcode05	ONT_01_F	23	A	1	0	0	0	0	0	1	0
c6e548f8-4ee9-4c2c-acfc-8f5590fe9174	f85157af165dc4a041b745cece1e5f24cab2ee60	6897	243	2020-11-30T09:16:46Z	FAO14644	GLFL278165	custom_ont_adaptor	barcode05	ONT_01_F	24	G	0	0	0	1	0	0	1	0
c6e548f8-4ee9-4c2c-acfc-8f5590fe9174	f85157af165dc4a041b745cece1e5f24cab2ee60	6897	243	2020-11-30T09:16:46Z	FAO14644	GLFL278165	custom_ont_adaptor	barcode05	ONT_01_F	25	C	0	0	1	0	0	0	1	0
c6e548f8-4ee9-4c2c-acfc-8f5590fe9174	f85157af165dc4a041b745cece1e5f24cab2ee60	6897	243	2020-11-30T09:16:46Z	FAO14644	GLFL278165	custom_ont_adaptor	barcode05	ONT_01_F	26	A	1	0	0	0	0	0	1	0
c6e548f8-4ee9-4c2c-acfc-8f5590fe9174	f85157af165dc4a041b745cece1e5f24cab2ee60	6897	243	2020-11-30T09:16:46Z	FAO14644	GLFL278165	custom_ont_adaptor	barcode05	ONT_01_F	27	T	0	1	0	0	0	0	1	0
c6e548f8-4ee9-4c2c-acfc-8f5590fe9174	f85157af165dc4a041b745cece1e5f24cab2ee60	6897	243	2020-11-30T09:16:46Z	FAO14644	GLFL278165	custom_ont_adaptor	barcode05	ONT_01_F	28	C	0	0	1	0	0	0	1	0
c6e548f8-4ee9-4c2c-acfc-8f5590fe9174	f85157af165dc4a041b745cece1e5f24cab2ee60	6897	243	2020-11-30T09:16:46Z	FAO14644	GLFL278165	custom_ont_adaptor	barcode05	ONT_01_F	29	G	0	0	0	1	0	0	1	0
c6e548f8-4ee9-4c2c-acfc-8f5590fe9174	f85157af165dc4a041b745cece1e5f24cab2ee60	6897	243	2020-11-30T09:16:46Z	FAO14644	GLFL278165	custom_ont_adaptor	barcode05	ONT_01_F	30	T	0	0	0	0	0	1	0	1
c6e548f8-4ee9-4c2c-acfc-8f5590fe9174	f85157af165dc4a041b745cece1e5f24cab2ee60	6897	243	2020-11-30T09:16:46Z	FAO14644	GLFL278165	custom_ont_adaptor	barcode05	ONT_01_F	31	A	1	0	0	0	0	0	1	0
c6e548f8-4ee9-4c2c-acfc-8f5590fe9174	f85157af165dc4a041b745cece1e5f24cab2ee60	6897	243	2020-11-30T09:16:46Z	FAO14644	GLFL278165	custom_ont_adaptor	barcode05	ONT_01_F	32	T	0	1	0	0	0	0	1	0
c6e548f8-4ee9-4c2c-acfc-8f5590fe9174	f85157af165dc4a041b745cece1e5f24cab2ee60	6897	243	2020-11-30T09:16:46Z	FAO14644	GLFL278165	custom_ont_adaptor	barcode05	ONT_01_F	33	G	0	0	0	1	0	0	1	0
c6e548f8-4ee9-4c2c-acfc-8f5590fe9174	f85157af165dc4a041b745cece1e5f24cab2ee60	6897	243	2020-11-30T09:16:46Z	FAO14644	GLFL278165	custom_ont_adaptor	barcode05	ONT_01_F	34	A	1	0	0	0	0	0	1	0
c6e548f8-4ee9-4c2c-acfc-8f5590fe9174	f85157af165dc4a041b745cece1e5f24cab2ee60	6897	243	2020-11-30T09:16:46Z	FAO14644	GLFL278165	custom_ont_adaptor	barcode05	ONT_01_F	35	G	0	0	0	0	0	1	0	1
c6e548f8-4ee9-4c2c-acfc-8f5590fe9174	f85157af165dc4a041b745cece1e5f24cab2ee60	6897	243	2020-11-30T09:16:46Z	FAO14644	GLFL278165	custom_ont_adaptor	barcode05	ONT_01_F	36	G	0	0	0	1	0	0	1	0
c6e548f8-4ee9-4c2c-acfc-8f5590fe9174	f85157af165dc4a041b745cece1e5f24cab2ee60	6897	243	2020-11-30T09:16:46Z	FAO14644	GLFL278165	custom_ont_adaptor	barcode05	ONT_01_F	37	A	1	0	0	0	0	0	1	0
c6e548f8-4ee9-4c2c-acfc-8f5590fe9174	f85157af165dc4a041b745cece1e5f24cab2ee60	6897	243	2020-11-30T09:16:46Z	FAO14644	GLFL278165	custom_ont_adaptor	barcode05	ONT_01_F	38	A	1	0	0	0	0	0	1	0
c6e548f8-4ee9-4c2c-acfc-8f5590fe9174	f85157af165dc4a041b745cece1e5f24cab2ee60	6897	243	2020-11-30T09:16:46Z	FAO14644	GLFL278165	custom_ont_adaptor	barcode05	ONT_01_F	39	G	0	0	0	1	0	0	1	0
c6e548f8-4ee9-4c2c-acfc-8f5590fe9174	f85157af165dc4a041b745cece1e5f24cab2ee60	6897	243	2020-11-30T09:16:46Z	FAO14644	GLFL278165	custom_ont_adaptor	barcode05	ONT_01_F	40	G	0	0	0	1	0	0	1	0
c6e548f8-4ee9-4c2c-acfc-8f5590fe9174	f85157af165dc4a041b745cece1e5f24cab2ee60	6897	243	2020-11-30T09:16:46Z	FAO14644	GLFL278165	custom_ont_adaptor	barcode05	ONT_01_F	41	G	0	0	0	1	0	0	1	0
c6e548f8-4ee9-4c2c-acfc-8f5590fe9174	f85157af165dc4a041b745cece1e5f24cab2ee60	6897	243	2020-11-30T09:16:46Z	FAO14644	GLFL278165	custom_ont_adaptor	barcode05	ONT_01_F	42	C	0	0	1	0	0	0	1	0
c6e548f8-4ee9-4c2c-acfc-8f5590fe9174	f85157af165dc4a041b745cece1e5f24cab2ee60	6897	243	2020-11-30T09:16:46Z	FAO14644	GLFL278165	custom_ont_adaptor	barcode05	ONT_01_F	43	T	0	1	0	0	0	0	1	0
c6e548f8-4ee9-4c2c-acfc-8f5590fe9174	f85157af165dc4a041b745cece1e5f24cab2ee60	6897	243	2020-11-30T09:16:46Z	FAO14644	GLFL278165	custom_ont_adaptor	barcode05	ONT_01_F	44	T	0	1	0	0	0	0	1	0
c6e548f8-4ee9-4c2c-acfc-8f5590fe9174	f85157af165dc4a041b745cece1e5f24cab2ee60	6897	243	2020-11-30T09:16:46Z	FAO14644	GLFL278165	custom_ont_adaptor	barcode05	ONT_01_F	45	G	0	0	0	1	0	0	1	0
c6e548f8-4ee9-4c2c-acfc-8f5590fe9174	f85157af165dc4a041b745cece1e5f24cab2ee60	6897	243	2020-11-30T09:16:46Z	FAO14644	GLFL278165	custom_ont_adaptor	barcode05	ONT_01_F	46	C	0	0	1	0	0	0	1	0
c6e548f8-4ee9-4c2c-acfc-8f5590fe9174	f85157af165dc4a041b745cece1e5f24cab2ee60	6897	243	2020-11-30T09:16:46Z	FAO14644	GLFL278165	custom_ont_adaptor	barcode05	ONT_01_F	47	G	0	0	0	1	0	0	1	0
c6e548f8-4ee9-4c2c-acfc-8f5590fe9174	f85157af165dc4a041b745cece1e5f24cab2ee60	6897	243	2020-11-30T09:16:46Z	FAO14644	GLFL278165	custom_ont_adaptor	barcode05	ONT_01_F	48	T	0	1	0	0	0	0	1	0
c6e548f8-4ee9-4c2c-acfc-8f5590fe9174	f85157af165dc4a041b745cece1e5f24cab2ee60	6897	243	2020-11-30T09:16:46Z	FAO14644	GLFL278165	custom_ont_adaptor	barcode05	ONT_01_F	49	G	0	0	0	1	0	0	1	0
c6e548f8-4ee9-4c2c-acfc-8f5590fe9174	f85157af165dc4a041b745cece1e5f24cab2ee60	6897	243	2020-11-30T09:16:46Z	FAO14644	GLFL278165	custom_ont_adaptor	barcode05	ONT_01_F	50	C	0	0	1	0	0	0	1	0
c6e548f8-4ee9-4c2c-acfc-8f5590fe9174	f85157af165dc4a041b745cece1e5f24cab2ee60	6897	243	2020-11-30T09:16:46Z	FAO14644	GLFL278165	custom_ont_adaptor	barcode05	ONT_01_F	51	T	0	1	0	0	0	0	1	0
c6e548f8-4ee9-4c2c-acfc-8f5590fe9174	f85157af165dc4a041b745cece1e5f24cab2ee60	6897	243	2020-11-30T09:16:46Z	FAO14644	GLFL278165	custom_ont_adaptor	barcode05	ONT_01_F	52	C	0	0	1	0	0	0	1	0
c6e548f8-4ee9-4c2c-acfc-8f5590fe9174	f85157af165dc4a041b745cece1e5f24cab2ee60	6897	243	2020-11-30T09:16:46Z	FAO14644	GLFL278165	custom_ont_adaptor	barcode05	ONT_01_F	53	G	0	0	0	1	0	0	1	0
c6e548f8-4ee9-4c2c-acfc-8f5590fe9174	f85157af165dc4a041b745cece1e5f24cab2ee60	6897	243	2020-11-30T09:16:46Z	FAO14644	GLFL278165	custom_ont_adaptor	barcode05	ONT_01_F	54	G	0	0	0	1	0	0	1	0
c6e548f8-4ee9-4c2c-acfc-8f5590fe9174	f85157af165dc4a041b745cece1e5f24cab2ee60	6897	243	2020-11-30T09:16:46Z	FAO14644	GLFL278165	custom_ont_adaptor	barcode05	ONT_01_F	55	A	1	0	0	0	0	0	1	0
c6e548f8-4ee9-4c2c-acfc-8f5590fe9174	f85157af165dc4a041b745cece1e5f24cab2ee60	6897	243	2020-11-30T09:16:46Z	FAO14644	GLFL278165	custom_ont_adaptor	barcode05	ONT_01_F	56	G	0	0	0	1	0	0	1	0
c6e548f8-4ee9-4c2c-acfc-8f5590fe9174	f85157af165dc4a041b745cece1e5f24cab2ee60	6897	243	2020-11-30T09:16:46Z	FAO14644	GLFL278165	custom_ont_adaptor	barcode05	ONT_01_F	57	A	1	0	0	0	0	0	1	0
c6e548f8-4ee9-4c2c-acfc-8f5590fe9174	f85157af165dc4a041b745cece1e5f24cab2ee60	6897	243	2020-11-30T09:16:46Z	FAO14644	GLFL278165	custom_ont_adaptor	barcode05	ONT_01_F	58	C	0	0	1	0	0	0	1	0
c6e548f8-4ee9-4c2c-acfc-8f5590fe9174	f85157af165dc4a041b745cece1e5f24cab2ee60	6897	243	2020-11-30T09:16:46Z	FAO14644	GLFL278165	custom_ont_adaptor	barcode05	ONT_01_F	59	T	0	1	0	0	0	0	1	0
c6e548f8-4ee9-4c2c-acfc-8f5590fe9174	f85157af165dc4a041b745cece1e5f24cab2ee60	6897	243	2020-11-30T09:16:46Z	FAO14644	GLFL278165	custom_ont_adaptor	barcode05	ONT_01_F	60	A	1	0	0	0	0	0	1	0
c6e548f8-4ee9-4c2c-acfc-8f5590fe9174	f85157af165dc4a041b745cece1e5f24cab2ee60	6897	243	2020-11-30T09:16:46Z	FAO14644	GLFL278165	custom_ont_adaptor	barcode05	ONT_01_F	61	A	0	0	0	1	0	0	1	1
c6e548f8-4ee9-4c2c-acfc-8f5590fe9174	f85157af165dc4a041b745cece1e5f24cab2ee60	6897	243	2020-11-30T09:16:46Z	FAO14644	GLFL278165	custom_ont_adaptor	barcode05	ONT_01_F	62	G	1	0	0	0	0	0	1	1
c6e548f8-4ee9-4c2c-acfc-8f5590fe9174	f85157af165dc4a041b745cece1e5f24cab2ee60	6897	243	2020-11-30T09:16:46Z	FAO14644	GLFL278165	custom_ont_adaptor	barcode05	ONT_01_F	63	G	1	0	0	0	0	0	1	1
c6e548f8-4ee9-4c2c-acfc-8f5590fe9174	f85157af165dc4a041b745cece1e5f24cab2ee60	6897	243	2020-11-30T09:16:46Z	FAO14644	GLFL278165	custom_ont_adaptor	barcode05	ONT_01_F	64	T	0	1	0	0	0	0	1	0
c6e548f8-4ee9-4c2c-acfc-8f5590fe9174	f85157af165dc4a041b745cece1e5f24cab2ee60	6897	243	2020-11-30T09:16:46Z	FAO14644	GLFL278165	custom_ont_adaptor	barcode05	ONT_01_F	65	A	1	0	0	0	0	0	1	0
c6e548f8-4ee9-4c2c-acfc-8f5590fe9174	f85157af165dc4a041b745cece1e5f24cab2ee60	6897	243	2020-11-30T09:16:46Z	FAO14644	GLFL278165	custom_ont_adaptor	barcode05	ONT_01_F	66	A	1	0	0	0	0	0	1	0
c6e548f8-4ee9-4c2c-acfc-8f5590fe9174	f85157af165dc4a041b745cece1e5f24cab2ee60	6897	243	2020-11-30T09:16:46Z	FAO14644	GLFL278165	custom_ont_adaptor	barcode05	ONT_01_F	67	T	0	1	0	0	0	0	1	0
c6e548f8-4ee9-4c2c-acfc-8f5590fe9174	f85157af165dc4a041b745cece1e5f24cab2ee60	6897	243	2020-11-30T09:16:46Z	FAO14644	GLFL278165	custom_ont_adaptor	barcode05	ONT_01_F	68	C	0	0	1	0	0	0	1	0
c6e548f8-4ee9-4c2c-acfc-8f5590fe9174	f85157af165dc4a041b745cece1e5f24cab2ee60	6897	243	2020-11-30T09:16:46Z	FAO14644	GLFL278165	custom_ont_adaptor	barcode05	ONT_01_F	69	C	0	0	1	0	0	0	1	0
c6e548f8-4ee9-4c2c-acfc-8f5590fe9174	f85157af165dc4a041b745cece1e5f24cab2ee60	6897	243	2020-11-30T09:16:46Z	FAO14644	GLFL278165	custom_ont_adaptor	barcode05	ONT_01_F	70	A	1	0	0	0	0	0	1	0
c6e548f8-4ee9-4c2c-acfc-8f5590fe9174	f85157af165dc4a041b745cece1e5f24cab2ee60	6897	243	2020-11-30T09:16:46Z	FAO14644	GLFL278165	custom_ont_adaptor	barcode05	ONT_01_F	71	T	0	1	0	0	0	0	1	0
c6e548f8-4ee9-4c2c-acfc-8f5590fe9174	f85157af165dc4a041b745cece1e5f24cab2ee60	6897	243	2020-11-30T09:16:46Z	FAO14644	GLFL278165	custom_ont_adaptor	barcode05	ONT_01_F	72	G	0	0	0	1	0	0	1	0
c6e548f8-4ee9-4c2c-acfc-8f5590fe9174	f85157af165dc4a041b745cece1e5f24cab2ee60	6897	243	2020-11-30T09:16:46Z	FAO14644	GLFL278165	custom_ont_adaptor	barcode05	ONT_01_F	73	T	0	1	0	0	0	0	1	0
c6e548f8-4ee9-4c2c-acfc-8f5590fe9174	f85157af165dc4a041b745cece1e5f24cab2ee60	6897	243	2020-11-30T09:16:46Z	FAO14644	GLFL278165	custom_ont_adaptor	barcode05	ONT_01_F	74	A	1	0	0	0	0	0	1	0
c6e548f8-4ee9-4c2c-acfc-8f5590fe9174	f85157af165dc4a041b745cece1e5f24cab2ee60	6897	243	2020-11-30T09:16:46Z	FAO14644	GLFL278165	custom_ont_adaptor	barcode05	ONT_01_F	75	A	1	0	0	0	0	0	1	0
c6e548f8-4ee9-4c2c-acfc-8f5590fe9174	f85157af165dc4a041b745cece1e5f24cab2ee60	6897	243	2020-11-30T09:16:46Z	FAO14644	GLFL278165	custom_ont_adaptor	barcode05	ONT_01_F	76	C	0	0	1	0	0	0	1	0
c6e548f8-4ee9-4c2c-acfc-8f5590fe9174	f85157af165dc4a041b745cece1e5f24cab2ee60	6897	243	2020-11-30T09:16:46Z	FAO14644	GLFL278165	custom_ont_adaptor	barcode05	ONT_01_F	77	A	1	0	0	0	0	0	1	0
c6e548f8-4ee9-4c2c-acfc-8f5590fe9174	f85157af165dc4a041b745cece1e5f24cab2ee60	6897	243	2020-11-30T09:16:46Z	FAO14644	GLFL278165	custom_ont_adaptor	barcode05	ONT_01_F	78	C	0	0	1	0	0	0	1	0
c6e548f8-4ee9-4c2c-acfc-8f5590fe9174	f85157af165dc4a041b745cece1e5f24cab2ee60	6897	243	2020-11-30T09:16:46Z	FAO14644	GLFL278165	custom_ont_adaptor	barcode05	ONT_01_F	79	C	0	0	1	0	0	0	1	0
c6e548f8-4ee9-4c2c-acfc-8f5590fe9174	f85157af165dc4a041b745cece1e5f24cab2ee60	6897	243	2020-11-30T09:16:46Z	FAO14644	GLFL278165	custom_ont_adaptor	barcode05	ONT_01_F	80	A	1	0	0	0	0	0	1	0
c6e548f8-4ee9-4c2c-acfc-8f5590fe9174	f85157af165dc4a041b745cece1e5f24cab2ee60	6897	243	2020-11-30T09:16:46Z	FAO14644	GLFL278165	custom_ont_adaptor	barcode05	ONT_01_F	81	T	0	1	0	0	0	0	1	0
c6e548f8-4ee9-4c2c-acfc-8f5590fe9174	f85157af165dc4a041b745cece1e5f24cab2ee60	6897	243	2020-11-30T09:16:46Z	FAO14644	GLFL278165	custom_ont_adaptor	barcode05	ONT_01_F	82	G	0	0	0	1	0	0	1	0
c6e548f8-4ee9-4c2c-acfc-8f5590fe9174	f85157af165dc4a041b745cece1e5f24cab2ee60	6897	243	2020-11-30T09:16:46Z	FAO14644	GLFL278165	custom_ont_adaptor	barcode05	ONT_01_F	83	A	1	0	0	0	0	0	1	0
c6e548f8-4ee9-4c2c-acfc-8f5590fe9174	f85157af165dc4a041b745cece1e5f24cab2ee60	6897	243	2020-11-30T09:16:46Z	FAO14644	GLFL278165	custom_ont_adaptor	barcode05	ONT_01_F	84	A	1	0	0	0	0	0	1	0
c6e548f8-4ee9-4c2c-acfc-8f5590fe9174	f85157af165dc4a041b745cece1e5f24cab2ee60	6897	243	2020-11-30T09:16:46Z	FAO14644	GLFL278165	custom_ont_adaptor	barcode05	ONT_01_F	85	C	0	0	1	0	0	0	1	0
c6e548f8-4ee9-4c2c-acfc-8f5590fe9174	f85157af165dc4a041b745cece1e5f24cab2ee60	6897	243	2020-11-30T09:16:46Z	FAO14644	GLFL278165	custom_ont_adaptor	barcode05	ONT_01_F	86	A	1	0	0	0	0	0	1	0
c6e548f8-4ee9-4c2c-acfc-8f5590fe9174	f85157af165dc4a041b745cece1e5f24cab2ee60	6897	243	2020-11-30T09:16:46Z	FAO14644	GLFL278165	custom_ont_adaptor	barcode05	ONT_01_F	87	C	0	0	1	0	0	0	1	0
c6e548f8-4ee9-4c2c-acfc-8f5590fe9174	f85157af165dc4a041b745cece1e5f24cab2ee60	6897	243	2020-11-30T09:16:46Z	FAO14644	GLFL278165	custom_ont_adaptor	barcode05	ONT_01_F	88	A	1	0	0	0	0	0	1	0
c6e548f8-4ee9-4c2c-acfc-8f5590fe9174	f85157af165dc4a041b745cece1e5f24cab2ee60	6897	243	2020-11-30T09:16:46Z	FAO14644	GLFL278165	custom_ont_adaptor	barcode05	ONT_01_F	89	T	0	1	0	0	0	0	1	0
c6e548f8-4ee9-4c2c-acfc-8f5590fe9174	f85157af165dc4a041b745cece1e5f24cab2ee60	6897	243	2020-11-30T09:16:46Z	FAO14644	GLFL278165	custom_ont_adaptor	barcode05	ONT_01_F	90	C	0	0	1	0	0	0	1	0
ReadName	runid	read	ch	start_time	flow_cell_id	protocol_group_id	sample_id	barcode	Chrom	Number	REF_NT	A	T	C	G	Ins	Del	Coverage	Error
a2056101-0ded-4259-98c9-1caf088297b8	f85157af165dc4a041b745cece1e5f24cab2ee60	6635	393	2020-11-30T09:16:53Z	FAO14644	GLFL278165	custom_ont_adaptor	barcode05	ONT_01_F	1	A	1	0	0	0	0	0	1	0
a2056101-0ded-4259-98c9-1caf088297b8	f85157af165dc4a041b745cece1e5f24cab2ee60	6635	393	2020-11-30T09:16:53Z	FAO14644	GLFL278165	custom_ont_adaptor	barcode05	ONT_01_F	2	A	1	0	0	0	0	0	1	0
a2056101-0ded-4259-98c9-1caf088297b8	f85157af165dc4a041b745cece1e5f24cab2ee60	6635	393	2020-11-30T09:16:53Z	FAO14644	GLFL278165	custom_ont_adaptor	barcode05	ONT_01_F	3	C	0	0	1	0	0	0	1	0
a2056101-0ded-4259-98c9-1caf088297b8	f85157af165dc4a041b745cece1e5f24cab2ee60	6635	393	2020-11-30T09:16:53Z	FAO14644	GLFL278165	custom_ont_adaptor	barcode05	ONT_01_F	4	T	0	0	1	0	0	0	1	1
a2056101-0ded-4259-98c9-1caf088297b8	f85157af165dc4a041b745cece1e5f24cab2ee60	6635	393	2020-11-30T09:16:53Z	FAO14644	GLFL278165	custom_ont_adaptor	barcode05	ONT_01_F	5	G	0	0	0	1	0	0	1	0
a2056101-0ded-4259-98c9-1caf088297b8	f85157af165dc4a041b745cece1e5f24cab2ee60	6635	393	2020-11-30T09:16:53Z	FAO14644	GLFL278165	custom_ont_adaptor	barcode05	ONT_01_F	6	A	1	0	0	0	0	0	1	0
a2056101-0ded-4259-98c9-1caf088297b8	f85157af165dc4a041b745cece1e5f24cab2ee60	6635	393	2020-11-30T09:16:53Z	FAO14644	GLFL278165	custom_ont_adaptor	barcode05	ONT_01_F	7	A	1	0	0	0	0	0	1	0
a2056101-0ded-4259-98c9-1caf088297b8	f85157af165dc4a041b745cece1e5f24cab2ee60	6635	393	2020-11-30T09:16:53Z	FAO14644	GLFL278165	custom_ont_adaptor	barcode05	ONT_01_F	8	T	0	1	0	0	0	0	1	0
a2056101-0ded-4259-98c9-1caf088297b8	f85157af165dc4a041b745cece1e5f24cab2ee60	6635	393	2020-11-30T09:16:53Z	FAO14644	GLFL278165	custom_ont_adaptor	barcode05	ONT_01_F	9	G	0	0	0	1	0	0	1	0
a2056101-0ded-4259-98c9-1caf088297b8	f85157af165dc4a041b745cece1e5f24cab2ee60	6635	393	2020-11-30T09:16:53Z	FAO14644	GLFL278165	custom_ont_adaptor	barcode05	ONT_01_F	10	A	1	0	0	0	0	0	1	0
a2056101-0ded-4259-98c9-1caf088297b8	f85157af165dc4a041b745cece1e5f24cab2ee60	6635	393	2020-11-30T09:16:53Z	FAO14644	GLFL278165	custom_ont_adaptor	barcode05	ONT_01_F	11	T	0	1	0	0	0	0	1	0
a2056101-0ded-4259-98c9-1caf088297b8	f85157af165dc4a041b745cece1e5f24cab2ee60	6635	393	2020-11-30T09:16:53Z	FAO14644	GLFL278165	custom_ont_adaptor	barcode05	ONT_01_F	12	A	1	0	0	0	0	0	1	0
a2056101-0ded-4259-98c9-1caf088297b8	f85157af165dc4a041b745cece1e5f24cab2ee60	6635	393	2020-11-30T09:16:53Z	FAO14644	GLFL278165	custom_ont_adaptor	barcode05	ONT_01_F	13	T	0	1	0	0	0	0	1	0
a2056101-0ded-4259-98c9-1caf088297b8	f85157af165dc4a041b745cece1e5f24cab2ee60	6635	393	2020-11-30T09:16:53Z	FAO14644	GLFL278165	custom_ont_adaptor	barcode05	ONT_01_F	14	C	0	0	1	0	0	0	1	0
a2056101-0ded-4259-98c9-1caf088297b8	f85157af165dc4a041b745cece1e5f24cab2ee60	6635	393	2020-11-30T09:16:53Z	FAO14644	GLFL278165	custom_ont_adaptor	barcode05	ONT_01_F	15	A	1	0	0	0	0	0	1	0
a2056101-0ded-4259-98c9-1caf088297b8	f85157af165dc4a041b745cece1e5f24cab2ee60	6635	393	2020-11-30T09:16:53Z	FAO14644	GLFL278165	custom_ont_adaptor	barcode05	ONT_01_F	16	G	0	0	0	1	0	0	1	0
a2056101-0ded-4259-98c9-1caf088297b8	f85157af165dc4a041b745cece1e5f24cab2ee60	6635	393	2020-11-30T09:16:53Z	FAO14644	GLFL278165	custom_ont_adaptor	barcode05	ONT_01_F	17	T	0	1	0	0	0	0	1	0
a2056101-0ded-4259-98c9-1caf088297b8	f85157af165dc4a041b745cece1e5f24cab2ee60	6635	393	2020-11-30T09:16:53Z	FAO14644	GLFL278165	custom_ont_adaptor	barcode05	ONT_01_F	18	C	0	0	1	0	0	0	1	0
a2056101-0ded-4259-98c9-1caf088297b8	f85157af165dc4a041b745cece1e5f24cab2ee60	6635	393	2020-11-30T09:16:53Z	FAO14644	GLFL278165	custom_ont_adaptor	barcode05	ONT_01_F	19	A	1	0	0	0	0	0	1	0
a2056101-0ded-4259-98c9-1caf088297b8	f85157af165dc4a041b745cece1e5f24cab2ee60	6635	393	2020-11-30T09:16:53Z	FAO14644	GLFL278165	custom_ont_adaptor	barcode05	ONT_01_F	20	T	0	1	0	0	0	0	1	0
a2056101-0ded-4259-98c9-1caf088297b8	f85157af165dc4a041b745cece1e5f24cab2ee60	6635	393	2020-11-30T09:16:53Z	FAO14644	GLFL278165	custom_ont_adaptor	barcode05	ONT_01_F	21	C	0	0	1	0	0	0	1	0
a2056101-0ded-4259-98c9-1caf088297b8	f85157af165dc4a041b745cece1e5f24cab2ee60	6635	393	2020-11-30T09:16:53Z	FAO14644	GLFL278165	custom_ont_adaptor	barcode05	ONT_01_F	22	T	0	1	0	0	0	0	1	0
a2056101-0ded-4259-98c9-1caf088297b8	f85157af165dc4a041b745cece1e5f24cab2ee60	6635	393	2020-11-30T09:16:53Z	FAO14644	GLFL278165	custom_ont_adaptor	barcode05	ONT_01_F	23	A	0	0	0	1	0	0	1	1
a2056101-0ded-4259-98c9-1caf088297b8	f85157af165dc4a041b745cece1e5f24cab2ee60	6635	393	2020-11-30T09:16:53Z	FAO14644	GLFL278165	custom_ont_adaptor	barcode05	ONT_01_F	24	G	0	0	0	1	0	0	1	0
a2056101-0ded-4259-98c9-1caf088297b8	f85157af165dc4a041b745cece1e5f24cab2ee60	6635	393	2020-11-30T09:16:53Z	FAO14644	GLFL278165	custom_ont_adaptor	barcode05	ONT_01_F	25	C	0	0	1	0	0	0	1	0
a2056101-0ded-4259-98c9-1caf088297b8	f85157af165dc4a041b745cece1e5f24cab2ee60	6635	393	2020-11-30T09:16:53Z	FAO14644	GLFL278165	custom_ont_adaptor	barcode05	ONT_01_F	26	A	1	0	0	0	0	0	1	0
a2056101-0ded-4259-98c9-1caf088297b8	f85157af165dc4a041b745cece1e5f24cab2ee60	6635	393	2020-11-30T09:16:53Z	FAO14644	GLFL278165	custom_ont_adaptor	barcode05	ONT_01_F	27	T	0	1	0	0	0	0	1	0
a2056101-0ded-4259-98c9-1caf088297b8	f85157af165dc4a041b745cece1e5f24cab2ee60	6635	393	2020-11-30T09:16:53Z	FAO14644	GLFL278165	custom_ont_adaptor	barcode05	ONT_01_F	28	C	0	0	1	0	0	0	1	0
a2056101-0ded-4259-98c9-1caf088297b8	f85157af165dc4a041b745cece1e5f24cab2ee60	6635	393	2020-11-30T09:16:53Z	FAO14644	GLFL278165	custom_ont_adaptor	barcode05	ONT_01_F	29	G	0	0	0	1	0	0	1	0
a2056101-0ded-4259-98c9-1caf088297b8	f85157af165dc4a041b745cece1e5f24cab2ee60	6635	393	2020-11-30T09:16:53Z	FAO14644	GLFL278165	custom_ont_adaptor	barcode05	ONT_01_F	30	T	0	1	0	0	0	0	1	0
a2056101-0ded-4259-98c9-1caf088297b8	f85157af165dc4a041b745cece1e5f24cab2ee60	6635	393	2020-11-30T09:16:53Z	FAO14644	GLFL278165	custom_ont_adaptor	barcode05	ONT_01_F	31	A	1	0	0	0	0	0	1	0
a2056101-0ded-4259-98c9-1caf088297b8	f85157af165dc4a041b745cece1e5f24cab2ee60	6635	393	2020-11-30T09:16:53Z	FAO14644	GLFL278165	custom_ont_adaptor	barcode05	ONT_01_F	32	T	0	1	0	0	0	0	1	0
a2056101-0ded-4259-98c9-1caf088297b8	f85157af165dc4a041b745cece1e5f24cab2ee60	6635	393	2020-11-30T09:16:53Z	FAO14644	GLFL278165	custom_ont_adaptor	barcode05	ONT_01_F	33	G	0	0	0	1	0	0	1	0
a2056101-0ded-4259-98c9-1caf088297b8	f85157af165dc4a041b745cece1e5f24cab2ee60	6635	393	2020-11-30T09:16:53Z	FAO14644	GLFL278165	custom_ont_adaptor	barcode05	ONT_01_F	34	A	1	0	0	0	0	0	1	0
a2056101-0ded-4259-98c9-1caf088297b8	f85157af165dc4a041b745cece1e5f24cab2ee60	6635	393	2020-11-30T09:16:53Z	FAO14644	GLFL278165	custom_ont_adaptor	barcode05	ONT_01_F	35	G	0	0	0	1	0	0	1	0
a2056101-0ded-4259-98c9-1caf088297b8	f85157af165dc4a041b745cece1e5f24cab2ee60	6635	393	2020-11-30T09:16:53Z	FAO14644	GLFL278165	custom_ont_adaptor	barcode05	ONT_01_F	36	G	0	0	0	1	0	0	1	0
a2056101-0ded-4259-98c9-1caf088297b8	f85157af165dc4a041b745cece1e5f24cab2ee60	6635	393	2020-11-30T09:16:53Z	FAO14644	GLFL278165	custom_ont_adaptor	barcode05	ONT_01_F	37	A	1	0	0	0	0	0	1	0
a2056101-0ded-4259-98c9-1caf088297b8	f85157af165dc4a041b745cece1e5f24cab2ee60	6635	393	2020-11-30T09:16:53Z	FAO14644	GLFL278165	custom_ont_adaptor	barcode05	ONT_01_F	38	A	1	0	0	0	0	0	1	0
a2056101-0ded-4259-98c9-1caf088297b8	f85157af165dc4a041b745cece1e5f24cab2ee60	6635	393	2020-11-30T09:16:53Z	FAO14644	GLFL278165	custom_ont_adaptor	barcode05	ONT_01_F	39	G	0	0	0	1	0	0	1	0
a2056101-0ded-4259-98c9-1caf088297b8	f85157af165dc4a041b745cece1e5f24cab2ee60	6635	393	2020-11-30T09:16:53Z	FAO14644	GLFL278165	custom_ont_adaptor	barcode05	ONT_01_F	40	G	0	0	0	1	0	0	1	0
a2056101-0ded-4259-98c9-1caf088297b8	f85157af165dc4a041b745cece1e5f24cab2ee60	6635	393	2020-11-30T09:16:53Z	FAO14644	GLFL278165	custom_ont_adaptor	barcode05	ONT_01_F	41	G	0	0	0	1	0	0	1	0
a2056101-0ded-4259-98c9-1caf088297b8	f85157af165dc4a041b745cece1e5f24cab2ee60	6635	393	2020-11-30T09:16:53Z	FAO14644	GLFL278165	custom_ont_adaptor	barcode05	ONT_01_F	42	C	0	0	1	0	0	0	1	0
a2056101-0ded-4259-98c9-1caf088297b8	f85157af165dc4a041b745cece1e5f24cab2ee60	6635	393	2020-11-30T09:16:53Z	FAO14644	GLFL278165	custom_ont_adaptor	barcode05	ONT_01_F	43	T	0	1	0	0	0	0	1	0
a2056101-0ded-4259-98c9-1caf088297b8	f85157af165dc4a041b745cece1e5f24cab2ee60	6635	393	2020-11-30T09:16:53Z	FAO14644	GLFL278165	custom_ont_adaptor	barcode05	ONT_01_F	44	T	0	1	0	0	0	0	1	0
a2056101-0ded-4259-98c9-1caf088297b8	f85157af165dc4a041b745cece1e5f24cab2ee60	6635	393	2020-11-30T09:16:53Z	FAO14644	GLFL278165	custom_ont_adaptor	barcode05	ONT_01_F	45	G	0	0	0	1	0	0	1	0
a2056101-0ded-4259-98c9-1caf088297b8	f85157af165dc4a041b745cece1e5f24cab2ee60	6635	393	2020-11-30T09:16:53Z	FAO14644	GLFL278165	custom_ont_adaptor	barcode05	ONT_01_F	46	C	0	0	1	0	0	0	1	0
a2056101-0ded-4259-98c9-1caf088297b8	f85157af165dc4a041b745cece1e5f24cab2ee60	6635	393	2020-11-30T09:16:53Z	FAO14644	GLFL278165	custom_ont_adaptor	barcode05	ONT_01_F	47	G	0	0	0	1	0	0	1	0
a2056101-0ded-4259-98c9-1caf088297b8	f85157af165dc4a041b745cece1e5f24cab2ee60	6635	393	2020-11-30T09:16:53Z	FAO14644	GLFL278165	custom_ont_adaptor	barcode05	ONT_01_F	48	T	0	1	0	0	0	0	1	0
a2056101-0ded-4259-98c9-1caf088297b8	f85157af165dc4a041b745cece1e5f24cab2ee60	6635	393	2020-11-30T09:16:53Z	FAO14644	GLFL278165	custom_ont_adaptor	barcode05	ONT_01_F	49	G	0	0	0	1	0	0	1	0
a2056101-0ded-4259-98c9-1caf088297b8	f85157af165dc4a041b745cece1e5f24cab2ee60	6635	393	2020-11-30T09:16:53Z	FAO14644	GLFL278165	custom_ont_adaptor	barcode05	ONT_01_F	50	C	0	0	1	0	0	0	1	0
a2056101-0ded-4259-98c9-1caf088297b8	f85157af165dc4a041b745cece1e5f24cab2ee60	6635	393	2020-11-30T09:16:53Z	FAO14644	GLFL278165	custom_ont_adaptor	barcode05	ONT_01_F	51	T	0	1	0	0	0	0	1	0
a2056101-0ded-4259-98c9-1caf088297b8	f85157af165dc4a041b745cece1e5f24cab2ee60	6635	393	2020-11-30T09:16:53Z	FAO14644	GLFL278165	custom_ont_adaptor	barcode05	ONT_01_F	52	C	0	0	1	0	1	0	1	1
a2056101-0ded-4259-98c9-1caf088297b8	f85157af165dc4a041b745cece1e5f24cab2ee60	6635	393	2020-11-30T09:16:53Z	FAO14644	GLFL278165	custom_ont_adaptor	barcode05	ONT_01_F	53	G	0	0	0	1	0	0	1	0
a2056101-0ded-4259-98c9-1caf088297b8	f85157af165dc4a041b745cece1e5f24cab2ee60	6635	393	2020-11-30T09:16:53Z	FAO14644	GLFL278165	custom_ont_adaptor	barcode05	ONT_01_F	54	G	0	0	0	1	0	0	1	0
a2056101-0ded-4259-98c9-1caf088297b8	f85157af165dc4a041b745cece1e5f24cab2ee60	6635	393	2020-11-30T09:16:53Z	FAO14644	GLFL278165	custom_ont_adaptor	barcode05	ONT_01_F	55	A	1	0	0	0	0	0	1	0
a2056101-0ded-4259-98c9-1caf088297b8	f85157af165dc4a041b745cece1e5f24cab2ee60	6635	393	2020-11-30T09:16:53Z	FAO14644	GLFL278165	custom_ont_adaptor	barcode05	ONT_01_F	56	G	0	0	0	1	0	0	1	0
a2056101-0ded-4259-98c9-1caf088297b8	f85157af165dc4a041b745cece1e5f24cab2ee60	6635	393	2020-11-30T09:16:53Z	FAO14644	GLFL278165	custom_ont_adaptor	barcode05	ONT_01_F	57	A	1	0	0	0	0	0	1	0
a2056101-0ded-4259-98c9-1caf088297b8	f85157af165dc4a041b745cece1e5f24cab2ee60	6635	393	2020-11-30T09:16:53Z	FAO14644	GLFL278165	custom_ont_adaptor	barcode05	ONT_01_F	58	C	0	0	1	0	0	0	1	0
a2056101-0ded-4259-98c9-1caf088297b8	f85157af165dc4a041b745cece1e5f24cab2ee60	6635	393	2020-11-30T09:16:53Z	FAO14644	GLFL278165	custom_ont_adaptor	barcode05	ONT_01_F	59	T	0	1	0	0	0	0	1	0
a2056101-0ded-4259-98c9-1caf088297b8	f85157af165dc4a041b745cece1e5f24cab2ee60	6635	393	2020-11-30T09:16:53Z	FAO14644	GLFL278165	custom_ont_adaptor	barcode05	ONT_01_F	60	A	1	0	0	0	0	0	1	0
a2056101-0ded-4259-98c9-1caf088297b8	f85157af165dc4a041b745cece1e5f24cab2ee60	6635	393	2020-11-30T09:16:53Z	FAO14644	GLFL278165	custom_ont_adaptor	barcode05	ONT_01_F	61	A	1	0	0	0	0	0	1	0
a2056101-0ded-4259-98c9-1caf088297b8	f85157af165dc4a041b745cece1e5f24cab2ee60	6635	393	2020-11-30T09:16:53Z	FAO14644	GLFL278165	custom_ont_adaptor	barcode05	ONT_01_F	62	G	0	0	0	1	0	0	1	0
a2056101-0ded-4259-98c9-1caf088297b8	f85157af165dc4a041b745cece1e5f24cab2ee60	6635	393	2020-11-30T09:16:53Z	FAO14644	GLFL278165	custom_ont_adaptor	barcode05	ONT_01_F	63	G	0	0	0	1	0	0	1	0
a2056101-0ded-4259-98c9-1caf088297b8	f85157af165dc4a041b745cece1e5f24cab2ee60	6635	393	2020-11-30T09:16:53Z	FAO14644	GLFL278165	custom_ont_adaptor	barcode05	ONT_01_F	64	T	0	1	0	0	0	0	1	0
a2056101-0ded-4259-98c9-1caf088297b8	f85157af165dc4a041b745cece1e5f24cab2ee60	6635	393	2020-11-30T09:16:53Z	FAO14644	GLFL278165	custom_ont_adaptor	barcode05	ONT_01_F	65	A	1	0	0	0	0	0	1	0
a2056101-0ded-4259-98c9-1caf088297b8	f85157af165dc4a041b745cece1e5f24cab2ee60	6635	393	2020-11-30T09:16:53Z	FAO14644	GLFL278165	custom_ont_adaptor	barcode05	ONT_01_F	66	A	1	0	0	0	0	0	1	0
a2056101-0ded-4259-98c9-1caf088297b8	f85157af165dc4a041b745cece1e5f24cab2ee60	6635	393	2020-11-30T09:16:53Z	FAO14644	GLFL278165	custom_ont_adaptor	barcode05	ONT_01_F	67	T	0	1	0	0	0	0	1	0
a2056101-0ded-4259-98c9-1caf088297b8	f85157af165dc4a041b745cece1e5f24cab2ee60	6635	393	2020-11-30T09:16:53Z	FAO14644	GLFL278165	custom_ont_adaptor	barcode05	ONT_01_F	68	C	0	0	0	0	0	1	0	1
a2056101-0ded-4259-98c9-1caf088297b8	f85157af165dc4a041b745cece1e5f24cab2ee60	6635	393	2020-11-30T09:16:53Z	FAO14644	GLFL278165	custom_ont_adaptor	barcode05	ONT_01_F	69	C	0	0	1	0	0	0	1	0
a2056101-0ded-4259-98c9-1caf088297b8	f85157af165dc4a041b745cece1e5f24cab2ee60	6635	393	2020-11-30T09:16:53Z	FAO14644	GLFL278165	custom_ont_adaptor	barcode05	ONT_01_F	70	A	1	0	0	0	0	0	1	0
a2056101-0ded-4259-98c9-1caf088297b8	f85157af165dc4a041b745cece1e5f24cab2ee60	6635	393	2020-11-30T09:16:53Z	FAO14644	GLFL278165	custom_ont_adaptor	barcode05	ONT_01_F	71	T	0	1	0	0	0	0	1	0
a2056101-0ded-4259-98c9-1caf088297b8	f85157af165dc4a041b745cece1e5f24cab2ee60	6635	393	2020-11-30T09:16:53Z	FAO14644	GLFL278165	custom_ont_adaptor	barcode05	ONT_01_F	72	G	0	0	0	1	0	0	1	0
a2056101-0ded-4259-98c9-1caf088297b8	f85157af165dc4a041b745cece1e5f24cab2ee60	6635	393	2020-11-30T09:16:53Z	FAO14644	GLFL278165	custom_ont_adaptor	barcode05	ONT_01_F	73	T	0	1	0	0	0	0	1	0
a2056101-0ded-4259-98c9-1caf088297b8	f85157af165dc4a041b745cece1e5f24cab2ee60	6635	393	2020-11-30T09:16:53Z	FAO14644	GLFL278165	custom_ont_adaptor	barcode05	ONT_01_F	74	A	1	0	0	0	0	0	1	0
a2056101-0ded-4259-98c9-1caf088297b8	f85157af165dc4a041b745cece1e5f24cab2ee60	6635	393	2020-11-30T09:16:53Z	FAO14644	GLFL278165	custom_ont_adaptor	barcode05	ONT_01_F	75	A	1	0	0	0	0	0	1	0
a2056101-0ded-4259-98c9-1caf088297b8	f85157af165dc4a041b745cece1e5f24cab2ee60	6635	393	2020-11-30T09:16:53Z	FAO14644	GLFL278165	custom_ont_adaptor	barcode05	ONT_01_F	76	C	0	0	1	0	0	0	1	0
a2056101-0ded-4259-98c9-1caf088297b8	f85157af165dc4a041b745cece1e5f24cab2ee60	6635	393	2020-11-30T09:16:53Z	FAO14644	GLFL278165	custom_ont_adaptor	barcode05	ONT_01_F	77	A	1	0	0	0	0	0	1	0
a2056101-0ded-4259-98c9-1caf088297b8	f85157af165dc4a041b745cece1e5f24cab2ee60	6635	393	2020-11-30T09:16:53Z	FAO14644	GLFL278165	custom_ont_adaptor	barcode05	ONT_01_F	78	C	0	0	1	0	0	0	1	0
a2056101-0ded-4259-98c9-1caf088297b8	f85157af165dc4a041b745cece1e5f24cab2ee60	6635	393	2020-11-30T09:16:53Z	FAO14644	GLFL278165	custom_ont_adaptor	barcode05	ONT_01_F	79	C	0	0	1	0	0	0	1	0
a2056101-0ded-4259-98c9-1caf088297b8	f85157af165dc4a041b745cece1e5f24cab2ee60	6635	393	2020-11-30T09:16:53Z	FAO14644	GLFL278165	custom_ont_adaptor	barcode05	ONT_01_F	80	A	1	0	0	0	0	0	1	0
a2056101-0ded-4259-98c9-1caf088297b8	f85157af165dc4a041b745cece1e5f24cab2ee60	6635	393	2020-11-30T09:16:53Z	FAO14644	GLFL278165	custom_ont_adaptor	barcode05	ONT_01_F	81	T	0	1	0	0	0	0	1	0
a2056101-0ded-4259-98c9-1caf088297b8	f85157af165dc4a041b745cece1e5f24cab2ee60	6635	393	2020-11-30T09:16:53Z	FAO14644	GLFL278165	custom_ont_adaptor	barcode05	ONT_01_F	82	G	0	0	0	1	0	0	1	0
a2056101-0ded-4259-98c9-1caf088297b8	f85157af165dc4a041b745cece1e5f24cab2ee60	6635	393	2020-11-30T09:16:53Z	FAO14644	GLFL278165	custom_ont_adaptor	barcode05	ONT_01_F	83	A	1	0	0	0	0	0	1	0
a2056101-0ded-4259-98c9-1caf088297b8	f85157af165dc4a041b745cece1e5f24cab2ee60	6635	393	2020-11-30T09:16:53Z	FAO14644	GLFL278165	custom_ont_adaptor	barcode05	ONT_01_F	84	A	1	0	0	0	0	0	1	0
a2056101-0ded-4259-98c9-1caf088297b8	f85157af165dc4a041b745cece1e5f24cab2ee60	6635	393	2020-11-30T09:16:53Z	FAO14644	GLFL278165	custom_ont_adaptor	barcode05	ONT_01_F	85	C	0	0	1	0	0	0	1	0
a2056101-0ded-4259-98c9-1caf088297b8	f85157af165dc4a041b745cece1e5f24cab2ee60	6635	393	2020-11-30T09:16:53Z	FAO14644	GLFL278165	custom_ont_adaptor	barcode05	ONT_01_F	86	A	1	0	0	0	0	0	1	0
a2056101-0ded-4259-98c9-1caf088297b8	f85157af165dc4a041b745cece1e5f24cab2ee60	6635	393	2020-11-30T09:16:53Z	FAO14644	GLFL278165	custom_ont_adaptor	barcode05	ONT_01_F	87	C	0	0	1	0	0	0	1	0
a2056101-0ded-4259-98c9-1caf088297b8	f85157af165dc4a041b745cece1e5f24cab2ee60	6635	393	2020-11-30T09:16:53Z	FAO14644	GLFL278165	custom_ont_adaptor	barcode05	ONT_01_F	88	A	1	0	0	0	0	0	1	0
a2056101-0ded-4259-98c9-1caf088297b8	f85157af165dc4a041b745cece1e5f24cab2ee60	6635	393	2020-11-30T09:16:53Z	FAO14644	GLFL278165	custom_ont_adaptor	barcode05	ONT_01_F	89	T	0	1	0	0	0	0	1	0
a2056101-0ded-4259-98c9-1caf088297b8	f85157af165dc4a041b745cece1e5f24cab2ee60	6635	393	2020-11-30T09:16:53Z	FAO14644	GLFL278165	custom_ont_adaptor	barcode05	ONT_01_F	90	C	0	0	1	0	0	0	1	0
ReadName	runid	read	ch	start_time	flow_cell_id	protocol_group_id	sample_id	barcode	Chrom	Number	REF_NT	A	T	C	G	Ins	Del	Coverage	Error
448f923f-f522-4212-baa5-25895c6966f9	f85157af165dc4a041b745cece1e5f24cab2ee60	7851	3	2020-11-30T09:18:08Z	FAO14644	GLFL278165	custom_ont_adaptor	barcode05	ONT_01_F	1	A	1	0	0	0	0	0	1	0
448f923f-f522-4212-baa5-25895c6966f9	f85157af165dc4a041b745cece1e5f24cab2ee60	7851	3	2020-11-30T09:18:08Z	FAO14644	GLFL278165	custom_ont_adaptor	barcode05	ONT_01_F	2	A	1	0	0	0	0	0	1	0
448f923f-f522-4212-baa5-25895c6966f9	f85157af165dc4a041b745cece1e5f24cab2ee60	7851	3	2020-11-30T09:18:08Z	FAO14644	GLFL278165	custom_ont_adaptor	barcode05	ONT_01_F	3	C	0	0	1	0	0	0	1	0
448f923f-f522-4212-baa5-25895c6966f9	f85157af165dc4a041b745cece1e5f24cab2ee60	7851	3	2020-11-30T09:18:08Z	FAO14644	GLFL278165	custom_ont_adaptor	barcode05	ONT_01_F	4	T	0	1	0	0	0	0	1	0
448f923f-f522-4212-baa5-25895c6966f9	f85157af165dc4a041b745cece1e5f24cab2ee60	7851	3	2020-11-30T09:18:08Z	FAO14644	GLFL278165	custom_ont_adaptor	barcode05	ONT_01_F	5	G	0	0	0	1	0	0	1	0
448f923f-f522-4212-baa5-25895c6966f9	f85157af165dc4a041b745cece1e5f24cab2ee60	7851	3	2020-11-30T09:18:08Z	FAO14644	GLFL278165	custom_ont_adaptor	barcode05	ONT_01_F	6	A	1	0	0	0	0	0	1	0
448f923f-f522-4212-baa5-25895c6966f9	f85157af165dc4a041b745cece1e5f24cab2ee60	7851	3	2020-11-30T09:18:08Z	FAO14644	GLFL278165	custom_ont_adaptor	barcode05	ONT_01_F	7	A	1	0	0	0	0	0	1	0
448f923f-f522-4212-baa5-25895c6966f9	f85157af165dc4a041b745cece1e5f24cab2ee60	7851	3	2020-11-30T09:18:08Z	FAO14644	GLFL278165	custom_ont_adaptor	barcode05	ONT_01_F	8	T	0	1	0	0	0	0	1	0
448f923f-f522-4212-baa5-25895c6966f9	f85157af165dc4a041b745cece1e5f24cab2ee60	7851	3	2020-11-30T09:18:08Z	FAO14644	GLFL278165	custom_ont_adaptor	barcode05	ONT_01_F	9	G	0	0	0	1	0	0	1	0
448f923f-f522-4212-baa5-25895c6966f9	f85157af165dc4a041b745cece1e5f24cab2ee60	7851	3	2020-11-30T09:18:08Z	FAO14644	GLFL278165	custom_ont_adaptor	barcode05	ONT_01_F	10	A	1	0	0	0	0	0	1	0
448f923f-f522-4212-baa5-25895c6966f9	f85157af165dc4a041b745cece1e5f24cab2ee60	7851	3	2020-11-30T09:18:08Z	FAO14644	GLFL278165	custom_ont_adaptor	barcode05	ONT_01_F	11	T	0	1	0	0	0	0	1	0
448f923f-f522-4212-baa5-25895c6966f9	f85157af165dc4a041b745cece1e5f24cab2ee60	7851	3	2020-11-30T09:18:08Z	FAO14644	GLFL278165	custom_ont_adaptor	barcode05	ONT_01_F	12	A	1	0	0	0	0	0	1	0
448f923f-f522-4212-baa5-25895c6966f9	f85157af165dc4a041b745cece1e5f24cab2ee60	7851	3	2020-11-30T09:18:08Z	FAO14644	GLFL278165	custom_ont_adaptor	barcode05	ONT_01_F	13	T	0	1	0	0	0	0	1	0
448f923f-f522-4212-baa5-25895c6966f9	f85157af165dc4a041b745cece1e5f24cab2ee60	7851	3	2020-11-30T09:18:08Z	FAO14644	GLFL278165	custom_ont_adaptor	barcode05	ONT_01_F	14	C	0	0	1	0	0	0	1	0
448f923f-f522-4212-baa5-25895c6966f9	f85157af165dc4a041b745cece1e5f24cab2ee60	7851	3	2020-11-30T09:18:08Z	FAO14644	GLFL278165	custom_ont_adaptor	barcode05	ONT_01_F	15	A	1	0	0	0	0	0	1	0
448f923f-f522-4212-baa5-25895c6966f9	f85157af165dc4a041b745cece1e5f24cab2ee60	7851	3	2020-11-30T09:18:08Z	FAO14644	GLFL278165	custom_ont_adaptor	barcode05	ONT_01_F	16	G	0	0	0	1	0	0	1	0
448f923f-f522-4212-baa5-25895c6966f9	f85157af165dc4a041b745cece1e5f24cab2ee60	7851	3	2020-11-30T09:18:08Z	FAO14644	GLFL278165	custom_ont_adaptor	barcode05	ONT_01_F	17	T	0	1	0	0	0	0	1	0
448f923f-f522-4212-baa5-25895c6966f9	f85157af165dc4a041b745cece1e5f24cab2ee60	7851	3	2020-11-30T09:18:08Z	FAO14644	GLFL278165	custom_ont_adaptor	barcode05	ONT_01_F	18	C	0	0	1	0	0	0	1	0
448f923f-f522-4212-baa5-25895c6966f9	f85157af165dc4a041b745cece1e5f24cab2ee60	7851	3	2020-11-30T09:18:08Z	FAO14644	GLFL278165	custom_ont_adaptor	barcode05	ONT_01_F	19	A	1	0	0	0	0	0	1	0
448f923f-f522-4212-baa5-25895c6966f9	f85157af165dc4a041b745cece1e5f24cab2ee60	7851	3	2020-11-30T09:18:08Z	FAO14644	GLFL278165	custom_ont_adaptor	barcode05	ONT_01_F	20	T	0	1	0	0	0	0	1	0
448f923f-f522-4212-baa5-25895c6966f9	f85157af165dc4a041b745cece1e5f24cab2ee60	7851	3	2020-11-30T09:18:08Z	FAO14644	GLFL278165	custom_ont_adaptor	barcode05	ONT_01_F	21	C	0	0	1	0	0	0	1	0
448f923f-f522-4212-baa5-25895c6966f9	f85157af165dc4a041b745cece1e5f24cab2ee60	7851	3	2020-11-30T09:18:08Z	FAO14644	GLFL278165	custom_ont_adaptor	barcode05	ONT_01_F	22	T	0	1	0	0	0	0	1	0
448f923f-f522-4212-baa5-25895c6966f9	f85157af165dc4a041b745cece1e5f24cab2ee60	7851	3	2020-11-30T09:18:08Z	FAO14644	GLFL278165	custom_ont_adaptor	barcode05	ONT_01_F	23	A	1	0	0	0	0	0	1	0
448f923f-f522-4212-baa5-25895c6966f9	f85157af165dc4a041b745cece1e5f24cab2ee60	7851	3	2020-11-30T09:18:08Z	FAO14644	GLFL278165	custom_ont_adaptor	barcode05	ONT_01_F	24	G	0	0	0	1	0	0	1	0
448f923f-f522-4212-baa5-25895c6966f9	f85157af165dc4a041b745cece1e5f24cab2ee60	7851	3	2020-11-30T09:18:08Z	FAO14644	GLFL278165	custom_ont_adaptor	barcode05	ONT_01_F	25	C	0	0	1	0	0	0	1	0
448f923f-f522-4212-baa5-25895c6966f9	f85157af165dc4a041b745cece1e5f24cab2ee60	7851	3	2020-11-30T09:18:08Z	FAO14644	GLFL278165	custom_ont_adaptor	barcode05	ONT_01_F	26	A	1	0	0	0	0	0	1	0
448f923f-f522-4212-baa5-25895c6966f9	f85157af165dc4a041b745cece1e5f24cab2ee60	7851	3	2020-11-30T09:18:08Z	FAO14644	GLFL278165	custom_ont_adaptor	barcode05	ONT_01_F	27	T	0	1	0	0	0	0	1	0
448f923f-f522-4212-baa5-25895c6966f9	f85157af165dc4a041b745cece1e5f24cab2ee60	7851	3	2020-11-30T09:18:08Z	FAO14644	GLFL278165	custom_ont_adaptor	barcode05	ONT_01_F	28	C	0	0	1	0	0	0	1	0
448f923f-f522-4212-baa5-25895c6966f9	f85157af165dc4a041b745cece1e5f24cab2ee60	7851	3	2020-11-30T09:18:08Z	FAO14644	GLFL278165	custom_ont_adaptor	barcode05	ONT_01_F	29	G	0	0	0	1	0	0	1	0
448f923f-f522-4212-baa5-25895c6966f9	f85157af165dc4a041b745cece1e5f24cab2ee60	7851	3	2020-11-30T09:18:08Z	FAO14644	GLFL278165	custom_ont_adaptor	barcode05	ONT_01_F	30	T	0	1	0	0	0	0	1	0
448f923f-f522-4212-baa5-25895c6966f9	f85157af165dc4a041b745cece1e5f24cab2ee60	7851	3	2020-11-30T09:18:08Z	FAO14644	GLFL278165	custom_ont_adaptor	barcode05	ONT_01_F	31	A	1	0	0	0	0	0	1	0
448f923f-f522-4212-baa5-25895c6966f9	f85157af165dc4a041b745cece1e5f24cab2ee60	7851	3	2020-11-30T09:18:08Z	FAO14644	GLFL278165	custom_ont_adaptor	barcode05	ONT_01_F	32	T	0	1	0	0	0	0	1	0
448f923f-f522-4212-baa5-25895c6966f9	f85157af165dc4a041b745cece1e5f24cab2ee60	7851	3	2020-11-30T09:18:08Z	FAO14644	GLFL278165	custom_ont_adaptor	barcode05	ONT_01_F	33	G	0	0	0	1	0	0	1	0
448f923f-f522-4212-baa5-25895c6966f9	f85157af165dc4a041b745cece1e5f24cab2ee60	7851	3	2020-11-30T09:18:08Z	FAO14644	GLFL278165	custom_ont_adaptor	barcode05	ONT_01_F	34	A	1	0	0	0	0	0	1	0
448f923f-f522-4212-baa5-25895c6966f9	f85157af165dc4a041b745cece1e5f24cab2ee60	7851	3	2020-11-30T09:18:08Z	FAO14644	GLFL278165	custom_ont_adaptor	barcode05	ONT_01_F	35	G	0	0	0	0	0	1	0	1
448f923f-f522-4212-baa5-25895c6966f9	f85157af165dc4a041b745cece1e5f24cab2ee60	7851	3	2020-11-30T09:18:08Z	FAO14644	GLFL278165	custom_ont_adaptor	barcode05	ONT_01_F	36	G	0	0	0	1	0	0	1	0
448f923f-f522-4212-baa5-25895c6966f9	f85157af165dc4a041b745cece1e5f24cab2ee60	7851	3	2020-11-30T09:18:08Z	FAO14644	GLFL278165	custom_ont_adaptor	barcode05	ONT_01_F	37	A	1	0	0	0	0	0	1	0
448f923f-f522-4212-baa5-25895c6966f9	f85157af165dc4a041b745cece1e5f24cab2ee60	7851	3	2020-11-30T09:18:08Z	FAO14644	GLFL278165	custom_ont_adaptor	barcode05	ONT_01_F	38	A	1	0	0	0	0	0	1	0
448f923f-f522-4212-baa5-25895c6966f9	f85157af165dc4a041b745cece1e5f24cab2ee60	7851	3	2020-11-30T09:18:08Z	FAO14644	GLFL278165	custom_ont_adaptor	barcode05	ONT_01_F	39	G	0	0	0	1	0	0	1	0
448f923f-f522-4212-baa5-25895c6966f9	f85157af165dc4a041b745cece1e5f24cab2ee60	7851	3	2020-11-30T09:18:08Z	FAO14644	GLFL278165	custom_ont_adaptor	barcode05	ONT_01_F	40	G	0	0	0	1	0	0	1	0
448f923f-f522-4212-baa5-25895c6966f9	f85157af165dc4a041b745cece1e5f24cab2ee60	7851	3	2020-11-30T09:18:08Z	FAO14644	GLFL278165	custom_ont_adaptor	barcode05	ONT_01_F	41	G	0	0	0	1	0	0	1	0
448f923f-f522-4212-baa5-25895c6966f9	f85157af165dc4a041b745cece1e5f24cab2ee60	7851	3	2020-11-30T09:18:08Z	FAO14644	GLFL278165	custom_ont_adaptor	barcode05	ONT_01_F	42	C	0	0	1	0	0	0	1	0
448f923f-f522-4212-baa5-25895c6966f9	f85157af165dc4a041b745cece1e5f24cab2ee60	7851	3	2020-11-30T09:18:08Z	FAO14644	GLFL278165	custom_ont_adaptor	barcode05	ONT_01_F	43	T	0	1	0	0	0	0	1	0
448f923f-f522-4212-baa5-25895c6966f9	f85157af165dc4a041b745cece1e5f24cab2ee60	7851	3	2020-11-30T09:18:08Z	FAO14644	GLFL278165	custom_ont_adaptor	barcode05	ONT_01_F	44	T	0	1	0	0	0	0	1	0
448f923f-f522-4212-baa5-25895c6966f9	f85157af165dc4a041b745cece1e5f24cab2ee60	7851	3	2020-11-30T09:18:08Z	FAO14644	GLFL278165	custom_ont_adaptor	barcode05	ONT_01_F	45	G	0	0	0	1	0	0	1	0
448f923f-f522-4212-baa5-25895c6966f9	f85157af165dc4a041b745cece1e5f24cab2ee60	7851	3	2020-11-30T09:18:08Z	FAO14644	GLFL278165	custom_ont_adaptor	barcode05	ONT_01_F	46	C	0	0	1	0	0	0	1	0
448f923f-f522-4212-baa5-25895c6966f9	f85157af165dc4a041b745cece1e5f24cab2ee60	7851	3	2020-11-30T09:18:08Z	FAO14644	GLFL278165	custom_ont_adaptor	barcode05	ONT_01_F	47	G	0	0	0	1	0	0	1	0
448f923f-f522-4212-baa5-25895c6966f9	f85157af165dc4a041b745cece1e5f24cab2ee60	7851	3	2020-11-30T09:18:08Z	FAO14644	GLFL278165	custom_ont_adaptor	barcode05	ONT_01_F	48	T	0	1	0	0	0	0	1	0
448f923f-f522-4212-baa5-25895c6966f9	f85157af165dc4a041b745cece1e5f24cab2ee60	7851	3	2020-11-30T09:18:08Z	FAO14644	GLFL278165	custom_ont_adaptor	barcode05	ONT_01_F	49	G	0	0	0	1	0	0	1	0
448f923f-f522-4212-baa5-25895c6966f9	f85157af165dc4a041b745cece1e5f24cab2ee60	7851	3	2020-11-30T09:18:08Z	FAO14644	GLFL278165	custom_ont_adaptor	barcode05	ONT_01_F	50	C	0	0	1	0	0	0	1	0
448f923f-f522-4212-baa5-25895c6966f9	f85157af165dc4a041b745cece1e5f24cab2ee60	7851	3	2020-11-30T09:18:08Z	FAO14644	GLFL278165	custom_ont_adaptor	barcode05	ONT_01_F	51	T	0	1	0	0	0	0	1	0
448f923f-f522-4212-baa5-25895c6966f9	f85157af165dc4a041b745cece1e5f24cab2ee60	7851	3	2020-11-30T09:18:08Z	FAO14644	GLFL278165	custom_ont_adaptor	barcode05	ONT_01_F	52	C	0	0	1	0	0	0	1	0
448f923f-f522-4212-baa5-25895c6966f9	f85157af165dc4a041b745cece1e5f24cab2ee60	7851	3	2020-11-30T09:18:08Z	FAO14644	GLFL278165	custom_ont_adaptor	barcode05	ONT_01_F	53	G	0	0	0	1	0	0	1	0
448f923f-f522-4212-baa5-25895c6966f9	f85157af165dc4a041b745cece1e5f24cab2ee60	7851	3	2020-11-30T09:18:08Z	FAO14644	GLFL278165	custom_ont_adaptor	barcode05	ONT_01_F	54	G	0	0	0	1	0	0	1	0
448f923f-f522-4212-baa5-25895c6966f9	f85157af165dc4a041b745cece1e5f24cab2ee60	7851	3	2020-11-30T09:18:08Z	FAO14644	GLFL278165	custom_ont_adaptor	barcode05	ONT_01_F	55	A	1	0	0	0	0	0	1	0
448f923f-f522-4212-baa5-25895c6966f9	f85157af165dc4a041b745cece1e5f24cab2ee60	7851	3	2020-11-30T09:18:08Z	FAO14644	GLFL278165	custom_ont_adaptor	barcode05	ONT_01_F	56	G	0	0	0	1	0	0	1	0
448f923f-f522-4212-baa5-25895c6966f9	f85157af165dc4a041b745cece1e5f24cab2ee60	7851	3	2020-11-30T09:18:08Z	FAO14644	GLFL278165	custom_ont_adaptor	barcode05	ONT_01_F	57	A	0	0	0	1	0	0	1	1
448f923f-f522-4212-baa5-25895c6966f9	f85157af165dc4a041b745cece1e5f24cab2ee60	7851	3	2020-11-30T09:18:08Z	FAO14644	GLFL278165	custom_ont_adaptor	barcode05	ONT_01_F	58	C	0	0	1	0	0	0	1	0
448f923f-f522-4212-baa5-25895c6966f9	f85157af165dc4a041b745cece1e5f24cab2ee60	7851	3	2020-11-30T09:18:08Z	FAO14644	GLFL278165	custom_ont_adaptor	barcode05	ONT_01_F	59	T	0	1	0	0	0	0	1	0
448f923f-f522-4212-baa5-25895c6966f9	f85157af165dc4a041b745cece1e5f24cab2ee60	7851	3	2020-11-30T09:18:08Z	FAO14644	GLFL278165	custom_ont_adaptor	barcode05	ONT_01_F	60	A	1	0	0	0	0	0	1	0
448f923f-f522-4212-baa5-25895c6966f9	f85157af165dc4a041b745cece1e5f24cab2ee60	7851	3	2020-11-30T09:18:08Z	FAO14644	GLFL278165	custom_ont_adaptor	barcode05	ONT_01_F	61	A	1	0	0	0	0	0	1	0
448f923f-f522-4212-baa5-25895c6966f9	f85157af165dc4a041b745cece1e5f24cab2ee60	7851	3	2020-11-30T09:18:08Z	FAO14644	GLFL278165	custom_ont_adaptor	barcode05	ONT_01_F	62	G	0	0	0	1	0	0	1	0
448f923f-f522-4212-baa5-25895c6966f9	f85157af165dc4a041b745cece1e5f24cab2ee60	7851	3	2020-11-30T09:18:08Z	FAO14644	GLFL278165	custom_ont_adaptor	barcode05	ONT_01_F	63	G	0	0	0	1	0	0	1	0
448f923f-f522-4212-baa5-25895c6966f9	f85157af165dc4a041b745cece1e5f24cab2ee60	7851	3	2020-11-30T09:18:08Z	FAO14644	GLFL278165	custom_ont_adaptor	barcode05	ONT_01_F	64	T	0	1	0	0	0	0	1	0
448f923f-f522-4212-baa5-25895c6966f9	f85157af165dc4a041b745cece1e5f24cab2ee60	7851	3	2020-11-30T09:18:08Z	FAO14644	GLFL278165	custom_ont_adaptor	barcode05	ONT_01_F	65	A	1	0	0	0	0	0	1	0
448f923f-f522-4212-baa5-25895c6966f9	f85157af165dc4a041b745cece1e5f24cab2ee60	7851	3	2020-11-30T09:18:08Z	FAO14644	GLFL278165	custom_ont_adaptor	barcode05	ONT_01_F	66	A	1	0	0	0	0	0	1	0
448f923f-f522-4212-baa5-25895c6966f9	f85157af165dc4a041b745cece1e5f24cab2ee60	7851	3	2020-11-30T09:18:08Z	FAO14644	GLFL278165	custom_ont_adaptor	barcode05	ONT_01_F	67	T	0	1	0	0	0	0	1	0
448f923f-f522-4212-baa5-25895c6966f9	f85157af165dc4a041b745cece1e5f24cab2ee60	7851	3	2020-11-30T09:18:08Z	FAO14644	GLFL278165	custom_ont_adaptor	barcode05	ONT_01_F	68	C	0	0	1	0	0	0	1	0
448f923f-f522-4212-baa5-25895c6966f9	f85157af165dc4a041b745cece1e5f24cab2ee60	7851	3	2020-11-30T09:18:08Z	FAO14644	GLFL278165	custom_ont_adaptor	barcode05	ONT_01_F	69	C	0	0	1	0	0	0	1	0
448f923f-f522-4212-baa5-25895c6966f9	f85157af165dc4a041b745cece1e5f24cab2ee60	7851	3	2020-11-30T09:18:08Z	FAO14644	GLFL278165	custom_ont_adaptor	barcode05	ONT_01_F	70	A	1	0	0	0	0	0	1	0
448f923f-f522-4212-baa5-25895c6966f9	f85157af165dc4a041b745cece1e5f24cab2ee60	7851	3	2020-11-30T09:18:08Z	FAO14644	GLFL278165	custom_ont_adaptor	barcode05	ONT_01_F	71	T	0	1	0	0	0	0	1	0
448f923f-f522-4212-baa5-25895c6966f9	f85157af165dc4a041b745cece1e5f24cab2ee60	7851	3	2020-11-30T09:18:08Z	FAO14644	GLFL278165	custom_ont_adaptor	barcode05	ONT_01_F	72	G	0	0	0	1	0	0	1	0
448f923f-f522-4212-baa5-25895c6966f9	f85157af165dc4a041b745cece1e5f24cab2ee60	7851	3	2020-11-30T09:18:08Z	FAO14644	GLFL278165	custom_ont_adaptor	barcode05	ONT_01_F	73	T	0	1	0	0	0	0	1	0
448f923f-f522-4212-baa5-25895c6966f9	f85157af165dc4a041b745cece1e5f24cab2ee60	7851	3	2020-11-30T09:18:08Z	FAO14644	GLFL278165	custom_ont_adaptor	barcode05	ONT_01_F	74	A	1	0	0	0	0	0	1	0
448f923f-f522-4212-baa5-25895c6966f9	f85157af165dc4a041b745cece1e5f24cab2ee60	7851	3	2020-11-30T09:18:08Z	FAO14644	GLFL278165	custom_ont_adaptor	barcode05	ONT_01_F	75	A	1	0	0	0	0	0	1	0
448f923f-f522-4212-baa5-25895c6966f9	f85157af165dc4a041b745cece1e5f24cab2ee60	7851	3	2020-11-30T09:18:08Z	FAO14644	GLFL278165	custom_ont_adaptor	barcode05	ONT_01_F	76	C	0	0	1	0	0	0	1	0
448f923f-f522-4212-baa5-25895c6966f9	f85157af165dc4a041b745cece1e5f24cab2ee60	7851	3	2020-11-30T09:18:08Z	FAO14644	GLFL278165	custom_ont_adaptor	barcode05	ONT_01_F	77	A	1	0	0	0	0	0	1	0
448f923f-f522-4212-baa5-25895c6966f9	f85157af165dc4a041b745cece1e5f24cab2ee60	7851	3	2020-11-30T09:18:08Z	FAO14644	GLFL278165	custom_ont_adaptor	barcode05	ONT_01_F	78	C	0	0	1	0	0	0	1	0
448f923f-f522-4212-baa5-25895c6966f9	f85157af165dc4a041b745cece1e5f24cab2ee60	7851	3	2020-11-30T09:18:08Z	FAO14644	GLFL278165	custom_ont_adaptor	barcode05	ONT_01_F	79	C	0	0	1	0	0	0	1	0
448f923f-f522-4212-baa5-25895c6966f9	f85157af165dc4a041b745cece1e5f24cab2ee60	7851	3	2020-11-30T09:18:08Z	FAO14644	GLFL278165	custom_ont_adaptor	barcode05	ONT_01_F	80	A	1	0	0	0	0	0	1	0
448f923f-f522-4212-baa5-25895c6966f9	f85157af165dc4a041b745cece1e5f24cab2ee60	7851	3	2020-11-30T09:18:08Z	FAO14644	GLFL278165	custom_ont_adaptor	barcode05	ONT_01_F	81	T	0	1	0	0	0	0	1	0
448f923f-f522-4212-baa5-25895c6966f9	f85157af165dc4a041b745cece1e5f24cab2ee60	7851	3	2020-11-30T09:18:08Z	FAO14644	GLFL278165	custom_ont_adaptor	barcode05	ONT_01_F	82	G	0	0	0	1	0	0	1	0
448f923f-f522-4212-baa5-25895c6966f9	f85157af165dc4a041b745cece1e5f24cab2ee60	7851	3	2020-11-30T09:18:08Z	FAO14644	GLFL278165	custom_ont_adaptor	barcode05	ONT_01_F	83	A	1	0	0	0	0	0	1	0
448f923f-f522-4212-baa5-25895c6966f9	f85157af165dc4a041b745cece1e5f24cab2ee60	7851	3	2020-11-30T09:18:08Z	FAO14644	GLFL278165	custom_ont_adaptor	barcode05	ONT_01_F	84	A	1	0	0	0	0	0	1	0
448f923f-f522-4212-baa5-25895c6966f9	f85157af165dc4a041b745cece1e5f24cab2ee60	7851	3	2020-11-30T09:18:08Z	FAO14644	GLFL278165	custom_ont_adaptor	barcode05	ONT_01_F	85	C	0	0	1	0	0	0	1	0
448f923f-f522-4212-baa5-25895c6966f9	f85157af165dc4a041b745cece1e5f24cab2ee60	7851	3	2020-11-30T09:18:08Z	FAO14644	GLFL278165	custom_ont_adaptor	barcode05	ONT_01_F	86	A	1	0	0	0	0	0	1	0
448f923f-f522-4212-baa5-25895c6966f9	f85157af165dc4a041b745cece1e5f24cab2ee60	7851	3	2020-11-30T09:18:08Z	FAO14644	GLFL278165	custom_ont_adaptor	barcode05	ONT_01_F	87	C	0	0	1	0	0	0	1	0
448f923f-f522-4212-baa5-25895c6966f9	f85157af165dc4a041b745cece1e5f24cab2ee60	7851	3	2020-11-30T09:18:08Z	FAO14644	GLFL278165	custom_ont_adaptor	barcode05	ONT_01_F	88	A	1	0	0	0	0	0	1	0
448f923f-f522-4212-baa5-25895c6966f9	f85157af165dc4a041b745cece1e5f24cab2ee60	7851	3	2020-11-30T09:18:08Z	FAO14644	GLFL278165	custom_ont_adaptor	barcode05	ONT_01_F	89	T	0	1	0	0	0	0	1	0
448f923f-f522-4212-baa5-25895c6966f9	f85157af165dc4a041b745cece1e5f24cab2ee60	7851	3	2020-11-30T09:18:08Z	FAO14644	GLFL278165	custom_ont_adaptor	barcode05	ONT_01_F	90	C	0	0	1	0	0	0	1	0
ReadName	runid	read	ch	start_time	flow_cell_id	protocol_group_id	sample_id	barcode	Chrom	Number	REF_NT	A	T	C	G	Ins	Del	Coverage	Error
ed797e77-22a1-47a9-b247-6234036c319c	f85157af165dc4a041b745cece1e5f24cab2ee60	7675	232	2020-11-30T09:19:16Z	FAO14644	GLFL278165	custom_ont_adaptor	barcode05	ONT_01_F	1	A	1	0	0	0	0	0	1	0
ed797e77-22a1-47a9-b247-6234036c319c	f85157af165dc4a041b745cece1e5f24cab2ee60	7675	232	2020-11-30T09:19:16Z	FAO14644	GLFL278165	custom_ont_adaptor	barcode05	ONT_01_F	2	A	1	0	0	0	0	0	1	0
ed797e77-22a1-47a9-b247-6234036c319c	f85157af165dc4a041b745cece1e5f24cab2ee60	7675	232	2020-11-30T09:19:16Z	FAO14644	GLFL278165	custom_ont_adaptor	barcode05	ONT_01_F	3	C	0	0	1	0	0	0	1	0
ed797e77-22a1-47a9-b247-6234036c319c	f85157af165dc4a041b745cece1e5f24cab2ee60	7675	232	2020-11-30T09:19:16Z	FAO14644	GLFL278165	custom_ont_adaptor	barcode05	ONT_01_F	4	T	0	1	0	0	0	0	1	0
ed797e77-22a1-47a9-b247-6234036c319c	f85157af165dc4a041b745cece1e5f24cab2ee60	7675	232	2020-11-30T09:19:16Z	FAO14644	GLFL278165	custom_ont_adaptor	barcode05	ONT_01_F	5	G	0	0	0	1	0	0	1	0
ed797e77-22a1-47a9-b247-6234036c319c	f85157af165dc4a041b745cece1e5f24cab2ee60	7675	232	2020-11-30T09:19:16Z	FAO14644	GLFL278165	custom_ont_adaptor	barcode05	ONT_01_F	6	A	1	0	0	0	0	0	1	0
ed797e77-22a1-47a9-b247-6234036c319c	f85157af165dc4a041b745cece1e5f24cab2ee60	7675	232	2020-11-30T09:19:16Z	FAO14644	GLFL278165	custom_ont_adaptor	barcode05	ONT_01_F	7	A	1	0	0	0	0	0	1	0
ed797e77-22a1-47a9-b247-6234036c319c	f85157af165dc4a041b745cece1e5f24cab2ee60	7675	232	2020-11-30T09:19:16Z	FAO14644	GLFL278165	custom_ont_adaptor	barcode05	ONT_01_F	8	T	0	1	0	0	0	0	1	0
ed797e77-22a1-47a9-b247-6234036c319c	f85157af165dc4a041b745cece1e5f24cab2ee60	7675	232	2020-11-30T09:19:16Z	FAO14644	GLFL278165	custom_ont_adaptor	barcode05	ONT_01_F	9	G	0	0	0	1	0	0	1	0
ed797e77-22a1-47a9-b247-6234036c319c	f85157af165dc4a041b745cece1e5f24cab2ee60	7675	232	2020-11-30T09:19:16Z	FAO14644	GLFL278165	custom_ont_adaptor	barcode05	ONT_01_F	10	A	1	0	0	0	0	0	1	0
ed797e77-22a1-47a9-b247-6234036c319c	f85157af165dc4a041b745cece1e5f24cab2ee60	7675	232	2020-11-30T09:19:16Z	FAO14644	GLFL278165	custom_ont_adaptor	barcode05	ONT_01_F	11	T	0	1	0	0	0	0	1	0
ed797e77-22a1-47a9-b247-6234036c319c	f85157af165dc4a041b745cece1e5f24cab2ee60	7675	232	2020-11-30T09:19:16Z	FAO14644	GLFL278165	custom_ont_adaptor	barcode05	ONT_01_F	12	A	1	0	0	0	0	0	1	0
ed797e77-22a1-47a9-b247-6234036c319c	f85157af165dc4a041b745cece1e5f24cab2ee60	7675	232	2020-11-30T09:19:16Z	FAO14644	GLFL278165	custom_ont_adaptor	barcode05	ONT_01_F	13	T	0	1	0	0	0	0	1	0
ed797e77-22a1-47a9-b247-6234036c319c	f85157af165dc4a041b745cece1e5f24cab2ee60	7675	232	2020-11-30T09:19:16Z	FAO14644	GLFL278165	custom_ont_adaptor	barcode05	ONT_01_F	14	C	0	0	1	0	0	0	1	0
ed797e77-22a1-47a9-b247-6234036c319c	f85157af165dc4a041b745cece1e5f24cab2ee60	7675	232	2020-11-30T09:19:16Z	FAO14644	GLFL278165	custom_ont_adaptor	barcode05	ONT_01_F	15	A	1	0	0	0	0	0	1	0
ed797e77-22a1-47a9-b247-6234036c319c	f85157af165dc4a041b745cece1e5f24cab2ee60	7675	232	2020-11-30T09:19:16Z	FAO14644	GLFL278165	custom_ont_adaptor	barcode05	ONT_01_F	16	G	0	0	0	1	0	0	1	0
ed797e77-22a1-47a9-b247-6234036c319c	f85157af165dc4a041b745cece1e5f24cab2ee60	7675	232	2020-11-30T09:19:16Z	FAO14644	GLFL278165	custom_ont_adaptor	barcode05	ONT_01_F	17	T	0	1	0	0	0	0	1	0
ed797e77-22a1-47a9-b247-6234036c319c	f85157af165dc4a041b745cece1e5f24cab2ee60	7675	232	2020-11-30T09:19:16Z	FAO14644	GLFL278165	custom_ont_adaptor	barcode05	ONT_01_F	18	C	0	0	1	0	0	0	1	0
ed797e77-22a1-47a9-b247-6234036c319c	f85157af165dc4a041b745cece1e5f24cab2ee60	7675	232	2020-11-30T09:19:16Z	FAO14644	GLFL278165	custom_ont_adaptor	barcode05	ONT_01_F	19	A	1	0	0	0	0	0	1	0
ed797e77-22a1-47a9-b247-6234036c319c	f85157af165dc4a041b745cece1e5f24cab2ee60	7675	232	2020-11-30T09:19:16Z	FAO14644	GLFL278165	custom_ont_adaptor	barcode05	ONT_01_F	20	T	0	1	0	0	0	0	1	0
ed797e77-22a1-47a9-b247-6234036c319c	f85157af165dc4a041b745cece1e5f24cab2ee60	7675	232	2020-11-30T09:19:16Z	FAO14644	GLFL278165	custom_ont_adaptor	barcode05	ONT_01_F	21	C	0	0	1	0	0	0	1	0
ed797e77-22a1-47a9-b247-6234036c319c	f85157af165dc4a041b745cece1e5f24cab2ee60	7675	232	2020-11-30T09:19:16Z	FAO14644	GLFL278165	custom_ont_adaptor	barcode05	ONT_01_F	22	T	0	0	1	0	0	0	1	1
ed797e77-22a1-47a9-b247-6234036c319c	f85157af165dc4a041b745cece1e5f24cab2ee60	7675	232	2020-11-30T09:19:16Z	FAO14644	GLFL278165	custom_ont_adaptor	barcode05	ONT_01_F	23	A	1	0	0	0	0	0	1	0
ed797e77-22a1-47a9-b247-6234036c319c	f85157af165dc4a041b745cece1e5f24cab2ee60	7675	232	2020-11-30T09:19:16Z	FAO14644	GLFL278165	custom_ont_adaptor	barcode05	ONT_01_F	24	G	0	0	0	1	0	0	1	0
ed797e77-22a1-47a9-b247-6234036c319c	f85157af165dc4a041b745cece1e5f24cab2ee60	7675	232	2020-11-30T09:19:16Z	FAO14644	GLFL278165	custom_ont_adaptor	barcode05	ONT_01_F	25	C	0	0	1	0	0	0	1	0
ed797e77-22a1-47a9-b247-6234036c319c	f85157af165dc4a041b745cece1e5f24cab2ee60	7675	232	2020-11-30T09:19:16Z	FAO14644	GLFL278165	custom_ont_adaptor	barcode05	ONT_01_F	26	A	1	0	0	0	0	0	1	0
ed797e77-22a1-47a9-b247-6234036c319c	f85157af165dc4a041b745cece1e5f24cab2ee60	7675	232	2020-11-30T09:19:16Z	FAO14644	GLFL278165	custom_ont_adaptor	barcode05	ONT_01_F	27	T	0	1	0	0	0	0	1	0
ed797e77-22a1-47a9-b247-6234036c319c	f85157af165dc4a041b745cece1e5f24cab2ee60	7675	232	2020-11-30T09:19:16Z	FAO14644	GLFL278165	custom_ont_adaptor	barcode05	ONT_01_F	28	C	0	0	1	0	0	0	1	0
ed797e77-22a1-47a9-b247-6234036c319c	f85157af165dc4a041b745cece1e5f24cab2ee60	7675	232	2020-11-30T09:19:16Z	FAO14644	GLFL278165	custom_ont_adaptor	barcode05	ONT_01_F	29	G	0	0	0	1	0	0	1	0
ed797e77-22a1-47a9-b247-6234036c319c	f85157af165dc4a041b745cece1e5f24cab2ee60	7675	232	2020-11-30T09:19:16Z	FAO14644	GLFL278165	custom_ont_adaptor	barcode05	ONT_01_F	30	T	0	1	0	0	0	0	1	0
ed797e77-22a1-47a9-b247-6234036c319c	f85157af165dc4a041b745cece1e5f24cab2ee60	7675	232	2020-11-30T09:19:16Z	FAO14644	GLFL278165	custom_ont_adaptor	barcode05	ONT_01_F	31	A	1	0	0	0	0	0	1	0
ed797e77-22a1-47a9-b247-6234036c319c	f85157af165dc4a041b745cece1e5f24cab2ee60	7675	232	2020-11-30T09:19:16Z	FAO14644	GLFL278165	custom_ont_adaptor	barcode05	ONT_01_F	32	T	0	1	0	0	0	0	1	0
ed797e77-22a1-47a9-b247-6234036c319c	f85157af165dc4a041b745cece1e5f24cab2ee60	7675	232	2020-11-30T09:19:16Z	FAO14644	GLFL278165	custom_ont_adaptor	barcode05	ONT_01_F	33	G	0	0	0	1	0	0	1	0
ed797e77-22a1-47a9-b247-6234036c319c	f85157af165dc4a041b745cece1e5f24cab2ee60	7675	232	2020-11-30T09:19:16Z	FAO14644	GLFL278165	custom_ont_adaptor	barcode05	ONT_01_F	34	A	1	0	0	0	0	0	1	0
ed797e77-22a1-47a9-b247-6234036c319c	f85157af165dc4a041b745cece1e5f24cab2ee60	7675	232	2020-11-30T09:19:16Z	FAO14644	GLFL278165	custom_ont_adaptor	barcode05	ONT_01_F	35	G	0	0	0	1	0	0	1	0
ed797e77-22a1-47a9-b247-6234036c319c	f85157af165dc4a041b745cece1e5f24cab2ee60	7675	232	2020-11-30T09:19:16Z	FAO14644	GLFL278165	custom_ont_adaptor	barcode05	ONT_01_F	36	G	0	0	0	1	0	0	1	0
ed797e77-22a1-47a9-b247-6234036c319c	f85157af165dc4a041b745cece1e5f24cab2ee60	7675	232	2020-11-30T09:19:16Z	FAO14644	GLFL278165	custom_ont_adaptor	barcode05	ONT_01_F	37	A	1	0	0	0	0	0	1	0
ed797e77-22a1-47a9-b247-6234036c319c	f85157af165dc4a041b745cece1e5f24cab2ee60	7675	232	2020-11-30T09:19:16Z	FAO14644	GLFL278165	custom_ont_adaptor	barcode05	ONT_01_F	38	A	1	0	0	0	0	0	1	0
ed797e77-22a1-47a9-b247-6234036c319c	f85157af165dc4a041b745cece1e5f24cab2ee60	7675	232	2020-11-30T09:19:16Z	FAO14644	GLFL278165	custom_ont_adaptor	barcode05	ONT_01_F	39	G	0	0	0	1	0	0	1	0
ed797e77-22a1-47a9-b247-6234036c319c	f85157af165dc4a041b745cece1e5f24cab2ee60	7675	232	2020-11-30T09:19:16Z	FAO14644	GLFL278165	custom_ont_adaptor	barcode05	ONT_01_F	40	G	0	0	0	1	0	0	1	0
ed797e77-22a1-47a9-b247-6234036c319c	f85157af165dc4a041b745cece1e5f24cab2ee60	7675	232	2020-11-30T09:19:16Z	FAO14644	GLFL278165	custom_ont_adaptor	barcode05	ONT_01_F	41	G	0	0	0	1	0	0	1	0
ed797e77-22a1-47a9-b247-6234036c319c	f85157af165dc4a041b745cece1e5f24cab2ee60	7675	232	2020-11-30T09:19:16Z	FAO14644	GLFL278165	custom_ont_adaptor	barcode05	ONT_01_F	42	C	0	0	1	0	0	0	1	0
ed797e77-22a1-47a9-b247-6234036c319c	f85157af165dc4a041b745cece1e5f24cab2ee60	7675	232	2020-11-30T09:19:16Z	FAO14644	GLFL278165	custom_ont_adaptor	barcode05	ONT_01_F	43	T	0	1	0	0	0	0	1	0
ed797e77-22a1-47a9-b247-6234036c319c	f85157af165dc4a041b745cece1e5f24cab2ee60	7675	232	2020-11-30T09:19:16Z	FAO14644	GLFL278165	custom_ont_adaptor	barcode05	ONT_01_F	44	T	0	1	0	0	0	0	1	0
ed797e77-22a1-47a9-b247-6234036c319c	f85157af165dc4a041b745cece1e5f24cab2ee60	7675	232	2020-11-30T09:19:16Z	FAO14644	GLFL278165	custom_ont_adaptor	barcode05	ONT_01_F	45	G	0	0	0	1	0	0	1	0
ed797e77-22a1-47a9-b247-6234036c319c	f85157af165dc4a041b745cece1e5f24cab2ee60	7675	232	2020-11-30T09:19:16Z	FAO14644	GLFL278165	custom_ont_adaptor	barcode05	ONT_01_F	46	C	0	0	0	0	0	1	0	1
ed797e77-22a1-47a9-b247-6234036c319c	f85157af165dc4a041b745cece1e5f24cab2ee60	7675	232	2020-11-30T09:19:16Z	FAO14644	GLFL278165	custom_ont_adaptor	barcode05	ONT_01_F	47	G	0	0	0	0	0	1	0	1
ed797e77-22a1-47a9-b247-6234036c319c	f85157af165dc4a041b745cece1e5f24cab2ee60	7675	232	2020-11-30T09:19:16Z	FAO14644	GLFL278165	custom_ont_adaptor	barcode05	ONT_01_F	48	T	0	0	0	0	0	1	0	1
ed797e77-22a1-47a9-b247-6234036c319c	f85157af165dc4a041b745cece1e5f24cab2ee60	7675	232	2020-11-30T09:19:16Z	FAO14644	GLFL278165	custom_ont_adaptor	barcode05	ONT_01_F	49	G	0	0	0	0	0	1	0	1
ed797e77-22a1-47a9-b247-6234036c319c	f85157af165dc4a041b745cece1e5f24cab2ee60	7675	232	2020-11-30T09:19:16Z	FAO14644	GLFL278165	custom_ont_adaptor	barcode05	ONT_01_F	50	C	0	0	0	0	0	1	0	1
ed797e77-22a1-47a9-b247-6234036c319c	f85157af165dc4a041b745cece1e5f24cab2ee60	7675	232	2020-11-30T09:19:16Z	FAO14644	GLFL278165	custom_ont_adaptor	barcode05	ONT_01_F	51	T	0	0	0	0	0	1	0	1
ed797e77-22a1-47a9-b247-6234036c319c	f85157af165dc4a041b745cece1e5f24cab2ee60	7675	232	2020-11-30T09:19:16Z	FAO14644	GLFL278165	custom_ont_adaptor	barcode05	ONT_01_F	52	C	0	0	1	0	0	0	1	0
ed797e77-22a1-47a9-b247-6234036c319c	f85157af165dc4a041b745cece1e5f24cab2ee60	7675	232	2020-11-30T09:19:16Z	FAO14644	GLFL278165	custom_ont_adaptor	barcode05	ONT_01_F	53	G	0	0	0	1	0	0	1	0
ed797e77-22a1-47a9-b247-6234036c319c	f85157af165dc4a041b745cece1e5f24cab2ee60	7675	232	2020-11-30T09:19:16Z	FAO14644	GLFL278165	custom_ont_adaptor	barcode05	ONT_01_F	54	G	0	0	0	1	0	0	1	0
ed797e77-22a1-47a9-b247-6234036c319c	f85157af165dc4a041b745cece1e5f24cab2ee60	7675	232	2020-11-30T09:19:16Z	FAO14644	GLFL278165	custom_ont_adaptor	barcode05	ONT_01_F	55	A	1	0	0	0	0	0	1	0
ed797e77-22a1-47a9-b247-6234036c319c	f85157af165dc4a041b745cece1e5f24cab2ee60	7675	232	2020-11-30T09:19:16Z	FAO14644	GLFL278165	custom_ont_adaptor	barcode05	ONT_01_F	56	G	0	0	0	1	0	0	1	0
ed797e77-22a1-47a9-b247-6234036c319c	f85157af165dc4a041b745cece1e5f24cab2ee60	7675	232	2020-11-30T09:19:16Z	FAO14644	GLFL278165	custom_ont_adaptor	barcode05	ONT_01_F	57	A	1	0	0	0	0	0	1	0
ed797e77-22a1-47a9-b247-6234036c319c	f85157af165dc4a041b745cece1e5f24cab2ee60	7675	232	2020-11-30T09:19:16Z	FAO14644	GLFL278165	custom_ont_adaptor	barcode05	ONT_01_F	58	C	0	0	1	0	0	0	1	0
ed797e77-22a1-47a9-b247-6234036c319c	f85157af165dc4a041b745cece1e5f24cab2ee60	7675	232	2020-11-30T09:19:16Z	FAO14644	GLFL278165	custom_ont_adaptor	barcode05	ONT_01_F	59	T	0	1	0	0	0	0	1	0
ed797e77-22a1-47a9-b247-6234036c319c	f85157af165dc4a041b745cece1e5f24cab2ee60	7675	232	2020-11-30T09:19:16Z	FAO14644	GLFL278165	custom_ont_adaptor	barcode05	ONT_01_F	60	A	1	0	0	0	0	0	1	0
ed797e77-22a1-47a9-b247-6234036c319c	f85157af165dc4a041b745cece1e5f24cab2ee60	7675	232	2020-11-30T09:19:16Z	FAO14644	GLFL278165	custom_ont_adaptor	barcode05	ONT_01_F	61	A	1	0	0	0	1	0	1	1
ed797e77-22a1-47a9-b247-6234036c319c	f85157af165dc4a041b745cece1e5f24cab2ee60	7675	232	2020-11-30T09:19:16Z	FAO14644	GLFL278165	custom_ont_adaptor	barcode05	ONT_01_F	62	G	0	1	0	0	0	0	1	1
ed797e77-22a1-47a9-b247-6234036c319c	f85157af165dc4a041b745cece1e5f24cab2ee60	7675	232	2020-11-30T09:19:16Z	FAO14644	GLFL278165	custom_ont_adaptor	barcode05	ONT_01_F	63	G	0	0	0	1	0	0	1	0
ed797e77-22a1-47a9-b247-6234036c319c	f85157af165dc4a041b745cece1e5f24cab2ee60	7675	232	2020-11-30T09:19:16Z	FAO14644	GLFL278165	custom_ont_adaptor	barcode05	ONT_01_F	64	T	1	0	0	0	0	0	1	1
ed797e77-22a1-47a9-b247-6234036c319c	f85157af165dc4a041b745cece1e5f24cab2ee60	7675	232	2020-11-30T09:19:16Z	FAO14644	GLFL278165	custom_ont_adaptor	barcode05	ONT_01_F	65	A	1	0	0	0	0	0	1	0
ed797e77-22a1-47a9-b247-6234036c319c	f85157af165dc4a041b745cece1e5f24cab2ee60	7675	232	2020-11-30T09:19:16Z	FAO14644	GLFL278165	custom_ont_adaptor	barcode05	ONT_01_F	66	A	1	0	0	0	0	0	1	0
ed797e77-22a1-47a9-b247-6234036c319c	f85157af165dc4a041b745cece1e5f24cab2ee60	7675	232	2020-11-30T09:19:16Z	FAO14644	GLFL278165	custom_ont_adaptor	barcode05	ONT_01_F	67	T	0	1	0	0	0	0	1	0
ed797e77-22a1-47a9-b247-6234036c319c	f85157af165dc4a041b745cece1e5f24cab2ee60	7675	232	2020-11-30T09:19:16Z	FAO14644	GLFL278165	custom_ont_adaptor	barcode05	ONT_01_F	68	C	0	0	1	0	0	0	1	0
ed797e77-22a1-47a9-b247-6234036c319c	f85157af165dc4a041b745cece1e5f24cab2ee60	7675	232	2020-11-30T09:19:16Z	FAO14644	GLFL278165	custom_ont_adaptor	barcode05	ONT_01_F	69	C	0	0	1	0	0	0	1	0
ed797e77-22a1-47a9-b247-6234036c319c	f85157af165dc4a041b745cece1e5f24cab2ee60	7675	232	2020-11-30T09:19:16Z	FAO14644	GLFL278165	custom_ont_adaptor	barcode05	ONT_01_F	70	A	1	0	0	0	0	0	1	0
ed797e77-22a1-47a9-b247-6234036c319c	f85157af165dc4a041b745cece1e5f24cab2ee60	7675	232	2020-11-30T09:19:16Z	FAO14644	GLFL278165	custom_ont_adaptor	barcode05	ONT_01_F	71	T	0	1	0	0	0	0	1	0
ed797e77-22a1-47a9-b247-6234036c319c	f85157af165dc4a041b745cece1e5f24cab2ee60	7675	232	2020-11-30T09:19:16Z	FAO14644	GLFL278165	custom_ont_adaptor	barcode05	ONT_01_F	72	G	0	0	0	1	0	0	1	0
ed797e77-22a1-47a9-b247-6234036c319c	f85157af165dc4a041b745cece1e5f24cab2ee60	7675	232	2020-11-30T09:19:16Z	FAO14644	GLFL278165	custom_ont_adaptor	barcode05	ONT_01_F	73	T	0	1	0	0	0	0	1	0
ed797e77-22a1-47a9-b247-6234036c319c	f85157af165dc4a041b745cece1e5f24cab2ee60	7675	232	2020-11-30T09:19:16Z	FAO14644	GLFL278165	custom_ont_adaptor	barcode05	ONT_01_F	74	A	1	0	0	0	0	0	1	0
ed797e77-22a1-47a9-b247-6234036c319c	f85157af165dc4a041b745cece1e5f24cab2ee60	7675	232	2020-11-30T09:19:16Z	FAO14644	GLFL278165	custom_ont_adaptor	barcode05	ONT_01_F	75	A	1	0	0	0	0	0	1	0
ed797e77-22a1-47a9-b247-6234036c319c	f85157af165dc4a041b745cece1e5f24cab2ee60	7675	232	2020-11-30T09:19:16Z	FAO14644	GLFL278165	custom_ont_adaptor	barcode05	ONT_01_F	76	C	0	0	1	0	0	0	1	0
ed797e77-22a1-47a9-b247-6234036c319c	f85157af165dc4a041b745cece1e5f24cab2ee60	7675	232	2020-11-30T09:19:16Z	FAO14644	GLFL278165	custom_ont_adaptor	barcode05	ONT_01_F	77	A	1	0	0	0	0	0	1	0
ed797e77-22a1-47a9-b247-6234036c319c	f85157af165dc4a041b745cece1e5f24cab2ee60	7675	232	2020-11-30T09:19:16Z	FAO14644	GLFL278165	custom_ont_adaptor	barcode05	ONT_01_F	78	C	0	0	1	0	0	0	1	0
ed797e77-22a1-47a9-b247-6234036c319c	f85157af165dc4a041b745cece1e5f24cab2ee60	7675	232	2020-11-30T09:19:16Z	FAO14644	GLFL278165	custom_ont_adaptor	barcode05	ONT_01_F	79	C	0	0	1	0	0	0	1	0
ed797e77-22a1-47a9-b247-6234036c319c	f85157af165dc4a041b745cece1e5f24cab2ee60	7675	232	2020-11-30T09:19:16Z	FAO14644	GLFL278165	custom_ont_adaptor	barcode05	ONT_01_F	80	A	1	0	0	0	0	0	1	0
ed797e77-22a1-47a9-b247-6234036c319c	f85157af165dc4a041b745cece1e5f24cab2ee60	7675	232	2020-11-30T09:19:16Z	FAO14644	GLFL278165	custom_ont_adaptor	barcode05	ONT_01_F	81	T	0	1	0	0	0	0	1	0
ed797e77-22a1-47a9-b247-6234036c319c	f85157af165dc4a041b745cece1e5f24cab2ee60	7675	232	2020-11-30T09:19:16Z	FAO14644	GLFL278165	custom_ont_adaptor	barcode05	ONT_01_F	82	G	0	0	0	1	0	0	1	0
ed797e77-22a1-47a9-b247-6234036c319c	f85157af165dc4a041b745cece1e5f24cab2ee60	7675	232	2020-11-30T09:19:16Z	FAO14644	GLFL278165	custom_ont_adaptor	barcode05	ONT_01_F	83	A	1	0	0	0	0	0	1	0
ed797e77-22a1-47a9-b247-6234036c319c	f85157af165dc4a041b745cece1e5f24cab2ee60	7675	232	2020-11-30T09:19:16Z	FAO14644	GLFL278165	custom_ont_adaptor	barcode05	ONT_01_F	84	A	1	0	0	0	0	0	1	0
ed797e77-22a1-47a9-b247-6234036c319c	f85157af165dc4a041b745cece1e5f24cab2ee60	7675	232	2020-11-30T09:19:16Z	FAO14644	GLFL278165	custom_ont_adaptor	barcode05	ONT_01_F	85	C	0	0	1	0	0	0	1	0
ed797e77-22a1-47a9-b247-6234036c319c	f85157af165dc4a041b745cece1e5f24cab2ee60	7675	232	2020-11-30T09:19:16Z	FAO14644	GLFL278165	custom_ont_adaptor	barcode05	ONT_01_F	86	A	1	0	0	0	0	0	1	0
ed797e77-22a1-47a9-b247-6234036c319c	f85157af165dc4a041b745cece1e5f24cab2ee60	7675	232	2020-11-30T09:19:16Z	FAO14644	GLFL278165	custom_ont_adaptor	barcode05	ONT_01_F	87	C	0	0	1	0	0	0	1	0
ed797e77-22a1-47a9-b247-6234036c319c	f85157af165dc4a041b745cece1e5f24cab2ee60	7675	232	2020-11-30T09:19:16Z	FAO14644	GLFL278165	custom_ont_adaptor	barcode05	ONT_01_F	88	A	1	0	0	0	0	0	1	0
ed797e77-22a1-47a9-b247-6234036c319c	f85157af165dc4a041b745cece1e5f24cab2ee60	7675	232	2020-11-30T09:19:16Z	FAO14644	GLFL278165	custom_ont_adaptor	barcode05	ONT_01_F	89	T	0	1	0	0	0	0	1	0
ed797e77-22a1-47a9-b247-6234036c319c	f85157af165dc4a041b745cece1e5f24cab2ee60	7675	232	2020-11-30T09:19:16Z	FAO14644	GLFL278165	custom_ont_adaptor	barcode05	ONT_01_F	90	C	0	0	1	0	0	0	1	0
ReadName	runid	read	ch	start_time	flow_cell_id	protocol_group_id	sample_id	barcode	Chrom	Number	REF_NT	A	T	C	G	Ins	Del	Coverage	Error
b50cd4b5-f175-4903-a2a3-b634100ef858	f85157af165dc4a041b745cece1e5f24cab2ee60	8656	452	2020-11-30T09:19:38Z	FAO14644	GLFL278165	custom_ont_adaptor	barcode05	ONT_01_F	1	A	1	0	0	0	0	0	1	0
b50cd4b5-f175-4903-a2a3-b634100ef858	f85157af165dc4a041b745cece1e5f24cab2ee60	8656	452	2020-11-30T09:19:38Z	FAO14644	GLFL278165	custom_ont_adaptor	barcode05	ONT_01_F	2	A	1	0	0	0	0	0	1	0
b50cd4b5-f175-4903-a2a3-b634100ef858	f85157af165dc4a041b745cece1e5f24cab2ee60	8656	452	2020-11-30T09:19:38Z	FAO14644	GLFL278165	custom_ont_adaptor	barcode05	ONT_01_F	3	C	0	0	1	0	0	0	1	0
b50cd4b5-f175-4903-a2a3-b634100ef858	f85157af165dc4a041b745cece1e5f24cab2ee60	8656	452	2020-11-30T09:19:38Z	FAO14644	GLFL278165	custom_ont_adaptor	barcode05	ONT_01_F	4	T	0	1	0	0	0	0	1	0
b50cd4b5-f175-4903-a2a3-b634100ef858	f85157af165dc4a041b745cece1e5f24cab2ee60	8656	452	2020-11-30T09:19:38Z	FAO14644	GLFL278165	custom_ont_adaptor	barcode05	ONT_01_F	5	G	0	0	0	1	0	0	1	0
b50cd4b5-f175-4903-a2a3-b634100ef858	f85157af165dc4a041b745cece1e5f24cab2ee60	8656	452	2020-11-30T09:19:38Z	FAO14644	GLFL278165	custom_ont_adaptor	barcode05	ONT_01_F	6	A	1	0	0	0	0	0	1	0
b50cd4b5-f175-4903-a2a3-b634100ef858	f85157af165dc4a041b745cece1e5f24cab2ee60	8656	452	2020-11-30T09:19:38Z	FAO14644	GLFL278165	custom_ont_adaptor	barcode05	ONT_01_F	7	A	1	0	0	0	0	0	1	0
b50cd4b5-f175-4903-a2a3-b634100ef858	f85157af165dc4a041b745cece1e5f24cab2ee60	8656	452	2020-11-30T09:19:38Z	FAO14644	GLFL278165	custom_ont_adaptor	barcode05	ONT_01_F	8	T	0	1	0	0	0	0	1	0
b50cd4b5-f175-4903-a2a3-b634100ef858	f85157af165dc4a041b745cece1e5f24cab2ee60	8656	452	2020-11-30T09:19:38Z	FAO14644	GLFL278165	custom_ont_adaptor	barcode05	ONT_01_F	9	G	0	0	0	1	0	0	1	0
b50cd4b5-f175-4903-a2a3-b634100ef858	f85157af165dc4a041b745cece1e5f24cab2ee60	8656	452	2020-11-30T09:19:38Z	FAO14644	GLFL278165	custom_ont_adaptor	barcode05	ONT_01_F	10	A	1	0	0	0	0	0	1	0
b50cd4b5-f175-4903-a2a3-b634100ef858	f85157af165dc4a041b745cece1e5f24cab2ee60	8656	452	2020-11-30T09:19:38Z	FAO14644	GLFL278165	custom_ont_adaptor	barcode05	ONT_01_F	11	T	0	1	0	0	0	0	1	0
b50cd4b5-f175-4903-a2a3-b634100ef858	f85157af165dc4a041b745cece1e5f24cab2ee60	8656	452	2020-11-30T09:19:38Z	FAO14644	GLFL278165	custom_ont_adaptor	barcode05	ONT_01_F	12	A	1	0	0	0	0	0	1	0
b50cd4b5-f175-4903-a2a3-b634100ef858	f85157af165dc4a041b745cece1e5f24cab2ee60	8656	452	2020-11-30T09:19:38Z	FAO14644	GLFL278165	custom_ont_adaptor	barcode05	ONT_01_F	13	T	0	1	0	0	0	0	1	0
b50cd4b5-f175-4903-a2a3-b634100ef858	f85157af165dc4a041b745cece1e5f24cab2ee60	8656	452	2020-11-30T09:19:38Z	FAO14644	GLFL278165	custom_ont_adaptor	barcode05	ONT_01_F	14	C	0	0	1	0	0	0	1	0
b50cd4b5-f175-4903-a2a3-b634100ef858	f85157af165dc4a041b745cece1e5f24cab2ee60	8656	452	2020-11-30T09:19:38Z	FAO14644	GLFL278165	custom_ont_adaptor	barcode05	ONT_01_F	15	A	1	0	0	0	0	0	1	0
b50cd4b5-f175-4903-a2a3-b634100ef858	f85157af165dc4a041b745cece1e5f24cab2ee60	8656	452	2020-11-30T09:19:38Z	FAO14644	GLFL278165	custom_ont_adaptor	barcode05	ONT_01_F	16	G	0	0	0	1	0	0	1	0
b50cd4b5-f175-4903-a2a3-b634100ef858	f85157af165dc4a041b745cece1e5f24cab2ee60	8656	452	2020-11-30T09:19:38Z	FAO14644	GLFL278165	custom_ont_adaptor	barcode05	ONT_01_F	17	T	0	1	0	0	0	0	1	0
b50cd4b5-f175-4903-a2a3-b634100ef858	f85157af165dc4a041b745cece1e5f24cab2ee60	8656	452	2020-11-30T09:19:38Z	FAO14644	GLFL278165	custom_ont_adaptor	barcode05	ONT_01_F	18	C	0	0	1	0	0	0	1	0
b50cd4b5-f175-4903-a2a3-b634100ef858	f85157af165dc4a041b745cece1e5f24cab2ee60	8656	452	2020-11-30T09:19:38Z	FAO14644	GLFL278165	custom_ont_adaptor	barcode05	ONT_01_F	19	A	1	0	0	0	0	0	1	0
b50cd4b5-f175-4903-a2a3-b634100ef858	f85157af165dc4a041b745cece1e5f24cab2ee60	8656	452	2020-11-30T09:19:38Z	FAO14644	GLFL278165	custom_ont_adaptor	barcode05	ONT_01_F	20	T	0	1	0	0	0	0	1	0
b50cd4b5-f175-4903-a2a3-b634100ef858	f85157af165dc4a041b745cece1e5f24cab2ee60	8656	452	2020-11-30T09:19:38Z	FAO14644	GLFL278165	custom_ont_adaptor	barcode05	ONT_01_F	21	C	0	0	1	0	0	0	1	0
b50cd4b5-f175-4903-a2a3-b634100ef858	f85157af165dc4a041b745cece1e5f24cab2ee60	8656	452	2020-11-30T09:19:38Z	FAO14644	GLFL278165	custom_ont_adaptor	barcode05	ONT_01_F	22	T	0	1	0	0	0	0	1	0
b50cd4b5-f175-4903-a2a3-b634100ef858	f85157af165dc4a041b745cece1e5f24cab2ee60	8656	452	2020-11-30T09:19:38Z	FAO14644	GLFL278165	custom_ont_adaptor	barcode05	ONT_01_F	23	A	1	0	0	0	0	0	1	0
b50cd4b5-f175-4903-a2a3-b634100ef858	f85157af165dc4a041b745cece1e5f24cab2ee60	8656	452	2020-11-30T09:19:38Z	FAO14644	GLFL278165	custom_ont_adaptor	barcode05	ONT_01_F	24	G	0	0	0	1	0	0	1	0
b50cd4b5-f175-4903-a2a3-b634100ef858	f85157af165dc4a041b745cece1e5f24cab2ee60	8656	452	2020-11-30T09:19:38Z	FAO14644	GLFL278165	custom_ont_adaptor	barcode05	ONT_01_F	25	C	0	0	1	0	0	0	1	0
b50cd4b5-f175-4903-a2a3-b634100ef858	f85157af165dc4a041b745cece1e5f24cab2ee60	8656	452	2020-11-30T09:19:38Z	FAO14644	GLFL278165	custom_ont_adaptor	barcode05	ONT_01_F	26	A	1	0	0	0	0	0	1	0
b50cd4b5-f175-4903-a2a3-b634100ef858	f85157af165dc4a041b745cece1e5f24cab2ee60	8656	452	2020-11-30T09:19:38Z	FAO14644	GLFL278165	custom_ont_adaptor	barcode05	ONT_01_F	27	T	0	1	0	0	0	0	1	0
b50cd4b5-f175-4903-a2a3-b634100ef858	f85157af165dc4a041b745cece1e5f24cab2ee60	8656	452	2020-11-30T09:19:38Z	FAO14644	GLFL278165	custom_ont_adaptor	barcode05	ONT_01_F	28	C	0	0	1	0	0	0	1	0
b50cd4b5-f175-4903-a2a3-b634100ef858	f85157af165dc4a041b745cece1e5f24cab2ee60	8656	452	2020-11-30T09:19:38Z	FAO14644	GLFL278165	custom_ont_adaptor	barcode05	ONT_01_F	29	G	0	0	0	1	0	0	1	0
b50cd4b5-f175-4903-a2a3-b634100ef858	f85157af165dc4a041b745cece1e5f24cab2ee60	8656	452	2020-11-30T09:19:38Z	FAO14644	GLFL278165	custom_ont_adaptor	barcode05	ONT_01_F	30	T	0	1	0	0	0	0	1	0
b50cd4b5-f175-4903-a2a3-b634100ef858	f85157af165dc4a041b745cece1e5f24cab2ee60	8656	452	2020-11-30T09:19:38Z	FAO14644	GLFL278165	custom_ont_adaptor	barcode05	ONT_01_F	31	A	1	0	0	0	0	0	1	0
b50cd4b5-f175-4903-a2a3-b634100ef858	f85157af165dc4a041b745cece1e5f24cab2ee60	8656	452	2020-11-30T09:19:38Z	FAO14644	GLFL278165	custom_ont_adaptor	barcode05	ONT_01_F	32	T	0	1	0	0	0	0	1	0
b50cd4b5-f175-4903-a2a3-b634100ef858	f85157af165dc4a041b745cece1e5f24cab2ee60	8656	452	2020-11-30T09:19:38Z	FAO14644	GLFL278165	custom_ont_adaptor	barcode05	ONT_01_F	33	G	0	0	0	1	0	0	1	0
b50cd4b5-f175-4903-a2a3-b634100ef858	f85157af165dc4a041b745cece1e5f24cab2ee60	8656	452	2020-11-30T09:19:38Z	FAO14644	GLFL278165	custom_ont_adaptor	barcode05	ONT_01_F	34	A	1	0	0	0	0	0	1	0
b50cd4b5-f175-4903-a2a3-b634100ef858	f85157af165dc4a041b745cece1e5f24cab2ee60	8656	452	2020-11-30T09:19:38Z	FAO14644	GLFL278165	custom_ont_adaptor	barcode05	ONT_01_F	35	G	0	0	0	1	0	0	1	0
b50cd4b5-f175-4903-a2a3-b634100ef858	f85157af165dc4a041b745cece1e5f24cab2ee60	8656	452	2020-11-30T09:19:38Z	FAO14644	GLFL278165	custom_ont_adaptor	barcode05	ONT_01_F	36	G	0	0	0	1	0	0	1	0
b50cd4b5-f175-4903-a2a3-b634100ef858	f85157af165dc4a041b745cece1e5f24cab2ee60	8656	452	2020-11-30T09:19:38Z	FAO14644	GLFL278165	custom_ont_adaptor	barcode05	ONT_01_F	37	A	1	0	0	0	0	0	1	0
b50cd4b5-f175-4903-a2a3-b634100ef858	f85157af165dc4a041b745cece1e5f24cab2ee60	8656	452	2020-11-30T09:19:38Z	FAO14644	GLFL278165	custom_ont_adaptor	barcode05	ONT_01_F	38	A	1	0	0	0	0	0	1	0
b50cd4b5-f175-4903-a2a3-b634100ef858	f85157af165dc4a041b745cece1e5f24cab2ee60	8656	452	2020-11-30T09:19:38Z	FAO14644	GLFL278165	custom_ont_adaptor	barcode05	ONT_01_F	39	G	0	0	0	1	0	0	1	0
b50cd4b5-f175-4903-a2a3-b634100ef858	f85157af165dc4a041b745cece1e5f24cab2ee60	8656	452	2020-11-30T09:19:38Z	FAO14644	GLFL278165	custom_ont_adaptor	barcode05	ONT_01_F	40	G	0	0	0	1	0	0	1	0
b50cd4b5-f175-4903-a2a3-b634100ef858	f85157af165dc4a041b745cece1e5f24cab2ee60	8656	452	2020-11-30T09:19:38Z	FAO14644	GLFL278165	custom_ont_adaptor	barcode05	ONT_01_F	41	G	0	0	0	1	0	0	1	0
b50cd4b5-f175-4903-a2a3-b634100ef858	f85157af165dc4a041b745cece1e5f24cab2ee60	8656	452	2020-11-30T09:19:38Z	FAO14644	GLFL278165	custom_ont_adaptor	barcode05	ONT_01_F	42	C	0	0	1	0	0	0	1	0
b50cd4b5-f175-4903-a2a3-b634100ef858	f85157af165dc4a041b745cece1e5f24cab2ee60	8656	452	2020-11-30T09:19:38Z	FAO14644	GLFL278165	custom_ont_adaptor	barcode05	ONT_01_F	43	T	0	1	0	0	0	0	1	0
b50cd4b5-f175-4903-a2a3-b634100ef858	f85157af165dc4a041b745cece1e5f24cab2ee60	8656	452	2020-11-30T09:19:38Z	FAO14644	GLFL278165	custom_ont_adaptor	barcode05	ONT_01_F	44	T	0	1	0	0	0	0	1	0
b50cd4b5-f175-4903-a2a3-b634100ef858	f85157af165dc4a041b745cece1e5f24cab2ee60	8656	452	2020-11-30T09:19:38Z	FAO14644	GLFL278165	custom_ont_adaptor	barcode05	ONT_01_F	45	G	0	0	0	1	0	0	1	0
b50cd4b5-f175-4903-a2a3-b634100ef858	f85157af165dc4a041b745cece1e5f24cab2ee60	8656	452	2020-11-30T09:19:38Z	FAO14644	GLFL278165	custom_ont_adaptor	barcode05	ONT_01_F	46	C	0	0	1	0	0	0	1	0
b50cd4b5-f175-4903-a2a3-b634100ef858	f85157af165dc4a041b745cece1e5f24cab2ee60	8656	452	2020-11-30T09:19:38Z	FAO14644	GLFL278165	custom_ont_adaptor	barcode05	ONT_01_F	47	G	0	0	0	1	0	0	1	0
b50cd4b5-f175-4903-a2a3-b634100ef858	f85157af165dc4a041b745cece1e5f24cab2ee60	8656	452	2020-11-30T09:19:38Z	FAO14644	GLFL278165	custom_ont_adaptor	barcode05	ONT_01_F	48	T	0	1	0	0	0	0	1	0
b50cd4b5-f175-4903-a2a3-b634100ef858	f85157af165dc4a041b745cece1e5f24cab2ee60	8656	452	2020-11-30T09:19:38Z	FAO14644	GLFL278165	custom_ont_adaptor	barcode05	ONT_01_F	49	G	0	0	0	1	0	0	1	0
b50cd4b5-f175-4903-a2a3-b634100ef858	f85157af165dc4a041b745cece1e5f24cab2ee60	8656	452	2020-11-30T09:19:38Z	FAO14644	GLFL278165	custom_ont_adaptor	barcode05	ONT_01_F	50	C	0	0	1	0	0	0	1	0
b50cd4b5-f175-4903-a2a3-b634100ef858	f85157af165dc4a041b745cece1e5f24cab2ee60	8656	452	2020-11-30T09:19:38Z	FAO14644	GLFL278165	custom_ont_adaptor	barcode05	ONT_01_F	51	T	0	1	0	0	0	0	1	0
b50cd4b5-f175-4903-a2a3-b634100ef858	f85157af165dc4a041b745cece1e5f24cab2ee60	8656	452	2020-11-30T09:19:38Z	FAO14644	GLFL278165	custom_ont_adaptor	barcode05	ONT_01_F	52	C	0	0	1	0	0	0	1	0
b50cd4b5-f175-4903-a2a3-b634100ef858	f85157af165dc4a041b745cece1e5f24cab2ee60	8656	452	2020-11-30T09:19:38Z	FAO14644	GLFL278165	custom_ont_adaptor	barcode05	ONT_01_F	53	G	0	0	0	1	0	0	1	0
b50cd4b5-f175-4903-a2a3-b634100ef858	f85157af165dc4a041b745cece1e5f24cab2ee60	8656	452	2020-11-30T09:19:38Z	FAO14644	GLFL278165	custom_ont_adaptor	barcode05	ONT_01_F	54	G	0	0	0	1	0	0	1	0
b50cd4b5-f175-4903-a2a3-b634100ef858	f85157af165dc4a041b745cece1e5f24cab2ee60	8656	452	2020-11-30T09:19:38Z	FAO14644	GLFL278165	custom_ont_adaptor	barcode05	ONT_01_F	55	A	1	0	0	0	0	0	1	0
b50cd4b5-f175-4903-a2a3-b634100ef858	f85157af165dc4a041b745cece1e5f24cab2ee60	8656	452	2020-11-30T09:19:38Z	FAO14644	GLFL278165	custom_ont_adaptor	barcode05	ONT_01_F	56	G	0	0	0	1	0	0	1	0
b50cd4b5-f175-4903-a2a3-b634100ef858	f85157af165dc4a041b745cece1e5f24cab2ee60	8656	452	2020-11-30T09:19:38Z	FAO14644	GLFL278165	custom_ont_adaptor	barcode05	ONT_01_F	57	A	1	0	0	0	0	0	1	0
b50cd4b5-f175-4903-a2a3-b634100ef858	f85157af165dc4a041b745cece1e5f24cab2ee60	8656	452	2020-11-30T09:19:38Z	FAO14644	GLFL278165	custom_ont_adaptor	barcode05	ONT_01_F	58	C	0	0	1	0	0	0	1	0
b50cd4b5-f175-4903-a2a3-b634100ef858	f85157af165dc4a041b745cece1e5f24cab2ee60	8656	452	2020-11-30T09:19:38Z	FAO14644	GLFL278165	custom_ont_adaptor	barcode05	ONT_01_F	59	T	0	1	0	0	0	0	1	0
b50cd4b5-f175-4903-a2a3-b634100ef858	f85157af165dc4a041b745cece1e5f24cab2ee60	8656	452	2020-11-30T09:19:38Z	FAO14644	GLFL278165	custom_ont_adaptor	barcode05	ONT_01_F	60	A	1	0	0	0	0	0	1	0
b50cd4b5-f175-4903-a2a3-b634100ef858	f85157af165dc4a041b745cece1e5f24cab2ee60	8656	452	2020-11-30T09:19:38Z	FAO14644	GLFL278165	custom_ont_adaptor	barcode05	ONT_01_F	61	A	1	0	0	0	0	0	1	0
b50cd4b5-f175-4903-a2a3-b634100ef858	f85157af165dc4a041b745cece1e5f24cab2ee60	8656	452	2020-11-30T09:19:38Z	FAO14644	GLFL278165	custom_ont_adaptor	barcode05	ONT_01_F	62	G	0	0	0	1	0	0	1	0
b50cd4b5-f175-4903-a2a3-b634100ef858	f85157af165dc4a041b745cece1e5f24cab2ee60	8656	452	2020-11-30T09:19:38Z	FAO14644	GLFL278165	custom_ont_adaptor	barcode05	ONT_01_F	63	G	0	0	0	1	0	0	1	0
b50cd4b5-f175-4903-a2a3-b634100ef858	f85157af165dc4a041b745cece1e5f24cab2ee60	8656	452	2020-11-30T09:19:38Z	FAO14644	GLFL278165	custom_ont_adaptor	barcode05	ONT_01_F	64	T	0	1	0	0	0	0	1	0
b50cd4b5-f175-4903-a2a3-b634100ef858	f85157af165dc4a041b745cece1e5f24cab2ee60	8656	452	2020-11-30T09:19:38Z	FAO14644	GLFL278165	custom_ont_adaptor	barcode05	ONT_01_F	65	A	1	0	0	0	0	0	1	0
b50cd4b5-f175-4903-a2a3-b634100ef858	f85157af165dc4a041b745cece1e5f24cab2ee60	8656	452	2020-11-30T09:19:38Z	FAO14644	GLFL278165	custom_ont_adaptor	barcode05	ONT_01_F	66	A	1	0	0	0	0	0	1	0
b50cd4b5-f175-4903-a2a3-b634100ef858	f85157af165dc4a041b745cece1e5f24cab2ee60	8656	452	2020-11-30T09:19:38Z	FAO14644	GLFL278165	custom_ont_adaptor	barcode05	ONT_01_F	67	T	0	1	0	0	0	0	1	0
b50cd4b5-f175-4903-a2a3-b634100ef858	f85157af165dc4a041b745cece1e5f24cab2ee60	8656	452	2020-11-30T09:19:38Z	FAO14644	GLFL278165	custom_ont_adaptor	barcode05	ONT_01_F	68	C	0	0	1	0	0	0	1	0
b50cd4b5-f175-4903-a2a3-b634100ef858	f85157af165dc4a041b745cece1e5f24cab2ee60	8656	452	2020-11-30T09:19:38Z	FAO14644	GLFL278165	custom_ont_adaptor	barcode05	ONT_01_F	69	C	0	0	1	0	0	0	1	0
b50cd4b5-f175-4903-a2a3-b634100ef858	f85157af165dc4a041b745cece1e5f24cab2ee60	8656	452	2020-11-30T09:19:38Z	FAO14644	GLFL278165	custom_ont_adaptor	barcode05	ONT_01_F	70	A	1	0	0	0	0	0	1	0
b50cd4b5-f175-4903-a2a3-b634100ef858	f85157af165dc4a041b745cece1e5f24cab2ee60	8656	452	2020-11-30T09:19:38Z	FAO14644	GLFL278165	custom_ont_adaptor	barcode05	ONT_01_F	71	T	0	1	0	0	0	0	1	0
b50cd4b5-f175-4903-a2a3-b634100ef858	f85157af165dc4a041b745cece1e5f24cab2ee60	8656	452	2020-11-30T09:19:38Z	FAO14644	GLFL278165	custom_ont_adaptor	barcode05	ONT_01_F	72	G	0	0	0	1	0	0	1	0
b50cd4b5-f175-4903-a2a3-b634100ef858	f85157af165dc4a041b745cece1e5f24cab2ee60	8656	452	2020-11-30T09:19:38Z	FAO14644	GLFL278165	custom_ont_adaptor	barcode05	ONT_01_F	73	T	0	1	0	0	0	0	1	0
b50cd4b5-f175-4903-a2a3-b634100ef858	f85157af165dc4a041b745cece1e5f24cab2ee60	8656	452	2020-11-30T09:19:38Z	FAO14644	GLFL278165	custom_ont_adaptor	barcode05	ONT_01_F	74	A	1	0	0	0	0	0	1	0
b50cd4b5-f175-4903-a2a3-b634100ef858	f85157af165dc4a041b745cece1e5f24cab2ee60	8656	452	2020-11-30T09:19:38Z	FAO14644	GLFL278165	custom_ont_adaptor	barcode05	ONT_01_F	75	A	1	0	0	0	0	0	1	0
b50cd4b5-f175-4903-a2a3-b634100ef858	f85157af165dc4a041b745cece1e5f24cab2ee60	8656	452	2020-11-30T09:19:38Z	FAO14644	GLFL278165	custom_ont_adaptor	barcode05	ONT_01_F	76	C	0	0	1	0	0	0	1	0
b50cd4b5-f175-4903-a2a3-b634100ef858	f85157af165dc4a041b745cece1e5f24cab2ee60	8656	452	2020-11-30T09:19:38Z	FAO14644	GLFL278165	custom_ont_adaptor	barcode05	ONT_01_F	77	A	1	0	0	0	0	0	1	0
b50cd4b5-f175-4903-a2a3-b634100ef858	f85157af165dc4a041b745cece1e5f24cab2ee60	8656	452	2020-11-30T09:19:38Z	FAO14644	GLFL278165	custom_ont_adaptor	barcode05	ONT_01_F	78	C	0	0	1	0	0	0	1	0
b50cd4b5-f175-4903-a2a3-b634100ef858	f85157af165dc4a041b745cece1e5f24cab2ee60	8656	452	2020-11-30T09:19:38Z	FAO14644	GLFL278165	custom_ont_adaptor	barcode05	ONT_01_F	79	C	0	0	1	0	0	0	1	0
b50cd4b5-f175-4903-a2a3-b634100ef858	f85157af165dc4a041b745cece1e5f24cab2ee60	8656	452	2020-11-30T09:19:38Z	FAO14644	GLFL278165	custom_ont_adaptor	barcode05	ONT_01_F	80	A	1	0	0	0	0	0	1	0
b50cd4b5-f175-4903-a2a3-b634100ef858	f85157af165dc4a041b745cece1e5f24cab2ee60	8656	452	2020-11-30T09:19:38Z	FAO14644	GLFL278165	custom_ont_adaptor	barcode05	ONT_01_F	81	T	0	1	0	0	0	0	1	0
b50cd4b5-f175-4903-a2a3-b634100ef858	f85157af165dc4a041b745cece1e5f24cab2ee60	8656	452	2020-11-30T09:19:38Z	FAO14644	GLFL278165	custom_ont_adaptor	barcode05	ONT_01_F	82	G	0	0	0	1	0	0	1	0
b50cd4b5-f175-4903-a2a3-b634100ef858	f85157af165dc4a041b745cece1e5f24cab2ee60	8656	452	2020-11-30T09:19:38Z	FAO14644	GLFL278165	custom_ont_adaptor	barcode05	ONT_01_F	83	A	1	0	0	0	0	0	1	0
b50cd4b5-f175-4903-a2a3-b634100ef858	f85157af165dc4a041b745cece1e5f24cab2ee60	8656	452	2020-11-30T09:19:38Z	FAO14644	GLFL278165	custom_ont_adaptor	barcode05	ONT_01_F	84	A	1	0	0	0	0	0	1	0
b50cd4b5-f175-4903-a2a3-b634100ef858	f85157af165dc4a041b745cece1e5f24cab2ee60	8656	452	2020-11-30T09:19:38Z	FAO14644	GLFL278165	custom_ont_adaptor	barcode05	ONT_01_F	85	C	0	0	1	0	0	0	1	0
b50cd4b5-f175-4903-a2a3-b634100ef858	f85157af165dc4a041b745cece1e5f24cab2ee60	8656	452	2020-11-30T09:19:38Z	FAO14644	GLFL278165	custom_ont_adaptor	barcode05	ONT_01_F	86	A	1	0	0	0	0	0	1	0
b50cd4b5-f175-4903-a2a3-b634100ef858	f85157af165dc4a041b745cece1e5f24cab2ee60	8656	452	2020-11-30T09:19:38Z	FAO14644	GLFL278165	custom_ont_adaptor	barcode05	ONT_01_F	87	C	0	0	1	0	0	0	1	0
b50cd4b5-f175-4903-a2a3-b634100ef858	f85157af165dc4a041b745cece1e5f24cab2ee60	8656	452	2020-11-30T09:19:38Z	FAO14644	GLFL278165	custom_ont_adaptor	barcode05	ONT_01_F	88	A	1	0	0	0	0	0	1	0
b50cd4b5-f175-4903-a2a3-b634100ef858	f85157af165dc4a041b745cece1e5f24cab2ee60	8656	452	2020-11-30T09:19:38Z	FAO14644	GLFL278165	custom_ont_adaptor	barcode05	ONT_01_F	89	T	0	1	0	0	0	0	1	0
b50cd4b5-f175-4903-a2a3-b634100ef858	f85157af165dc4a041b745cece1e5f24cab2ee60	8656	452	2020-11-30T09:19:38Z	FAO14644	GLFL278165	custom_ont_adaptor	barcode05	ONT_01_F	90	C	0	0	1	0	0	0	1	0
ReadName	runid	read	ch	start_time	flow_cell_id	protocol_group_id	sample_id	barcode	Chrom	Number	REF_NT	A	T	C	G	Ins	Del	Coverage	Error
57f964f7-289b-4f53-9e2a-f1490a1a41fb	f85157af165dc4a041b745cece1e5f24cab2ee60	4521	415	2020-11-30T09:19:38Z	FAO14644	GLFL278165	custom_ont_adaptor	barcode05	ONT_01_F	1	A	1	0	0	0	0	0	1	0
57f964f7-289b-4f53-9e2a-f1490a1a41fb	f85157af165dc4a041b745cece1e5f24cab2ee60	4521	415	2020-11-30T09:19:38Z	FAO14644	GLFL278165	custom_ont_adaptor	barcode05	ONT_01_F	2	A	1	0	0	0	0	0	1	0
57f964f7-289b-4f53-9e2a-f1490a1a41fb	f85157af165dc4a041b745cece1e5f24cab2ee60	4521	415	2020-11-30T09:19:38Z	FAO14644	GLFL278165	custom_ont_adaptor	barcode05	ONT_01_F	3	C	0	0	1	0	0	0	1	0
57f964f7-289b-4f53-9e2a-f1490a1a41fb	f85157af165dc4a041b745cece1e5f24cab2ee60	4521	415	2020-11-30T09:19:38Z	FAO14644	GLFL278165	custom_ont_adaptor	barcode05	ONT_01_F	4	T	0	1	0	0	0	0	1	0
57f964f7-289b-4f53-9e2a-f1490a1a41fb	f85157af165dc4a041b745cece1e5f24cab2ee60	4521	415	2020-11-30T09:19:38Z	FAO14644	GLFL278165	custom_ont_adaptor	barcode05	ONT_01_F	5	G	0	0	0	1	0	0	1	0
57f964f7-289b-4f53-9e2a-f1490a1a41fb	f85157af165dc4a041b745cece1e5f24cab2ee60	4521	415	2020-11-30T09:19:38Z	FAO14644	GLFL278165	custom_ont_adaptor	barcode05	ONT_01_F	6	A	1	0	0	0	0	0	1	0
57f964f7-289b-4f53-9e2a-f1490a1a41fb	f85157af165dc4a041b745cece1e5f24cab2ee60	4521	415	2020-11-30T09:19:38Z	FAO14644	GLFL278165	custom_ont_adaptor	barcode05	ONT_01_F	7	A	1	0	0	0	0	0	1	0
57f964f7-289b-4f53-9e2a-f1490a1a41fb	f85157af165dc4a041b745cece1e5f24cab2ee60	4521	415	2020-11-30T09:19:38Z	FAO14644	GLFL278165	custom_ont_adaptor	barcode05	ONT_01_F	8	T	0	1	0	0	0	0	1	0
57f964f7-289b-4f53-9e2a-f1490a1a41fb	f85157af165dc4a041b745cece1e5f24cab2ee60	4521	415	2020-11-30T09:19:38Z	FAO14644	GLFL278165	custom_ont_adaptor	barcode05	ONT_01_F	9	G	0	0	0	1	0	0	1	0
57f964f7-289b-4f53-9e2a-f1490a1a41fb	f85157af165dc4a041b745cece1e5f24cab2ee60	4521	415	2020-11-30T09:19:38Z	FAO14644	GLFL278165	custom_ont_adaptor	barcode05	ONT_01_F	10	A	1	0	0	0	0	0	1	0
57f964f7-289b-4f53-9e2a-f1490a1a41fb	f85157af165dc4a041b745cece1e5f24cab2ee60	4521	415	2020-11-30T09:19:38Z	FAO14644	GLFL278165	custom_ont_adaptor	barcode05	ONT_01_F	11	T	0	1	0	0	0	0	1	0
57f964f7-289b-4f53-9e2a-f1490a1a41fb	f85157af165dc4a041b745cece1e5f24cab2ee60	4521	415	2020-11-30T09:19:38Z	FAO14644	GLFL278165	custom_ont_adaptor	barcode05	ONT_01_F	12	A	1	0	0	0	0	0	1	0
57f964f7-289b-4f53-9e2a-f1490a1a41fb	f85157af165dc4a041b745cece1e5f24cab2ee60	4521	415	2020-11-30T09:19:38Z	FAO14644	GLFL278165	custom_ont_adaptor	barcode05	ONT_01_F	13	T	0	1	0	0	0	0	1	0
57f964f7-289b-4f53-9e2a-f1490a1a41fb	f85157af165dc4a041b745cece1e5f24cab2ee60	4521	415	2020-11-30T09:19:38Z	FAO14644	GLFL278165	custom_ont_adaptor	barcode05	ONT_01_F	14	C	0	0	1	0	0	0	1	0
57f964f7-289b-4f53-9e2a-f1490a1a41fb	f85157af165dc4a041b745cece1e5f24cab2ee60	4521	415	2020-11-30T09:19:38Z	FAO14644	GLFL278165	custom_ont_adaptor	barcode05	ONT_01_F	15	A	1	0	0	0	0	0	1	0
57f964f7-289b-4f53-9e2a-f1490a1a41fb	f85157af165dc4a041b745cece1e5f24cab2ee60	4521	415	2020-11-30T09:19:38Z	FAO14644	GLFL278165	custom_ont_adaptor	barcode05	ONT_01_F	16	G	0	0	0	1	0	0	1	0
57f964f7-289b-4f53-9e2a-f1490a1a41fb	f85157af165dc4a041b745cece1e5f24cab2ee60	4521	415	2020-11-30T09:19:38Z	FAO14644	GLFL278165	custom_ont_adaptor	barcode05	ONT_01_F	17	T	0	1	0	0	0	0	1	0
57f964f7-289b-4f53-9e2a-f1490a1a41fb	f85157af165dc4a041b745cece1e5f24cab2ee60	4521	415	2020-11-30T09:19:38Z	FAO14644	GLFL278165	custom_ont_adaptor	barcode05	ONT_01_F	18	C	0	0	1	0	0	0	1	0
57f964f7-289b-4f53-9e2a-f1490a1a41fb	f85157af165dc4a041b745cece1e5f24cab2ee60	4521	415	2020-11-30T09:19:38Z	FAO14644	GLFL278165	custom_ont_adaptor	barcode05	ONT_01_F	19	A	1	0	0	0	0	0	1	0
57f964f7-289b-4f53-9e2a-f1490a1a41fb	f85157af165dc4a041b745cece1e5f24cab2ee60	4521	415	2020-11-30T09:19:38Z	FAO14644	GLFL278165	custom_ont_adaptor	barcode05	ONT_01_F	20	T	0	1	0	0	0	0	1	0
57f964f7-289b-4f53-9e2a-f1490a1a41fb	f85157af165dc4a041b745cece1e5f24cab2ee60	4521	415	2020-11-30T09:19:38Z	FAO14644	GLFL278165	custom_ont_adaptor	barcode05	ONT_01_F	21	C	0	0	1	0	0	0	1	0
57f964f7-289b-4f53-9e2a-f1490a1a41fb	f85157af165dc4a041b745cece1e5f24cab2ee60	4521	415	2020-11-30T09:19:38Z	FAO14644	GLFL278165	custom_ont_adaptor	barcode05	ONT_01_F	22	T	0	1	0	0	0	0	1	0
57f964f7-289b-4f53-9e2a-f1490a1a41fb	f85157af165dc4a041b745cece1e5f24cab2ee60	4521	415	2020-11-30T09:19:38Z	FAO14644	GLFL278165	custom_ont_adaptor	barcode05	ONT_01_F	23	A	1	0	0	0	0	0	1	0
57f964f7-289b-4f53-9e2a-f1490a1a41fb	f85157af165dc4a041b745cece1e5f24cab2ee60	4521	415	2020-11-30T09:19:38Z	FAO14644	GLFL278165	custom_ont_adaptor	barcode05	ONT_01_F	24	G	0	0	0	1	0	0	1	0
57f964f7-289b-4f53-9e2a-f1490a1a41fb	f85157af165dc4a041b745cece1e5f24cab2ee60	4521	415	2020-11-30T09:19:38Z	FAO14644	GLFL278165	custom_ont_adaptor	barcode05	ONT_01_F	25	C	0	0	1	0	0	0	1	0
57f964f7-289b-4f53-9e2a-f1490a1a41fb	f85157af165dc4a041b745cece1e5f24cab2ee60	4521	415	2020-11-30T09:19:38Z	FAO14644	GLFL278165	custom_ont_adaptor	barcode05	ONT_01_F	26	A	1	0	0	0	0	0	1	0
57f964f7-289b-4f53-9e2a-f1490a1a41fb	f85157af165dc4a041b745cece1e5f24cab2ee60	4521	415	2020-11-30T09:19:38Z	FAO14644	GLFL278165	custom_ont_adaptor	barcode05	ONT_01_F	27	T	0	1	0	0	0	0	1	0
57f964f7-289b-4f53-9e2a-f1490a1a41fb	f85157af165dc4a041b745cece1e5f24cab2ee60	4521	415	2020-11-30T09:19:38Z	FAO14644	GLFL278165	custom_ont_adaptor	barcode05	ONT_01_F	28	C	0	0	1	0	0	0	1	0
57f964f7-289b-4f53-9e2a-f1490a1a41fb	f85157af165dc4a041b745cece1e5f24cab2ee60	4521	415	2020-11-30T09:19:38Z	FAO14644	GLFL278165	custom_ont_adaptor	barcode05	ONT_01_F	29	G	0	0	0	1	0	0	1	0
57f964f7-289b-4f53-9e2a-f1490a1a41fb	f85157af165dc4a041b745cece1e5f24cab2ee60	4521	415	2020-11-30T09:19:38Z	FAO14644	GLFL278165	custom_ont_adaptor	barcode05	ONT_01_F	30	T	0	1	0	0	0	0	1	0
57f964f7-289b-4f53-9e2a-f1490a1a41fb	f85157af165dc4a041b745cece1e5f24cab2ee60	4521	415	2020-11-30T09:19:38Z	FAO14644	GLFL278165	custom_ont_adaptor	barcode05	ONT_01_F	31	A	1	0	0	0	0	0	1	0
57f964f7-289b-4f53-9e2a-f1490a1a41fb	f85157af165dc4a041b745cece1e5f24cab2ee60	4521	415	2020-11-30T09:19:38Z	FAO14644	GLFL278165	custom_ont_adaptor	barcode05	ONT_01_F	32	T	0	1	0	0	0	0	1	0
57f964f7-289b-4f53-9e2a-f1490a1a41fb	f85157af165dc4a041b745cece1e5f24cab2ee60	4521	415	2020-11-30T09:19:38Z	FAO14644	GLFL278165	custom_ont_adaptor	barcode05	ONT_01_F	33	G	0	0	0	1	0	0	1	0
57f964f7-289b-4f53-9e2a-f1490a1a41fb	f85157af165dc4a041b745cece1e5f24cab2ee60	4521	415	2020-11-30T09:19:38Z	FAO14644	GLFL278165	custom_ont_adaptor	barcode05	ONT_01_F	34	A	1	0	0	0	0	0	1	0
57f964f7-289b-4f53-9e2a-f1490a1a41fb	f85157af165dc4a041b745cece1e5f24cab2ee60	4521	415	2020-11-30T09:19:38Z	FAO14644	GLFL278165	custom_ont_adaptor	barcode05	ONT_01_F	35	G	0	0	0	1	0	0	1	0
57f964f7-289b-4f53-9e2a-f1490a1a41fb	f85157af165dc4a041b745cece1e5f24cab2ee60	4521	415	2020-11-30T09:19:38Z	FAO14644	GLFL278165	custom_ont_adaptor	barcode05	ONT_01_F	36	G	0	0	0	1	0	0	1	0
57f964f7-289b-4f53-9e2a-f1490a1a41fb	f85157af165dc4a041b745cece1e5f24cab2ee60	4521	415	2020-11-30T09:19:38Z	FAO14644	GLFL278165	custom_ont_adaptor	barcode05	ONT_01_F	37	A	1	0	0	0	0	0	1	0
57f964f7-289b-4f53-9e2a-f1490a1a41fb	f85157af165dc4a041b745cece1e5f24cab2ee60	4521	415	2020-11-30T09:19:38Z	FAO14644	GLFL278165	custom_ont_adaptor	barcode05	ONT_01_F	38	A	1	0	0	0	0	0	1	0
57f964f7-289b-4f53-9e2a-f1490a1a41fb	f85157af165dc4a041b745cece1e5f24cab2ee60	4521	415	2020-11-30T09:19:38Z	FAO14644	GLFL278165	custom_ont_adaptor	barcode05	ONT_01_F	39	G	0	0	0	1	0	0	1	0
57f964f7-289b-4f53-9e2a-f1490a1a41fb	f85157af165dc4a041b745cece1e5f24cab2ee60	4521	415	2020-11-30T09:19:38Z	FAO14644	GLFL278165	custom_ont_adaptor	barcode05	ONT_01_F	40	G	0	0	0	1	0	0	1	0
57f964f7-289b-4f53-9e2a-f1490a1a41fb	f85157af165dc4a041b745cece1e5f24cab2ee60	4521	415	2020-11-30T09:19:38Z	FAO14644	GLFL278165	custom_ont_adaptor	barcode05	ONT_01_F	41	G	0	0	0	1	0	0	1	0
57f964f7-289b-4f53-9e2a-f1490a1a41fb	f85157af165dc4a041b745cece1e5f24cab2ee60	4521	415	2020-11-30T09:19:38Z	FAO14644	GLFL278165	custom_ont_adaptor	barcode05	ONT_01_F	42	C	0	0	1	0	0	0	1	0
57f964f7-289b-4f53-9e2a-f1490a1a41fb	f85157af165dc4a041b745cece1e5f24cab2ee60	4521	415	2020-11-30T09:19:38Z	FAO14644	GLFL278165	custom_ont_adaptor	barcode05	ONT_01_F	43	T	0	1	0	0	0	0	1	0
57f964f7-289b-4f53-9e2a-f1490a1a41fb	f85157af165dc4a041b745cece1e5f24cab2ee60	4521	415	2020-11-30T09:19:38Z	FAO14644	GLFL278165	custom_ont_adaptor	barcode05	ONT_01_F	44	T	0	1	0	0	0	0	1	0
57f964f7-289b-4f53-9e2a-f1490a1a41fb	f85157af165dc4a041b745cece1e5f24cab2ee60	4521	415	2020-11-30T09:19:38Z	FAO14644	GLFL278165	custom_ont_adaptor	barcode05	ONT_01_F	45	G	0	0	0	1	0	0	1	0
57f964f7-289b-4f53-9e2a-f1490a1a41fb	f85157af165dc4a041b745cece1e5f24cab2ee60	4521	415	2020-11-30T09:19:38Z	FAO14644	GLFL278165	custom_ont_adaptor	barcode05	ONT_01_F	46	C	0	0	1	0	0	0	1	0
57f964f7-289b-4f53-9e2a-f1490a1a41fb	f85157af165dc4a041b745cece1e5f24cab2ee60	4521	415	2020-11-30T09:19:38Z	FAO14644	GLFL278165	custom_ont_adaptor	barcode05	ONT_01_F	47	G	0	0	0	1	0	0	1	0
57f964f7-289b-4f53-9e2a-f1490a1a41fb	f85157af165dc4a041b745cece1e5f24cab2ee60	4521	415	2020-11-30T09:19:38Z	FAO14644	GLFL278165	custom_ont_adaptor	barcode05	ONT_01_F	48	T	0	1	0	0	0	0	1	0
57f964f7-289b-4f53-9e2a-f1490a1a41fb	f85157af165dc4a041b745cece1e5f24cab2ee60	4521	415	2020-11-30T09:19:38Z	FAO14644	GLFL278165	custom_ont_adaptor	barcode05	ONT_01_F	49	G	0	0	0	1	0	0	1	0
57f964f7-289b-4f53-9e2a-f1490a1a41fb	f85157af165dc4a041b745cece1e5f24cab2ee60	4521	415	2020-11-30T09:19:38Z	FAO14644	GLFL278165	custom_ont_adaptor	barcode05	ONT_01_F	50	C	0	0	1	0	0	0	1	0
57f964f7-289b-4f53-9e2a-f1490a1a41fb	f85157af165dc4a041b745cece1e5f24cab2ee60	4521	415	2020-11-30T09:19:38Z	FAO14644	GLFL278165	custom_ont_adaptor	barcode05	ONT_01_F	51	T	0	1	0	0	0	0	1	0
57f964f7-289b-4f53-9e2a-f1490a1a41fb	f85157af165dc4a041b745cece1e5f24cab2ee60	4521	415	2020-11-30T09:19:38Z	FAO14644	GLFL278165	custom_ont_adaptor	barcode05	ONT_01_F	52	C	0	0	0	0	0	1	0	1
57f964f7-289b-4f53-9e2a-f1490a1a41fb	f85157af165dc4a041b745cece1e5f24cab2ee60	4521	415	2020-11-30T09:19:38Z	FAO14644	GLFL278165	custom_ont_adaptor	barcode05	ONT_01_F	53	G	0	0	0	1	0	0	1	0
57f964f7-289b-4f53-9e2a-f1490a1a41fb	f85157af165dc4a041b745cece1e5f24cab2ee60	4521	415	2020-11-30T09:19:38Z	FAO14644	GLFL278165	custom_ont_adaptor	barcode05	ONT_01_F	54	G	0	0	0	1	0	0	1	0
57f964f7-289b-4f53-9e2a-f1490a1a41fb	f85157af165dc4a041b745cece1e5f24cab2ee60	4521	415	2020-11-30T09:19:38Z	FAO14644	GLFL278165	custom_ont_adaptor	barcode05	ONT_01_F	55	A	1	0	0	0	0	0	1	0
57f964f7-289b-4f53-9e2a-f1490a1a41fb	f85157af165dc4a041b745cece1e5f24cab2ee60	4521	415	2020-11-30T09:19:38Z	FAO14644	GLFL278165	custom_ont_adaptor	barcode05	ONT_01_F	56	G	0	0	0	1	0	0	1	0
57f964f7-289b-4f53-9e2a-f1490a1a41fb	f85157af165dc4a041b745cece1e5f24cab2ee60	4521	415	2020-11-30T09:19:38Z	FAO14644	GLFL278165	custom_ont_adaptor	barcode05	ONT_01_F	57	A	1	0	0	0	0	0	1	0
57f964f7-289b-4f53-9e2a-f1490a1a41fb	f85157af165dc4a041b745cece1e5f24cab2ee60	4521	415	2020-11-30T09:19:38Z	FAO14644	GLFL278165	custom_ont_adaptor	barcode05	ONT_01_F	58	C	0	0	1	0	0	0	1	0
57f964f7-289b-4f53-9e2a-f1490a1a41fb	f85157af165dc4a041b745cece1e5f24cab2ee60	4521	415	2020-11-30T09:19:38Z	FAO14644	GLFL278165	custom_ont_adaptor	barcode05	ONT_01_F	59	T	0	1	0	0	0	0	1	0
57f964f7-289b-4f53-9e2a-f1490a1a41fb	f85157af165dc4a041b745cece1e5f24cab2ee60	4521	415	2020-11-30T09:19:38Z	FAO14644	GLFL278165	custom_ont_adaptor	barcode05	ONT_01_F	60	A	1	0	0	0	0	0	1	0
57f964f7-289b-4f53-9e2a-f1490a1a41fb	f85157af165dc4a041b745cece1e5f24cab2ee60	4521	415	2020-11-30T09:19:38Z	FAO14644	GLFL278165	custom_ont_adaptor	barcode05	ONT_01_F	61	A	1	0	0	0	0	0	1	0
57f964f7-289b-4f53-9e2a-f1490a1a41fb	f85157af165dc4a041b745cece1e5f24cab2ee60	4521	415	2020-11-30T09:19:38Z	FAO14644	GLFL278165	custom_ont_adaptor	barcode05	ONT_01_F	62	G	0	0	0	1	0	0	1	0
57f964f7-289b-4f53-9e2a-f1490a1a41fb	f85157af165dc4a041b745cece1e5f24cab2ee60	4521	415	2020-11-30T09:19:38Z	FAO14644	GLFL278165	custom_ont_adaptor	barcode05	ONT_01_F	63	G	0	0	0	1	0	0	1	0
57f964f7-289b-4f53-9e2a-f1490a1a41fb	f85157af165dc4a041b745cece1e5f24cab2ee60	4521	415	2020-11-30T09:19:38Z	FAO14644	GLFL278165	custom_ont_adaptor	barcode05	ONT_01_F	64	T	0	1	0	0	0	0	1	0
57f964f7-289b-4f53-9e2a-f1490a1a41fb	f85157af165dc4a041b745cece1e5f24cab2ee60	4521	415	2020-11-30T09:19:38Z	FAO14644	GLFL278165	custom_ont_adaptor	barcode05	ONT_01_F	65	A	1	0	0	0	0	0	1	0
57f964f7-289b-4f53-9e2a-f1490a1a41fb	f85157af165dc4a041b745cece1e5f24cab2ee60	4521	415	2020-11-30T09:19:38Z	FAO14644	GLFL278165	custom_ont_adaptor	barcode05	ONT_01_F	66	A	1	0	0	0	0	0	1	0
57f964f7-289b-4f53-9e2a-f1490a1a41fb	f85157af165dc4a041b745cece1e5f24cab2ee60	4521	415	2020-11-30T09:19:38Z	FAO14644	GLFL278165	custom_ont_adaptor	barcode05	ONT_01_F	67	T	0	1	0	0	0	0	1	0
57f964f7-289b-4f53-9e2a-f1490a1a41fb	f85157af165dc4a041b745cece1e5f24cab2ee60	4521	415	2020-11-30T09:19:38Z	FAO14644	GLFL278165	custom_ont_adaptor	barcode05	ONT_01_F	68	C	0	0	1	0	0	0	1	0
57f964f7-289b-4f53-9e2a-f1490a1a41fb	f85157af165dc4a041b745cece1e5f24cab2ee60	4521	415	2020-11-30T09:19:38Z	FAO14644	GLFL278165	custom_ont_adaptor	barcode05	ONT_01_F	69	C	0	0	1	0	0	0	1	0
57f964f7-289b-4f53-9e2a-f1490a1a41fb	f85157af165dc4a041b745cece1e5f24cab2ee60	4521	415	2020-11-30T09:19:38Z	FAO14644	GLFL278165	custom_ont_adaptor	barcode05	ONT_01_F	70	A	1	0	0	0	0	0	1	0
57f964f7-289b-4f53-9e2a-f1490a1a41fb	f85157af165dc4a041b745cece1e5f24cab2ee60	4521	415	2020-11-30T09:19:38Z	FAO14644	GLFL278165	custom_ont_adaptor	barcode05	ONT_01_F	71	T	0	1	0	0	0	0	1	0
57f964f7-289b-4f53-9e2a-f1490a1a41fb	f85157af165dc4a041b745cece1e5f24cab2ee60	4521	415	2020-11-30T09:19:38Z	FAO14644	GLFL278165	custom_ont_adaptor	barcode05	ONT_01_F	72	G	0	0	0	1	0	0	1	0
57f964f7-289b-4f53-9e2a-f1490a1a41fb	f85157af165dc4a041b745cece1e5f24cab2ee60	4521	415	2020-11-30T09:19:38Z	FAO14644	GLFL278165	custom_ont_adaptor	barcode05	ONT_01_F	73	T	0	1	0	0	0	0	1	0
57f964f7-289b-4f53-9e2a-f1490a1a41fb	f85157af165dc4a041b745cece1e5f24cab2ee60	4521	415	2020-11-30T09:19:38Z	FAO14644	GLFL278165	custom_ont_adaptor	barcode05	ONT_01_F	74	A	1	0	0	0	0	0	1	0
57f964f7-289b-4f53-9e2a-f1490a1a41fb	f85157af165dc4a041b745cece1e5f24cab2ee60	4521	415	2020-11-30T09:19:38Z	FAO14644	GLFL278165	custom_ont_adaptor	barcode05	ONT_01_F	75	A	1	0	0	0	0	0	1	0
57f964f7-289b-4f53-9e2a-f1490a1a41fb	f85157af165dc4a041b745cece1e5f24cab2ee60	4521	415	2020-11-30T09:19:38Z	FAO14644	GLFL278165	custom_ont_adaptor	barcode05	ONT_01_F	76	C	0	0	1	0	0	0	1	0
57f964f7-289b-4f53-9e2a-f1490a1a41fb	f85157af165dc4a041b745cece1e5f24cab2ee60	4521	415	2020-11-30T09:19:38Z	FAO14644	GLFL278165	custom_ont_adaptor	barcode05	ONT_01_F	77	A	1	0	0	0	0	0	1	0
57f964f7-289b-4f53-9e2a-f1490a1a41fb	f85157af165dc4a041b745cece1e5f24cab2ee60	4521	415	2020-11-30T09:19:38Z	FAO14644	GLFL278165	custom_ont_adaptor	barcode05	ONT_01_F	78	C	0	0	1	0	0	0	1	0
57f964f7-289b-4f53-9e2a-f1490a1a41fb	f85157af165dc4a041b745cece1e5f24cab2ee60	4521	415	2020-11-30T09:19:38Z	FAO14644	GLFL278165	custom_ont_adaptor	barcode05	ONT_01_F	79	C	0	0	1	0	0	0	1	0
57f964f7-289b-4f53-9e2a-f1490a1a41fb	f85157af165dc4a041b745cece1e5f24cab2ee60	4521	415	2020-11-30T09:19:38Z	FAO14644	GLFL278165	custom_ont_adaptor	barcode05	ONT_01_F	80	A	1	0	0	0	0	0	1	0
57f964f7-289b-4f53-9e2a-f1490a1a41fb	f85157af165dc4a041b745cece1e5f24cab2ee60	4521	415	2020-11-30T09:19:38Z	FAO14644	GLFL278165	custom_ont_adaptor	barcode05	ONT_01_F	81	T	0	1	0	0	0	0	1	0
57f964f7-289b-4f53-9e2a-f1490a1a41fb	f85157af165dc4a041b745cece1e5f24cab2ee60	4521	415	2020-11-30T09:19:38Z	FAO14644	GLFL278165	custom_ont_adaptor	barcode05	ONT_01_F	82	G	0	0	0	1	0	0	1	0
57f964f7-289b-4f53-9e2a-f1490a1a41fb	f85157af165dc4a041b745cece1e5f24cab2ee60	4521	415	2020-11-30T09:19:38Z	FAO14644	GLFL278165	custom_ont_adaptor	barcode05	ONT_01_F	83	A	1	0	0	0	0	0	1	0
57f964f7-289b-4f53-9e2a-f1490a1a41fb	f85157af165dc4a041b745cece1e5f24cab2ee60	4521	415	2020-11-30T09:19:38Z	FAO14644	GLFL278165	custom_ont_adaptor	barcode05	ONT_01_F	84	A	1	0	0	0	0	0	1	0
57f964f7-289b-4f53-9e2a-f1490a1a41fb	f85157af165dc4a041b745cece1e5f24cab2ee60	4521	415	2020-11-30T09:19:38Z	FAO14644	GLFL278165	custom_ont_adaptor	barcode05	ONT_01_F	85	C	0	0	1	0	0	0	1	0
57f964f7-289b-4f53-9e2a-f1490a1a41fb	f85157af165dc4a041b745cece1e5f24cab2ee60	4521	415	2020-11-30T09:19:38Z	FAO14644	GLFL278165	custom_ont_adaptor	barcode05	ONT_01_F	86	A	1	0	0	0	0	0	1	0
57f964f7-289b-4f53-9e2a-f1490a1a41fb	f85157af165dc4a041b745cece1e5f24cab2ee60	4521	415	2020-11-30T09:19:38Z	FAO14644	GLFL278165	custom_ont_adaptor	barcode05	ONT_01_F	87	C	0	0	1	0	0	0	1	0
57f964f7-289b-4f53-9e2a-f1490a1a41fb	f85157af165dc4a041b745cece1e5f24cab2ee60	4521	415	2020-11-30T09:19:38Z	FAO14644	GLFL278165	custom_ont_adaptor	barcode05	ONT_01_F	88	A	1	0	0	0	0	0	1	0
57f964f7-289b-4f53-9e2a-f1490a1a41fb	f85157af165dc4a041b745cece1e5f24cab2ee60	4521	415	2020-11-30T09:19:38Z	FAO14644	GLFL278165	custom_ont_adaptor	barcode05	ONT_01_F	89	T	0	1	0	0	0	0	1	0
57f964f7-289b-4f53-9e2a-f1490a1a41fb	f85157af165dc4a041b745cece1e5f24cab2ee60	4521	415	2020-11-30T09:19:38Z	FAO14644	GLFL278165	custom_ont_adaptor	barcode05	ONT_01_F	90	C	0	0	1	0	0	0	1	0
57f964f7-289b-4f53-9e2a-f1490a1a41fb	f85157af165dc4a041b745cece1e5f24cab2ee60	4521	415	2020-11-30T09:19:38Z	FAO14644	GLFL278165	custom_ont_adaptor	barcode05	ONT_01_F	91	T	0	1	0	0	0	0	1	0
ReadName	runid	read	ch	start_time	flow_cell_id	protocol_group_id	sample_id	barcode	Chrom	Number	REF_NT	A	T	C	G	Ins	Del	Coverage	Error
4df56ca0-df3c-41fa-9d18-c74addd67141	f85157af165dc4a041b745cece1e5f24cab2ee60	8441	309	2020-11-30T09:19:51Z	FAO14644	GLFL278165	custom_ont_adaptor	barcode05	ONT_01_F	1	A	1	0	0	0	0	0	1	0
4df56ca0-df3c-41fa-9d18-c74addd67141	f85157af165dc4a041b745cece1e5f24cab2ee60	8441	309	2020-11-30T09:19:51Z	FAO14644	GLFL278165	custom_ont_adaptor	barcode05	ONT_01_F	2	A	1	0	0	0	0	0	1	0
4df56ca0-df3c-41fa-9d18-c74addd67141	f85157af165dc4a041b745cece1e5f24cab2ee60	8441	309	2020-11-30T09:19:51Z	FAO14644	GLFL278165	custom_ont_adaptor	barcode05	ONT_01_F	3	C	0	0	1	0	0	0	1	0
4df56ca0-df3c-41fa-9d18-c74addd67141	f85157af165dc4a041b745cece1e5f24cab2ee60	8441	309	2020-11-30T09:19:51Z	FAO14644	GLFL278165	custom_ont_adaptor	barcode05	ONT_01_F	4	T	0	1	0	0	0	0	1	0
4df56ca0-df3c-41fa-9d18-c74addd67141	f85157af165dc4a041b745cece1e5f24cab2ee60	8441	309	2020-11-30T09:19:51Z	FAO14644	GLFL278165	custom_ont_adaptor	barcode05	ONT_01_F	5	G	0	0	0	1	0	0	1	0
4df56ca0-df3c-41fa-9d18-c74addd67141	f85157af165dc4a041b745cece1e5f24cab2ee60	8441	309	2020-11-30T09:19:51Z	FAO14644	GLFL278165	custom_ont_adaptor	barcode05	ONT_01_F	6	A	1	0	0	0	0	0	1	0
4df56ca0-df3c-41fa-9d18-c74addd67141	f85157af165dc4a041b745cece1e5f24cab2ee60	8441	309	2020-11-30T09:19:51Z	FAO14644	GLFL278165	custom_ont_adaptor	barcode05	ONT_01_F	7	A	1	0	0	0	0	0	1	0
4df56ca0-df3c-41fa-9d18-c74addd67141	f85157af165dc4a041b745cece1e5f24cab2ee60	8441	309	2020-11-30T09:19:51Z	FAO14644	GLFL278165	custom_ont_adaptor	barcode05	ONT_01_F	8	T	0	1	0	0	0	0	1	0
4df56ca0-df3c-41fa-9d18-c74addd67141	f85157af165dc4a041b745cece1e5f24cab2ee60	8441	309	2020-11-30T09:19:51Z	FAO14644	GLFL278165	custom_ont_adaptor	barcode05	ONT_01_F	9	G	0	0	0	1	0	0	1	0
4df56ca0-df3c-41fa-9d18-c74addd67141	f85157af165dc4a041b745cece1e5f24cab2ee60	8441	309	2020-11-30T09:19:51Z	FAO14644	GLFL278165	custom_ont_adaptor	barcode05	ONT_01_F	10	A	1	0	0	0	0	0	1	0
4df56ca0-df3c-41fa-9d18-c74addd67141	f85157af165dc4a041b745cece1e5f24cab2ee60	8441	309	2020-11-30T09:19:51Z	FAO14644	GLFL278165	custom_ont_adaptor	barcode05	ONT_01_F	11	T	0	1	0	0	0	0	1	0
4df56ca0-df3c-41fa-9d18-c74addd67141	f85157af165dc4a041b745cece1e5f24cab2ee60	8441	309	2020-11-30T09:19:51Z	FAO14644	GLFL278165	custom_ont_adaptor	barcode05	ONT_01_F	12	A	1	0	0	0	0	0	1	0
4df56ca0-df3c-41fa-9d18-c74addd67141	f85157af165dc4a041b745cece1e5f24cab2ee60	8441	309	2020-11-30T09:19:51Z	FAO14644	GLFL278165	custom_ont_adaptor	barcode05	ONT_01_F	13	T	0	1	0	0	0	0	1	0
4df56ca0-df3c-41fa-9d18-c74addd67141	f85157af165dc4a041b745cece1e5f24cab2ee60	8441	309	2020-11-30T09:19:51Z	FAO14644	GLFL278165	custom_ont_adaptor	barcode05	ONT_01_F	14	C	0	0	1	0	0	0	1	0
4df56ca0-df3c-41fa-9d18-c74addd67141	f85157af165dc4a041b745cece1e5f24cab2ee60	8441	309	2020-11-30T09:19:51Z	FAO14644	GLFL278165	custom_ont_adaptor	barcode05	ONT_01_F	15	A	1	0	0	0	0	0	1	0
4df56ca0-df3c-41fa-9d18-c74addd67141	f85157af165dc4a041b745cece1e5f24cab2ee60	8441	309	2020-11-30T09:19:51Z	FAO14644	GLFL278165	custom_ont_adaptor	barcode05	ONT_01_F	16	G	0	0	0	1	0	0	1	0
4df56ca0-df3c-41fa-9d18-c74addd67141	f85157af165dc4a041b745cece1e5f24cab2ee60	8441	309	2020-11-30T09:19:51Z	FAO14644	GLFL278165	custom_ont_adaptor	barcode05	ONT_01_F	17	T	0	1	0	0	0	0	1	0
4df56ca0-df3c-41fa-9d18-c74addd67141	f85157af165dc4a041b745cece1e5f24cab2ee60	8441	309	2020-11-30T09:19:51Z	FAO14644	GLFL278165	custom_ont_adaptor	barcode05	ONT_01_F	18	C	0	0	1	0	0	0	1	0
4df56ca0-df3c-41fa-9d18-c74addd67141	f85157af165dc4a041b745cece1e5f24cab2ee60	8441	309	2020-11-30T09:19:51Z	FAO14644	GLFL278165	custom_ont_adaptor	barcode05	ONT_01_F	19	A	1	0	0	0	0	0	1	0
4df56ca0-df3c-41fa-9d18-c74addd67141	f85157af165dc4a041b745cece1e5f24cab2ee60	8441	309	2020-11-30T09:19:51Z	FAO14644	GLFL278165	custom_ont_adaptor	barcode05	ONT_01_F	20	T	0	1	0	0	0	0	1	0
4df56ca0-df3c-41fa-9d18-c74addd67141	f85157af165dc4a041b745cece1e5f24cab2ee60	8441	309	2020-11-30T09:19:51Z	FAO14644	GLFL278165	custom_ont_adaptor	barcode05	ONT_01_F	21	C	0	0	1	0	0	0	1	0
4df56ca0-df3c-41fa-9d18-c74addd67141	f85157af165dc4a041b745cece1e5f24cab2ee60	8441	309	2020-11-30T09:19:51Z	FAO14644	GLFL278165	custom_ont_adaptor	barcode05	ONT_01_F	22	T	0	1	0	0	0	0	1	0
4df56ca0-df3c-41fa-9d18-c74addd67141	f85157af165dc4a041b745cece1e5f24cab2ee60	8441	309	2020-11-30T09:19:51Z	FAO14644	GLFL278165	custom_ont_adaptor	barcode05	ONT_01_F	23	A	1	0	0	0	0	0	1	0
4df56ca0-df3c-41fa-9d18-c74addd67141	f85157af165dc4a041b745cece1e5f24cab2ee60	8441	309	2020-11-30T09:19:51Z	FAO14644	GLFL278165	custom_ont_adaptor	barcode05	ONT_01_F	24	G	0	0	0	1	0	0	1	0
4df56ca0-df3c-41fa-9d18-c74addd67141	f85157af165dc4a041b745cece1e5f24cab2ee60	8441	309	2020-11-30T09:19:51Z	FAO14644	GLFL278165	custom_ont_adaptor	barcode05	ONT_01_F	25	C	0	0	1	0	0	0	1	0
4df56ca0-df3c-41fa-9d18-c74addd67141	f85157af165dc4a041b745cece1e5f24cab2ee60	8441	309	2020-11-30T09:19:51Z	FAO14644	GLFL278165	custom_ont_adaptor	barcode05	ONT_01_F	26	A	0	0	0	1	0	0	1	1
4df56ca0-df3c-41fa-9d18-c74addd67141	f85157af165dc4a041b745cece1e5f24cab2ee60	8441	309	2020-11-30T09:19:51Z	FAO14644	GLFL278165	custom_ont_adaptor	barcode05	ONT_01_F	27	T	0	1	0	0	0	0	1	0
4df56ca0-df3c-41fa-9d18-c74addd67141	f85157af165dc4a041b745cece1e5f24cab2ee60	8441	309	2020-11-30T09:19:51Z	FAO14644	GLFL278165	custom_ont_adaptor	barcode05	ONT_01_F	28	C	0	0	1	0	0	0	1	0
4df56ca0-df3c-41fa-9d18-c74addd67141	f85157af165dc4a041b745cece1e5f24cab2ee60	8441	309	2020-11-30T09:19:51Z	FAO14644	GLFL278165	custom_ont_adaptor	barcode05	ONT_01_F	29	G	0	0	0	1	0	0	1	0
4df56ca0-df3c-41fa-9d18-c74addd67141	f85157af165dc4a041b745cece1e5f24cab2ee60	8441	309	2020-11-30T09:19:51Z	FAO14644	GLFL278165	custom_ont_adaptor	barcode05	ONT_01_F	30	T	0	1	0	0	0	0	1	0
4df56ca0-df3c-41fa-9d18-c74addd67141	f85157af165dc4a041b745cece1e5f24cab2ee60	8441	309	2020-11-30T09:19:51Z	FAO14644	GLFL278165	custom_ont_adaptor	barcode05	ONT_01_F	31	A	1	0	0	0	0	0	1	0
4df56ca0-df3c-41fa-9d18-c74addd67141	f85157af165dc4a041b745cece1e5f24cab2ee60	8441	309	2020-11-30T09:19:51Z	FAO14644	GLFL278165	custom_ont_adaptor	barcode05	ONT_01_F	32	T	0	1	0	0	0	0	1	0
4df56ca0-df3c-41fa-9d18-c74addd67141	f85157af165dc4a041b745cece1e5f24cab2ee60	8441	309	2020-11-30T09:19:51Z	FAO14644	GLFL278165	custom_ont_adaptor	barcode05	ONT_01_F	33	G	0	0	0	1	0	0	1	0
4df56ca0-df3c-41fa-9d18-c74addd67141	f85157af165dc4a041b745cece1e5f24cab2ee60	8441	309	2020-11-30T09:19:51Z	FAO14644	GLFL278165	custom_ont_adaptor	barcode05	ONT_01_F	34	A	1	0	0	0	1	0	1	1
4df56ca0-df3c-41fa-9d18-c74addd67141	f85157af165dc4a041b745cece1e5f24cab2ee60	8441	309	2020-11-30T09:19:51Z	FAO14644	GLFL278165	custom_ont_adaptor	barcode05	ONT_01_F	35	G	0	1	0	0	0	0	1	1
4df56ca0-df3c-41fa-9d18-c74addd67141	f85157af165dc4a041b745cece1e5f24cab2ee60	8441	309	2020-11-30T09:19:51Z	FAO14644	GLFL278165	custom_ont_adaptor	barcode05	ONT_01_F	36	G	0	0	0	1	0	0	1	0
4df56ca0-df3c-41fa-9d18-c74addd67141	f85157af165dc4a041b745cece1e5f24cab2ee60	8441	309	2020-11-30T09:19:51Z	FAO14644	GLFL278165	custom_ont_adaptor	barcode05	ONT_01_F	37	A	1	0	0	0	0	0	1	0
4df56ca0-df3c-41fa-9d18-c74addd67141	f85157af165dc4a041b745cece1e5f24cab2ee60	8441	309	2020-11-30T09:19:51Z	FAO14644	GLFL278165	custom_ont_adaptor	barcode05	ONT_01_F	38	A	1	0	0	0	0	0	1	0
4df56ca0-df3c-41fa-9d18-c74addd67141	f85157af165dc4a041b745cece1e5f24cab2ee60	8441	309	2020-11-30T09:19:51Z	FAO14644	GLFL278165	custom_ont_adaptor	barcode05	ONT_01_F	39	G	0	0	0	1	0	0	1	0
4df56ca0-df3c-41fa-9d18-c74addd67141	f85157af165dc4a041b745cece1e5f24cab2ee60	8441	309	2020-11-30T09:19:51Z	FAO14644	GLFL278165	custom_ont_adaptor	barcode05	ONT_01_F	40	G	0	0	0	1	0	0	1	0
4df56ca0-df3c-41fa-9d18-c74addd67141	f85157af165dc4a041b745cece1e5f24cab2ee60	8441	309	2020-11-30T09:19:51Z	FAO14644	GLFL278165	custom_ont_adaptor	barcode05	ONT_01_F	41	G	0	0	0	1	0	0	1	0
4df56ca0-df3c-41fa-9d18-c74addd67141	f85157af165dc4a041b745cece1e5f24cab2ee60	8441	309	2020-11-30T09:19:51Z	FAO14644	GLFL278165	custom_ont_adaptor	barcode05	ONT_01_F	42	C	0	0	1	0	0	0	1	0
4df56ca0-df3c-41fa-9d18-c74addd67141	f85157af165dc4a041b745cece1e5f24cab2ee60	8441	309	2020-11-30T09:19:51Z	FAO14644	GLFL278165	custom_ont_adaptor	barcode05	ONT_01_F	43	T	0	1	0	0	0	0	1	0
4df56ca0-df3c-41fa-9d18-c74addd67141	f85157af165dc4a041b745cece1e5f24cab2ee60	8441	309	2020-11-30T09:19:51Z	FAO14644	GLFL278165	custom_ont_adaptor	barcode05	ONT_01_F	44	T	0	1	0	0	0	0	1	0
4df56ca0-df3c-41fa-9d18-c74addd67141	f85157af165dc4a041b745cece1e5f24cab2ee60	8441	309	2020-11-30T09:19:51Z	FAO14644	GLFL278165	custom_ont_adaptor	barcode05	ONT_01_F	45	G	0	0	0	1	0	0	1	0
4df56ca0-df3c-41fa-9d18-c74addd67141	f85157af165dc4a041b745cece1e5f24cab2ee60	8441	309	2020-11-30T09:19:51Z	FAO14644	GLFL278165	custom_ont_adaptor	barcode05	ONT_01_F	46	C	0	0	1	0	0	0	1	0
4df56ca0-df3c-41fa-9d18-c74addd67141	f85157af165dc4a041b745cece1e5f24cab2ee60	8441	309	2020-11-30T09:19:51Z	FAO14644	GLFL278165	custom_ont_adaptor	barcode05	ONT_01_F	47	G	0	0	0	1	0	0	1	0
4df56ca0-df3c-41fa-9d18-c74addd67141	f85157af165dc4a041b745cece1e5f24cab2ee60	8441	309	2020-11-30T09:19:51Z	FAO14644	GLFL278165	custom_ont_adaptor	barcode05	ONT_01_F	48	T	0	1	0	0	0	0	1	0
4df56ca0-df3c-41fa-9d18-c74addd67141	f85157af165dc4a041b745cece1e5f24cab2ee60	8441	309	2020-11-30T09:19:51Z	FAO14644	GLFL278165	custom_ont_adaptor	barcode05	ONT_01_F	49	G	0	0	0	1	0	0	1	0
4df56ca0-df3c-41fa-9d18-c74addd67141	f85157af165dc4a041b745cece1e5f24cab2ee60	8441	309	2020-11-30T09:19:51Z	FAO14644	GLFL278165	custom_ont_adaptor	barcode05	ONT_01_F	50	C	0	0	1	0	0	0	1	0
4df56ca0-df3c-41fa-9d18-c74addd67141	f85157af165dc4a041b745cece1e5f24cab2ee60	8441	309	2020-11-30T09:19:51Z	FAO14644	GLFL278165	custom_ont_adaptor	barcode05	ONT_01_F	51	T	0	1	0	0	0	0	1	0
4df56ca0-df3c-41fa-9d18-c74addd67141	f85157af165dc4a041b745cece1e5f24cab2ee60	8441	309	2020-11-30T09:19:51Z	FAO14644	GLFL278165	custom_ont_adaptor	barcode05	ONT_01_F	52	C	0	0	1	0	0	0	1	0
4df56ca0-df3c-41fa-9d18-c74addd67141	f85157af165dc4a041b745cece1e5f24cab2ee60	8441	309	2020-11-30T09:19:51Z	FAO14644	GLFL278165	custom_ont_adaptor	barcode05	ONT_01_F	53	G	0	0	0	1	0	0	1	0
4df56ca0-df3c-41fa-9d18-c74addd67141	f85157af165dc4a041b745cece1e5f24cab2ee60	8441	309	2020-11-30T09:19:51Z	FAO14644	GLFL278165	custom_ont_adaptor	barcode05	ONT_01_F	54	G	0	0	0	1	0	0	1	0
4df56ca0-df3c-41fa-9d18-c74addd67141	f85157af165dc4a041b745cece1e5f24cab2ee60	8441	309	2020-11-30T09:19:51Z	FAO14644	GLFL278165	custom_ont_adaptor	barcode05	ONT_01_F	55	A	1	0	0	0	0	0	1	0
4df56ca0-df3c-41fa-9d18-c74addd67141	f85157af165dc4a041b745cece1e5f24cab2ee60	8441	309	2020-11-30T09:19:51Z	FAO14644	GLFL278165	custom_ont_adaptor	barcode05	ONT_01_F	56	G	0	0	0	1	0	0	1	0
4df56ca0-df3c-41fa-9d18-c74addd67141	f85157af165dc4a041b745cece1e5f24cab2ee60	8441	309	2020-11-30T09:19:51Z	FAO14644	GLFL278165	custom_ont_adaptor	barcode05	ONT_01_F	57	A	1	0	0	0	0	0	1	0
4df56ca0-df3c-41fa-9d18-c74addd67141	f85157af165dc4a041b745cece1e5f24cab2ee60	8441	309	2020-11-30T09:19:51Z	FAO14644	GLFL278165	custom_ont_adaptor	barcode05	ONT_01_F	58	C	0	0	1	0	0	0	1	0
4df56ca0-df3c-41fa-9d18-c74addd67141	f85157af165dc4a041b745cece1e5f24cab2ee60	8441	309	2020-11-30T09:19:51Z	FAO14644	GLFL278165	custom_ont_adaptor	barcode05	ONT_01_F	59	T	0	1	0	0	0	0	1	0
4df56ca0-df3c-41fa-9d18-c74addd67141	f85157af165dc4a041b745cece1e5f24cab2ee60	8441	309	2020-11-30T09:19:51Z	FAO14644	GLFL278165	custom_ont_adaptor	barcode05	ONT_01_F	60	A	1	0	0	0	0	0	1	0
4df56ca0-df3c-41fa-9d18-c74addd67141	f85157af165dc4a041b745cece1e5f24cab2ee60	8441	309	2020-11-30T09:19:51Z	FAO14644	GLFL278165	custom_ont_adaptor	barcode05	ONT_01_F	61	A	1	0	0	0	0	0	1	0
4df56ca0-df3c-41fa-9d18-c74addd67141	f85157af165dc4a041b745cece1e5f24cab2ee60	8441	309	2020-11-30T09:19:51Z	FAO14644	GLFL278165	custom_ont_adaptor	barcode05	ONT_01_F	62	G	0	0	0	1	0	0	1	0
4df56ca0-df3c-41fa-9d18-c74addd67141	f85157af165dc4a041b745cece1e5f24cab2ee60	8441	309	2020-11-30T09:19:51Z	FAO14644	GLFL278165	custom_ont_adaptor	barcode05	ONT_01_F	63	G	0	0	0	1	0	0	1	0
4df56ca0-df3c-41fa-9d18-c74addd67141	f85157af165dc4a041b745cece1e5f24cab2ee60	8441	309	2020-11-30T09:19:51Z	FAO14644	GLFL278165	custom_ont_adaptor	barcode05	ONT_01_F	64	T	0	1	0	0	0	0	1	0
4df56ca0-df3c-41fa-9d18-c74addd67141	f85157af165dc4a041b745cece1e5f24cab2ee60	8441	309	2020-11-30T09:19:51Z	FAO14644	GLFL278165	custom_ont_adaptor	barcode05	ONT_01_F	65	A	1	0	0	0	0	0	1	0
4df56ca0-df3c-41fa-9d18-c74addd67141	f85157af165dc4a041b745cece1e5f24cab2ee60	8441	309	2020-11-30T09:19:51Z	FAO14644	GLFL278165	custom_ont_adaptor	barcode05	ONT_01_F	66	A	1	0	0	0	0	0	1	0
4df56ca0-df3c-41fa-9d18-c74addd67141	f85157af165dc4a041b745cece1e5f24cab2ee60	8441	309	2020-11-30T09:19:51Z	FAO14644	GLFL278165	custom_ont_adaptor	barcode05	ONT_01_F	67	T	0	1	0	0	0	0	1	0
4df56ca0-df3c-41fa-9d18-c74addd67141	f85157af165dc4a041b745cece1e5f24cab2ee60	8441	309	2020-11-30T09:19:51Z	FAO14644	GLFL278165	custom_ont_adaptor	barcode05	ONT_01_F	68	C	0	0	1	0	1	0	1	1
4df56ca0-df3c-41fa-9d18-c74addd67141	f85157af165dc4a041b745cece1e5f24cab2ee60	8441	309	2020-11-30T09:19:51Z	FAO14644	GLFL278165	custom_ont_adaptor	barcode05	ONT_01_F	69	C	1	0	0	0	0	0	1	1
4df56ca0-df3c-41fa-9d18-c74addd67141	f85157af165dc4a041b745cece1e5f24cab2ee60	8441	309	2020-11-30T09:19:51Z	FAO14644	GLFL278165	custom_ont_adaptor	barcode05	ONT_01_F	70	A	1	0	0	0	0	0	1	0
4df56ca0-df3c-41fa-9d18-c74addd67141	f85157af165dc4a041b745cece1e5f24cab2ee60	8441	309	2020-11-30T09:19:51Z	FAO14644	GLFL278165	custom_ont_adaptor	barcode05	ONT_01_F	71	T	0	1	0	0	0	0	1	0
4df56ca0-df3c-41fa-9d18-c74addd67141	f85157af165dc4a041b745cece1e5f24cab2ee60	8441	309	2020-11-30T09:19:51Z	FAO14644	GLFL278165	custom_ont_adaptor	barcode05	ONT_01_F	72	G	0	0	0	1	0	0	1	0
4df56ca0-df3c-41fa-9d18-c74addd67141	f85157af165dc4a041b745cece1e5f24cab2ee60	8441	309	2020-11-30T09:19:51Z	FAO14644	GLFL278165	custom_ont_adaptor	barcode05	ONT_01_F	73	T	0	1	0	0	0	0	1	0
4df56ca0-df3c-41fa-9d18-c74addd67141	f85157af165dc4a041b745cece1e5f24cab2ee60	8441	309	2020-11-30T09:19:51Z	FAO14644	GLFL278165	custom_ont_adaptor	barcode05	ONT_01_F	74	A	1	0	0	0	0	0	1	0
4df56ca0-df3c-41fa-9d18-c74addd67141	f85157af165dc4a041b745cece1e5f24cab2ee60	8441	309	2020-11-30T09:19:51Z	FAO14644	GLFL278165	custom_ont_adaptor	barcode05	ONT_01_F	75	A	1	0	0	0	0	0	1	0
4df56ca0-df3c-41fa-9d18-c74addd67141	f85157af165dc4a041b745cece1e5f24cab2ee60	8441	309	2020-11-30T09:19:51Z	FAO14644	GLFL278165	custom_ont_adaptor	barcode05	ONT_01_F	76	C	0	0	1	0	0	0	1	0
4df56ca0-df3c-41fa-9d18-c74addd67141	f85157af165dc4a041b745cece1e5f24cab2ee60	8441	309	2020-11-30T09:19:51Z	FAO14644	GLFL278165	custom_ont_adaptor	barcode05	ONT_01_F	77	A	1	0	0	0	0	0	1	0
4df56ca0-df3c-41fa-9d18-c74addd67141	f85157af165dc4a041b745cece1e5f24cab2ee60	8441	309	2020-11-30T09:19:51Z	FAO14644	GLFL278165	custom_ont_adaptor	barcode05	ONT_01_F	78	C	0	0	1	0	0	0	1	0
4df56ca0-df3c-41fa-9d18-c74addd67141	f85157af165dc4a041b745cece1e5f24cab2ee60	8441	309	2020-11-30T09:19:51Z	FAO14644	GLFL278165	custom_ont_adaptor	barcode05	ONT_01_F	79	C	0	0	1	0	0	0	1	0
4df56ca0-df3c-41fa-9d18-c74addd67141	f85157af165dc4a041b745cece1e5f24cab2ee60	8441	309	2020-11-30T09:19:51Z	FAO14644	GLFL278165	custom_ont_adaptor	barcode05	ONT_01_F	80	A	1	0	0	0	0	0	1	0
4df56ca0-df3c-41fa-9d18-c74addd67141	f85157af165dc4a041b745cece1e5f24cab2ee60	8441	309	2020-11-30T09:19:51Z	FAO14644	GLFL278165	custom_ont_adaptor	barcode05	ONT_01_F	81	T	0	1	0	0	0	0	1	0
4df56ca0-df3c-41fa-9d18-c74addd67141	f85157af165dc4a041b745cece1e5f24cab2ee60	8441	309	2020-11-30T09:19:51Z	FAO14644	GLFL278165	custom_ont_adaptor	barcode05	ONT_01_F	82	G	0	0	0	1	0	0	1	0
4df56ca0-df3c-41fa-9d18-c74addd67141	f85157af165dc4a041b745cece1e5f24cab2ee60	8441	309	2020-11-30T09:19:51Z	FAO14644	GLFL278165	custom_ont_adaptor	barcode05	ONT_01_F	83	A	1	0	0	0	0	0	1	0
4df56ca0-df3c-41fa-9d18-c74addd67141	f85157af165dc4a041b745cece1e5f24cab2ee60	8441	309	2020-11-30T09:19:51Z	FAO14644	GLFL278165	custom_ont_adaptor	barcode05	ONT_01_F	84	A	1	0	0	0	0	0	1	0
4df56ca0-df3c-41fa-9d18-c74addd67141	f85157af165dc4a041b745cece1e5f24cab2ee60	8441	309	2020-11-30T09:19:51Z	FAO14644	GLFL278165	custom_ont_adaptor	barcode05	ONT_01_F	85	C	0	0	1	0	0	0	1	0
4df56ca0-df3c-41fa-9d18-c74addd67141	f85157af165dc4a041b745cece1e5f24cab2ee60	8441	309	2020-11-30T09:19:51Z	FAO14644	GLFL278165	custom_ont_adaptor	barcode05	ONT_01_F	86	A	1	0	0	0	0	0	1	0
4df56ca0-df3c-41fa-9d18-c74addd67141	f85157af165dc4a041b745cece1e5f24cab2ee60	8441	309	2020-11-30T09:19:51Z	FAO14644	GLFL278165	custom_ont_adaptor	barcode05	ONT_01_F	87	C	0	0	1	0	0	0	1	0
4df56ca0-df3c-41fa-9d18-c74addd67141	f85157af165dc4a041b745cece1e5f24cab2ee60	8441	309	2020-11-30T09:19:51Z	FAO14644	GLFL278165	custom_ont_adaptor	barcode05	ONT_01_F	88	A	1	0	0	0	0	0	1	0
4df56ca0-df3c-41fa-9d18-c74addd67141	f85157af165dc4a041b745cece1e5f24cab2ee60	8441	309	2020-11-30T09:19:51Z	FAO14644	GLFL278165	custom_ont_adaptor	barcode05	ONT_01_F	89	T	0	1	0	0	0	0	1	0
4df56ca0-df3c-41fa-9d18-c74addd67141	f85157af165dc4a041b745cece1e5f24cab2ee60	8441	309	2020-11-30T09:19:51Z	FAO14644	GLFL278165	custom_ont_adaptor	barcode05	ONT_01_F	90	C	0	0	1	0	0	0	1	0
ReadName	runid	read	ch	start_time	flow_cell_id	protocol_group_id	sample_id	barcode	Chrom	Number	REF_NT	A	T	C	G	Ins	Del	Coverage	Error
e9e2b2d0-7d36-4980-911d-84370c3d7cf7	f85157af165dc4a041b745cece1e5f24cab2ee60	9454	145	2020-11-30T09:19:56Z	FAO14644	GLFL278165	custom_ont_adaptor	barcode05	ONT_01_F	1	A	1	0	0	0	0	0	1	0
e9e2b2d0-7d36-4980-911d-84370c3d7cf7	f85157af165dc4a041b745cece1e5f24cab2ee60	9454	145	2020-11-30T09:19:56Z	FAO14644	GLFL278165	custom_ont_adaptor	barcode05	ONT_01_F	2	A	1	0	0	0	0	0	1	0
e9e2b2d0-7d36-4980-911d-84370c3d7cf7	f85157af165dc4a041b745cece1e5f24cab2ee60	9454	145	2020-11-30T09:19:56Z	FAO14644	GLFL278165	custom_ont_adaptor	barcode05	ONT_01_F	3	C	0	0	1	0	0	0	1	0
e9e2b2d0-7d36-4980-911d-84370c3d7cf7	f85157af165dc4a041b745cece1e5f24cab2ee60	9454	145	2020-11-30T09:19:56Z	FAO14644	GLFL278165	custom_ont_adaptor	barcode05	ONT_01_F	4	T	0	1	0	0	0	0	1	0
e9e2b2d0-7d36-4980-911d-84370c3d7cf7	f85157af165dc4a041b745cece1e5f24cab2ee60	9454	145	2020-11-30T09:19:56Z	FAO14644	GLFL278165	custom_ont_adaptor	barcode05	ONT_01_F	5	G	0	0	0	1	0	0	1	0
e9e2b2d0-7d36-4980-911d-84370c3d7cf7	f85157af165dc4a041b745cece1e5f24cab2ee60	9454	145	2020-11-30T09:19:56Z	FAO14644	GLFL278165	custom_ont_adaptor	barcode05	ONT_01_F	6	A	1	0	0	0	0	0	1	0
e9e2b2d0-7d36-4980-911d-84370c3d7cf7	f85157af165dc4a041b745cece1e5f24cab2ee60	9454	145	2020-11-30T09:19:56Z	FAO14644	GLFL278165	custom_ont_adaptor	barcode05	ONT_01_F	7	A	1	0	0	0	0	0	1	0
e9e2b2d0-7d36-4980-911d-84370c3d7cf7	f85157af165dc4a041b745cece1e5f24cab2ee60	9454	145	2020-11-30T09:19:56Z	FAO14644	GLFL278165	custom_ont_adaptor	barcode05	ONT_01_F	8	T	0	1	0	0	0	0	1	0
e9e2b2d0-7d36-4980-911d-84370c3d7cf7	f85157af165dc4a041b745cece1e5f24cab2ee60	9454	145	2020-11-30T09:19:56Z	FAO14644	GLFL278165	custom_ont_adaptor	barcode05	ONT_01_F	9	G	0	0	0	1	0	0	1	0
e9e2b2d0-7d36-4980-911d-84370c3d7cf7	f85157af165dc4a041b745cece1e5f24cab2ee60	9454	145	2020-11-30T09:19:56Z	FAO14644	GLFL278165	custom_ont_adaptor	barcode05	ONT_01_F	10	A	1	0	0	0	0	0	1	0
e9e2b2d0-7d36-4980-911d-84370c3d7cf7	f85157af165dc4a041b745cece1e5f24cab2ee60	9454	145	2020-11-30T09:19:56Z	FAO14644	GLFL278165	custom_ont_adaptor	barcode05	ONT_01_F	11	T	0	1	0	0	0	0	1	0
e9e2b2d0-7d36-4980-911d-84370c3d7cf7	f85157af165dc4a041b745cece1e5f24cab2ee60	9454	145	2020-11-30T09:19:56Z	FAO14644	GLFL278165	custom_ont_adaptor	barcode05	ONT_01_F	12	A	1	0	0	0	0	0	1	0
e9e2b2d0-7d36-4980-911d-84370c3d7cf7	f85157af165dc4a041b745cece1e5f24cab2ee60	9454	145	2020-11-30T09:19:56Z	FAO14644	GLFL278165	custom_ont_adaptor	barcode05	ONT_01_F	13	T	0	1	0	0	0	0	1	0
e9e2b2d0-7d36-4980-911d-84370c3d7cf7	f85157af165dc4a041b745cece1e5f24cab2ee60	9454	145	2020-11-30T09:19:56Z	FAO14644	GLFL278165	custom_ont_adaptor	barcode05	ONT_01_F	14	C	0	0	1	0	0	0	1	0
e9e2b2d0-7d36-4980-911d-84370c3d7cf7	f85157af165dc4a041b745cece1e5f24cab2ee60	9454	145	2020-11-30T09:19:56Z	FAO14644	GLFL278165	custom_ont_adaptor	barcode05	ONT_01_F	15	A	1	0	0	0	0	0	1	0
e9e2b2d0-7d36-4980-911d-84370c3d7cf7	f85157af165dc4a041b745cece1e5f24cab2ee60	9454	145	2020-11-30T09:19:56Z	FAO14644	GLFL278165	custom_ont_adaptor	barcode05	ONT_01_F	16	G	0	0	0	1	0	0	1	0
e9e2b2d0-7d36-4980-911d-84370c3d7cf7	f85157af165dc4a041b745cece1e5f24cab2ee60	9454	145	2020-11-30T09:19:56Z	FAO14644	GLFL278165	custom_ont_adaptor	barcode05	ONT_01_F	17	T	0	1	0	0	0	0	1	0
e9e2b2d0-7d36-4980-911d-84370c3d7cf7	f85157af165dc4a041b745cece1e5f24cab2ee60	9454	145	2020-11-30T09:19:56Z	FAO14644	GLFL278165	custom_ont_adaptor	barcode05	ONT_01_F	18	C	0	0	1	0	0	0	1	0
e9e2b2d0-7d36-4980-911d-84370c3d7cf7	f85157af165dc4a041b745cece1e5f24cab2ee60	9454	145	2020-11-30T09:19:56Z	FAO14644	GLFL278165	custom_ont_adaptor	barcode05	ONT_01_F	19	A	0	0	0	0	0	1	0	1
e9e2b2d0-7d36-4980-911d-84370c3d7cf7	f85157af165dc4a041b745cece1e5f24cab2ee60	9454	145	2020-11-30T09:19:56Z	FAO14644	GLFL278165	custom_ont_adaptor	barcode05	ONT_01_F	20	T	0	0	0	0	0	1	0	1
e9e2b2d0-7d36-4980-911d-84370c3d7cf7	f85157af165dc4a041b745cece1e5f24cab2ee60	9454	145	2020-11-30T09:19:56Z	FAO14644	GLFL278165	custom_ont_adaptor	barcode05	ONT_01_F	21	C	0	0	0	0	0	1	0	1
e9e2b2d0-7d36-4980-911d-84370c3d7cf7	f85157af165dc4a041b745cece1e5f24cab2ee60	9454	145	2020-11-30T09:19:56Z	FAO14644	GLFL278165	custom_ont_adaptor	barcode05	ONT_01_F	22	T	0	0	0	0	0	1	0	1
e9e2b2d0-7d36-4980-911d-84370c3d7cf7	f85157af165dc4a041b745cece1e5f24cab2ee60	9454	145	2020-11-30T09:19:56Z	FAO14644	GLFL278165	custom_ont_adaptor	barcode05	ONT_01_F	23	A	0	0	0	0	0	1	0	1
e9e2b2d0-7d36-4980-911d-84370c3d7cf7	f85157af165dc4a041b745cece1e5f24cab2ee60	9454	145	2020-11-30T09:19:56Z	FAO14644	GLFL278165	custom_ont_adaptor	barcode05	ONT_01_F	24	G	0	0	0	0	0	1	0	1
e9e2b2d0-7d36-4980-911d-84370c3d7cf7	f85157af165dc4a041b745cece1e5f24cab2ee60	9454	145	2020-11-30T09:19:56Z	FAO14644	GLFL278165	custom_ont_adaptor	barcode05	ONT_01_F	25	C	0	0	0	0	0	1	0	1
e9e2b2d0-7d36-4980-911d-84370c3d7cf7	f85157af165dc4a041b745cece1e5f24cab2ee60	9454	145	2020-11-30T09:19:56Z	FAO14644	GLFL278165	custom_ont_adaptor	barcode05	ONT_01_F	26	A	0	0	0	0	0	1	0	1
e9e2b2d0-7d36-4980-911d-84370c3d7cf7	f85157af165dc4a041b745cece1e5f24cab2ee60	9454	145	2020-11-30T09:19:56Z	FAO14644	GLFL278165	custom_ont_adaptor	barcode05	ONT_01_F	27	T	0	0	0	0	0	1	0	1
e9e2b2d0-7d36-4980-911d-84370c3d7cf7	f85157af165dc4a041b745cece1e5f24cab2ee60	9454	145	2020-11-30T09:19:56Z	FAO14644	GLFL278165	custom_ont_adaptor	barcode05	ONT_01_F	28	C	0	0	0	0	0	1	0	1
e9e2b2d0-7d36-4980-911d-84370c3d7cf7	f85157af165dc4a041b745cece1e5f24cab2ee60	9454	145	2020-11-30T09:19:56Z	FAO14644	GLFL278165	custom_ont_adaptor	barcode05	ONT_01_F	29	G	0	0	0	0	0	1	0	1
e9e2b2d0-7d36-4980-911d-84370c3d7cf7	f85157af165dc4a041b745cece1e5f24cab2ee60	9454	145	2020-11-30T09:19:56Z	FAO14644	GLFL278165	custom_ont_adaptor	barcode05	ONT_01_F	30	T	0	0	0	0	0	1	0	1
e9e2b2d0-7d36-4980-911d-84370c3d7cf7	f85157af165dc4a041b745cece1e5f24cab2ee60	9454	145	2020-11-30T09:19:56Z	FAO14644	GLFL278165	custom_ont_adaptor	barcode05	ONT_01_F	31	A	1	0	0	0	0	0	1	0
e9e2b2d0-7d36-4980-911d-84370c3d7cf7	f85157af165dc4a041b745cece1e5f24cab2ee60	9454	145	2020-11-30T09:19:56Z	FAO14644	GLFL278165	custom_ont_adaptor	barcode05	ONT_01_F	32	T	0	1	0	0	0	0	1	0
e9e2b2d0-7d36-4980-911d-84370c3d7cf7	f85157af165dc4a041b745cece1e5f24cab2ee60	9454	145	2020-11-30T09:19:56Z	FAO14644	GLFL278165	custom_ont_adaptor	barcode05	ONT_01_F	33	G	0	0	0	1	0	0	1	0
e9e2b2d0-7d36-4980-911d-84370c3d7cf7	f85157af165dc4a041b745cece1e5f24cab2ee60	9454	145	2020-11-30T09:19:56Z	FAO14644	GLFL278165	custom_ont_adaptor	barcode05	ONT_01_F	34	A	1	0	0	0	0	0	1	0
e9e2b2d0-7d36-4980-911d-84370c3d7cf7	f85157af165dc4a041b745cece1e5f24cab2ee60	9454	145	2020-11-30T09:19:56Z	FAO14644	GLFL278165	custom_ont_adaptor	barcode05	ONT_01_F	35	G	0	0	0	1	0	0	1	0
e9e2b2d0-7d36-4980-911d-84370c3d7cf7	f85157af165dc4a041b745cece1e5f24cab2ee60	9454	145	2020-11-30T09:19:56Z	FAO14644	GLFL278165	custom_ont_adaptor	barcode05	ONT_01_F	36	G	0	0	0	1	0	0	1	0
e9e2b2d0-7d36-4980-911d-84370c3d7cf7	f85157af165dc4a041b745cece1e5f24cab2ee60	9454	145	2020-11-30T09:19:56Z	FAO14644	GLFL278165	custom_ont_adaptor	barcode05	ONT_01_F	37	A	1	0	0	0	0	0	1	0
e9e2b2d0-7d36-4980-911d-84370c3d7cf7	f85157af165dc4a041b745cece1e5f24cab2ee60	9454	145	2020-11-30T09:19:56Z	FAO14644	GLFL278165	custom_ont_adaptor	barcode05	ONT_01_F	38	A	1	0	0	0	0	0	1	0
e9e2b2d0-7d36-4980-911d-84370c3d7cf7	f85157af165dc4a041b745cece1e5f24cab2ee60	9454	145	2020-11-30T09:19:56Z	FAO14644	GLFL278165	custom_ont_adaptor	barcode05	ONT_01_F	39	G	0	0	0	1	0	0	1	0
e9e2b2d0-7d36-4980-911d-84370c3d7cf7	f85157af165dc4a041b745cece1e5f24cab2ee60	9454	145	2020-11-30T09:19:56Z	FAO14644	GLFL278165	custom_ont_adaptor	barcode05	ONT_01_F	40	G	0	0	0	1	0	0	1	0
e9e2b2d0-7d36-4980-911d-84370c3d7cf7	f85157af165dc4a041b745cece1e5f24cab2ee60	9454	145	2020-11-30T09:19:56Z	FAO14644	GLFL278165	custom_ont_adaptor	barcode05	ONT_01_F	41	G	0	0	0	1	0	0	1	0
e9e2b2d0-7d36-4980-911d-84370c3d7cf7	f85157af165dc4a041b745cece1e5f24cab2ee60	9454	145	2020-11-30T09:19:56Z	FAO14644	GLFL278165	custom_ont_adaptor	barcode05	ONT_01_F	42	C	0	0	1	0	0	0	1	0
e9e2b2d0-7d36-4980-911d-84370c3d7cf7	f85157af165dc4a041b745cece1e5f24cab2ee60	9454	145	2020-11-30T09:19:56Z	FAO14644	GLFL278165	custom_ont_adaptor	barcode05	ONT_01_F	43	T	0	1	0	0	0	0	1	0
e9e2b2d0-7d36-4980-911d-84370c3d7cf7	f85157af165dc4a041b745cece1e5f24cab2ee60	9454	145	2020-11-30T09:19:56Z	FAO14644	GLFL278165	custom_ont_adaptor	barcode05	ONT_01_F	44	T	0	1	0	0	0	0	1	0
e9e2b2d0-7d36-4980-911d-84370c3d7cf7	f85157af165dc4a041b745cece1e5f24cab2ee60	9454	145	2020-11-30T09:19:56Z	FAO14644	GLFL278165	custom_ont_adaptor	barcode05	ONT_01_F	45	G	0	0	0	1	0	0	1	0
e9e2b2d0-7d36-4980-911d-84370c3d7cf7	f85157af165dc4a041b745cece1e5f24cab2ee60	9454	145	2020-11-30T09:19:56Z	FAO14644	GLFL278165	custom_ont_adaptor	barcode05	ONT_01_F	46	C	0	0	1	0	0	0	1	0
e9e2b2d0-7d36-4980-911d-84370c3d7cf7	f85157af165dc4a041b745cece1e5f24cab2ee60	9454	145	2020-11-30T09:19:56Z	FAO14644	GLFL278165	custom_ont_adaptor	barcode05	ONT_01_F	47	G	0	0	0	1	0	0	1	0
e9e2b2d0-7d36-4980-911d-84370c3d7cf7	f85157af165dc4a041b745cece1e5f24cab2ee60	9454	145	2020-11-30T09:19:56Z	FAO14644	GLFL278165	custom_ont_adaptor	barcode05	ONT_01_F	48	T	0	1	0	0	0	0	1	0
e9e2b2d0-7d36-4980-911d-84370c3d7cf7	f85157af165dc4a041b745cece1e5f24cab2ee60	9454	145	2020-11-30T09:19:56Z	FAO14644	GLFL278165	custom_ont_adaptor	barcode05	ONT_01_F	49	G	0	0	0	1	0	0	1	0
e9e2b2d0-7d36-4980-911d-84370c3d7cf7	f85157af165dc4a041b745cece1e5f24cab2ee60	9454	145	2020-11-30T09:19:56Z	FAO14644	GLFL278165	custom_ont_adaptor	barcode05	ONT_01_F	50	C	0	0	1	0	0	0	1	0
e9e2b2d0-7d36-4980-911d-84370c3d7cf7	f85157af165dc4a041b745cece1e5f24cab2ee60	9454	145	2020-11-30T09:19:56Z	FAO14644	GLFL278165	custom_ont_adaptor	barcode05	ONT_01_F	51	T	0	1	0	0	0	0	1	0
e9e2b2d0-7d36-4980-911d-84370c3d7cf7	f85157af165dc4a041b745cece1e5f24cab2ee60	9454	145	2020-11-30T09:19:56Z	FAO14644	GLFL278165	custom_ont_adaptor	barcode05	ONT_01_F	52	C	0	0	1	0	0	0	1	0
e9e2b2d0-7d36-4980-911d-84370c3d7cf7	f85157af165dc4a041b745cece1e5f24cab2ee60	9454	145	2020-11-30T09:19:56Z	FAO14644	GLFL278165	custom_ont_adaptor	barcode05	ONT_01_F	53	G	0	0	0	1	0	0	1	0
e9e2b2d0-7d36-4980-911d-84370c3d7cf7	f85157af165dc4a041b745cece1e5f24cab2ee60	9454	145	2020-11-30T09:19:56Z	FAO14644	GLFL278165	custom_ont_adaptor	barcode05	ONT_01_F	54	G	0	0	0	1	0	0	1	0
e9e2b2d0-7d36-4980-911d-84370c3d7cf7	f85157af165dc4a041b745cece1e5f24cab2ee60	9454	145	2020-11-30T09:19:56Z	FAO14644	GLFL278165	custom_ont_adaptor	barcode05	ONT_01_F	55	A	1	0	0	0	0	0	1	0
e9e2b2d0-7d36-4980-911d-84370c3d7cf7	f85157af165dc4a041b745cece1e5f24cab2ee60	9454	145	2020-11-30T09:19:56Z	FAO14644	GLFL278165	custom_ont_adaptor	barcode05	ONT_01_F	56	G	0	0	0	1	0	0	1	0
e9e2b2d0-7d36-4980-911d-84370c3d7cf7	f85157af165dc4a041b745cece1e5f24cab2ee60	9454	145	2020-11-30T09:19:56Z	FAO14644	GLFL278165	custom_ont_adaptor	barcode05	ONT_01_F	57	A	1	0	0	0	0	0	1	0
e9e2b2d0-7d36-4980-911d-84370c3d7cf7	f85157af165dc4a041b745cece1e5f24cab2ee60	9454	145	2020-11-30T09:19:56Z	FAO14644	GLFL278165	custom_ont_adaptor	barcode05	ONT_01_F	58	C	0	0	1	0	0	0	1	0
e9e2b2d0-7d36-4980-911d-84370c3d7cf7	f85157af165dc4a041b745cece1e5f24cab2ee60	9454	145	2020-11-30T09:19:56Z	FAO14644	GLFL278165	custom_ont_adaptor	barcode05	ONT_01_F	59	T	0	1	0	0	0	0	1	0
e9e2b2d0-7d36-4980-911d-84370c3d7cf7	f85157af165dc4a041b745cece1e5f24cab2ee60	9454	145	2020-11-30T09:19:56Z	FAO14644	GLFL278165	custom_ont_adaptor	barcode05	ONT_01_F	60	A	1	0	0	0	0	0	1	0
e9e2b2d0-7d36-4980-911d-84370c3d7cf7	f85157af165dc4a041b745cece1e5f24cab2ee60	9454	145	2020-11-30T09:19:56Z	FAO14644	GLFL278165	custom_ont_adaptor	barcode05	ONT_01_F	61	A	1	0	0	0	0	0	1	0
e9e2b2d0-7d36-4980-911d-84370c3d7cf7	f85157af165dc4a041b745cece1e5f24cab2ee60	9454	145	2020-11-30T09:19:56Z	FAO14644	GLFL278165	custom_ont_adaptor	barcode05	ONT_01_F	62	G	0	0	0	1	0	0	1	0
e9e2b2d0-7d36-4980-911d-84370c3d7cf7	f85157af165dc4a041b745cece1e5f24cab2ee60	9454	145	2020-11-30T09:19:56Z	FAO14644	GLFL278165	custom_ont_adaptor	barcode05	ONT_01_F	63	G	0	0	0	1	0	0	1	0
e9e2b2d0-7d36-4980-911d-84370c3d7cf7	f85157af165dc4a041b745cece1e5f24cab2ee60	9454	145	2020-11-30T09:19:56Z	FAO14644	GLFL278165	custom_ont_adaptor	barcode05	ONT_01_F	64	T	0	1	0	0	0	0	1	0
e9e2b2d0-7d36-4980-911d-84370c3d7cf7	f85157af165dc4a041b745cece1e5f24cab2ee60	9454	145	2020-11-30T09:19:56Z	FAO14644	GLFL278165	custom_ont_adaptor	barcode05	ONT_01_F	65	A	1	0	0	0	0	0	1	0
e9e2b2d0-7d36-4980-911d-84370c3d7cf7	f85157af165dc4a041b745cece1e5f24cab2ee60	9454	145	2020-11-30T09:19:56Z	FAO14644	GLFL278165	custom_ont_adaptor	barcode05	ONT_01_F	66	A	1	0	0	0	0	0	1	0
e9e2b2d0-7d36-4980-911d-84370c3d7cf7	f85157af165dc4a041b745cece1e5f24cab2ee60	9454	145	2020-11-30T09:19:56Z	FAO14644	GLFL278165	custom_ont_adaptor	barcode05	ONT_01_F	67	T	0	1	0	0	0	0	1	0
e9e2b2d0-7d36-4980-911d-84370c3d7cf7	f85157af165dc4a041b745cece1e5f24cab2ee60	9454	145	2020-11-30T09:19:56Z	FAO14644	GLFL278165	custom_ont_adaptor	barcode05	ONT_01_F	68	C	0	0	1	0	0	0	1	0
e9e2b2d0-7d36-4980-911d-84370c3d7cf7	f85157af165dc4a041b745cece1e5f24cab2ee60	9454	145	2020-11-30T09:19:56Z	FAO14644	GLFL278165	custom_ont_adaptor	barcode05	ONT_01_F	69	C	0	0	1	0	0	0	1	0
e9e2b2d0-7d36-4980-911d-84370c3d7cf7	f85157af165dc4a041b745cece1e5f24cab2ee60	9454	145	2020-11-30T09:19:56Z	FAO14644	GLFL278165	custom_ont_adaptor	barcode05	ONT_01_F	70	A	1	0	0	0	0	0	1	0
e9e2b2d0-7d36-4980-911d-84370c3d7cf7	f85157af165dc4a041b745cece1e5f24cab2ee60	9454	145	2020-11-30T09:19:56Z	FAO14644	GLFL278165	custom_ont_adaptor	barcode05	ONT_01_F	71	T	0	1	0	0	0	0	1	0
e9e2b2d0-7d36-4980-911d-84370c3d7cf7	f85157af165dc4a041b745cece1e5f24cab2ee60	9454	145	2020-11-30T09:19:56Z	FAO14644	GLFL278165	custom_ont_adaptor	barcode05	ONT_01_F	72	G	0	0	0	1	0	0	1	0
e9e2b2d0-7d36-4980-911d-84370c3d7cf7	f85157af165dc4a041b745cece1e5f24cab2ee60	9454	145	2020-11-30T09:19:56Z	FAO14644	GLFL278165	custom_ont_adaptor	barcode05	ONT_01_F	73	T	0	1	0	0	0	0	1	0
e9e2b2d0-7d36-4980-911d-84370c3d7cf7	f85157af165dc4a041b745cece1e5f24cab2ee60	9454	145	2020-11-30T09:19:56Z	FAO14644	GLFL278165	custom_ont_adaptor	barcode05	ONT_01_F	74	A	1	0	0	0	0	0	1	0
e9e2b2d0-7d36-4980-911d-84370c3d7cf7	f85157af165dc4a041b745cece1e5f24cab2ee60	9454	145	2020-11-30T09:19:56Z	FAO14644	GLFL278165	custom_ont_adaptor	barcode05	ONT_01_F	75	A	1	0	0	0	0	0	1	0
e9e2b2d0-7d36-4980-911d-84370c3d7cf7	f85157af165dc4a041b745cece1e5f24cab2ee60	9454	145	2020-11-30T09:19:56Z	FAO14644	GLFL278165	custom_ont_adaptor	barcode05	ONT_01_F	76	C	0	0	1	0	0	0	1	0
e9e2b2d0-7d36-4980-911d-84370c3d7cf7	f85157af165dc4a041b745cece1e5f24cab2ee60	9454	145	2020-11-30T09:19:56Z	FAO14644	GLFL278165	custom_ont_adaptor	barcode05	ONT_01_F	77	A	1	0	0	0	0	0	1	0
e9e2b2d0-7d36-4980-911d-84370c3d7cf7	f85157af165dc4a041b745cece1e5f24cab2ee60	9454	145	2020-11-30T09:19:56Z	FAO14644	GLFL278165	custom_ont_adaptor	barcode05	ONT_01_F	78	C	0	0	1	0	0	0	1	0
e9e2b2d0-7d36-4980-911d-84370c3d7cf7	f85157af165dc4a041b745cece1e5f24cab2ee60	9454	145	2020-11-30T09:19:56Z	FAO14644	GLFL278165	custom_ont_adaptor	barcode05	ONT_01_F	79	C	0	0	1	0	0	0	1	0
e9e2b2d0-7d36-4980-911d-84370c3d7cf7	f85157af165dc4a041b745cece1e5f24cab2ee60	9454	145	2020-11-30T09:19:56Z	FAO14644	GLFL278165	custom_ont_adaptor	barcode05	ONT_01_F	80	A	1	0	0	0	0	0	1	0
e9e2b2d0-7d36-4980-911d-84370c3d7cf7	f85157af165dc4a041b745cece1e5f24cab2ee60	9454	145	2020-11-30T09:19:56Z	FAO14644	GLFL278165	custom_ont_adaptor	barcode05	ONT_01_F	81	T	0	1	0	0	0	0	1	0
e9e2b2d0-7d36-4980-911d-84370c3d7cf7	f85157af165dc4a041b745cece1e5f24cab2ee60	9454	145	2020-11-30T09:19:56Z	FAO14644	GLFL278165	custom_ont_adaptor	barcode05	ONT_01_F	82	G	0	0	0	1	0	0	1	0
e9e2b2d0-7d36-4980-911d-84370c3d7cf7	f85157af165dc4a041b745cece1e5f24cab2ee60	9454	145	2020-11-30T09:19:56Z	FAO14644	GLFL278165	custom_ont_adaptor	barcode05	ONT_01_F	83	A	1	0	0	0	0	0	1	0
e9e2b2d0-7d36-4980-911d-84370c3d7cf7	f85157af165dc4a041b745cece1e5f24cab2ee60	9454	145	2020-11-30T09:19:56Z	FAO14644	GLFL278165	custom_ont_adaptor	barcode05	ONT_01_F	84	A	1	0	0	0	0	0	1	0
e9e2b2d0-7d36-4980-911d-84370c3d7cf7	f85157af165dc4a041b745cece1e5f24cab2ee60	9454	145	2020-11-30T09:19:56Z	FAO14644	GLFL278165	custom_ont_adaptor	barcode05	ONT_01_F	85	C	0	0	1	0	0	0	1	0
e9e2b2d0-7d36-4980-911d-84370c3d7cf7	f85157af165dc4a041b745cece1e5f24cab2ee60	9454	145	2020-11-30T09:19:56Z	FAO14644	GLFL278165	custom_ont_adaptor	barcode05	ONT_01_F	86	A	1	0	0	0	0	0	1	0
e9e2b2d0-7d36-4980-911d-84370c3d7cf7	f85157af165dc4a041b745cece1e5f24cab2ee60	9454	145	2020-11-30T09:19:56Z	FAO14644	GLFL278165	custom_ont_adaptor	barcode05	ONT_01_F	87	C	0	0	1	0	0	0	1	0
e9e2b2d0-7d36-4980-911d-84370c3d7cf7	f85157af165dc4a041b745cece1e5f24cab2ee60	9454	145	2020-11-30T09:19:56Z	FAO14644	GLFL278165	custom_ont_adaptor	barcode05	ONT_01_F	88	A	1	0	0	0	0	0	1	0
e9e2b2d0-7d36-4980-911d-84370c3d7cf7	f85157af165dc4a041b745cece1e5f24cab2ee60	9454	145	2020-11-30T09:19:56Z	FAO14644	GLFL278165	custom_ont_adaptor	barcode05	ONT_01_F	89	T	0	1	0	0	0	0	1	0
e9e2b2d0-7d36-4980-911d-84370c3d7cf7	f85157af165dc4a041b745cece1e5f24cab2ee60	9454	145	2020-11-30T09:19:56Z	FAO14644	GLFL278165	custom_ont_adaptor	barcode05	ONT_01_F	90	C	0	0	1	0	0	0	1	0
ReadName	runid	read	ch	start_time	flow_cell_id	protocol_group_id	sample_id	barcode	Chrom	Number	REF_NT	A	T	C	G	Ins	Del	Coverage	Error
6d3a0487-fa18-446d-a434-43996bbe1633	f85157af165dc4a041b745cece1e5f24cab2ee60	520	246	2020-11-30T06:45:34Z	FAO14644	GLFL278165	custom_ont_adaptor	barcode05	ONT_01_F	1	A	1	0	0	0	0	0	1	0
6d3a0487-fa18-446d-a434-43996bbe1633	f85157af165dc4a041b745cece1e5f24cab2ee60	520	246	2020-11-30T06:45:34Z	FAO14644	GLFL278165	custom_ont_adaptor	barcode05	ONT_01_F	2	A	1	0	0	0	0	0	1	0
6d3a0487-fa18-446d-a434-43996bbe1633	f85157af165dc4a041b745cece1e5f24cab2ee60	520	246	2020-11-30T06:45:34Z	FAO14644	GLFL278165	custom_ont_adaptor	barcode05	ONT_01_F	3	C	0	0	1	0	0	0	1	0
6d3a0487-fa18-446d-a434-43996bbe1633	f85157af165dc4a041b745cece1e5f24cab2ee60	520	246	2020-11-30T06:45:34Z	FAO14644	GLFL278165	custom_ont_adaptor	barcode05	ONT_01_F	4	T	0	1	0	0	0	0	1	0
6d3a0487-fa18-446d-a434-43996bbe1633	f85157af165dc4a041b745cece1e5f24cab2ee60	520	246	2020-11-30T06:45:34Z	FAO14644	GLFL278165	custom_ont_adaptor	barcode05	ONT_01_F	5	G	0	0	0	1	0	0	1	0
6d3a0487-fa18-446d-a434-43996bbe1633	f85157af165dc4a041b745cece1e5f24cab2ee60	520	246	2020-11-30T06:45:34Z	FAO14644	GLFL278165	custom_ont_adaptor	barcode05	ONT_01_F	6	A	1	0	0	0	0	0	1	0
6d3a0487-fa18-446d-a434-43996bbe1633	f85157af165dc4a041b745cece1e5f24cab2ee60	520	246	2020-11-30T06:45:34Z	FAO14644	GLFL278165	custom_ont_adaptor	barcode05	ONT_01_F	7	A	1	0	0	0	0	0	1	0
6d3a0487-fa18-446d-a434-43996bbe1633	f85157af165dc4a041b745cece1e5f24cab2ee60	520	246	2020-11-30T06:45:34Z	FAO14644	GLFL278165	custom_ont_adaptor	barcode05	ONT_01_F	8	T	0	1	0	0	0	0	1	0
6d3a0487-fa18-446d-a434-43996bbe1633	f85157af165dc4a041b745cece1e5f24cab2ee60	520	246	2020-11-30T06:45:34Z	FAO14644	GLFL278165	custom_ont_adaptor	barcode05	ONT_01_F	9	G	0	0	0	1	0	0	1	0
6d3a0487-fa18-446d-a434-43996bbe1633	f85157af165dc4a041b745cece1e5f24cab2ee60	520	246	2020-11-30T06:45:34Z	FAO14644	GLFL278165	custom_ont_adaptor	barcode05	ONT_01_F	10	A	1	0	0	0	0	0	1	0
6d3a0487-fa18-446d-a434-43996bbe1633	f85157af165dc4a041b745cece1e5f24cab2ee60	520	246	2020-11-30T06:45:34Z	FAO14644	GLFL278165	custom_ont_adaptor	barcode05	ONT_01_F	11	T	0	1	0	0	0	0	1	0
6d3a0487-fa18-446d-a434-43996bbe1633	f85157af165dc4a041b745cece1e5f24cab2ee60	520	246	2020-11-30T06:45:34Z	FAO14644	GLFL278165	custom_ont_adaptor	barcode05	ONT_01_F	12	A	1	0	0	0	0	0	1	0
6d3a0487-fa18-446d-a434-43996bbe1633	f85157af165dc4a041b745cece1e5f24cab2ee60	520	246	2020-11-30T06:45:34Z	FAO14644	GLFL278165	custom_ont_adaptor	barcode05	ONT_01_F	13	T	0	1	0	0	0	0	1	0
6d3a0487-fa18-446d-a434-43996bbe1633	f85157af165dc4a041b745cece1e5f24cab2ee60	520	246	2020-11-30T06:45:34Z	FAO14644	GLFL278165	custom_ont_adaptor	barcode05	ONT_01_F	14	C	0	0	1	0	0	0	1	0
6d3a0487-fa18-446d-a434-43996bbe1633	f85157af165dc4a041b745cece1e5f24cab2ee60	520	246	2020-11-30T06:45:34Z	FAO14644	GLFL278165	custom_ont_adaptor	barcode05	ONT_01_F	15	A	1	0	0	0	0	0	1	0
6d3a0487-fa18-446d-a434-43996bbe1633	f85157af165dc4a041b745cece1e5f24cab2ee60	520	246	2020-11-30T06:45:34Z	FAO14644	GLFL278165	custom_ont_adaptor	barcode05	ONT_01_F	16	G	0	0	0	1	0	0	1	0
6d3a0487-fa18-446d-a434-43996bbe1633	f85157af165dc4a041b745cece1e5f24cab2ee60	520	246	2020-11-30T06:45:34Z	FAO14644	GLFL278165	custom_ont_adaptor	barcode05	ONT_01_F	17	T	0	1	0	0	0	0	1	0
6d3a0487-fa18-446d-a434-43996bbe1633	f85157af165dc4a041b745cece1e5f24cab2ee60	520	246	2020-11-30T06:45:34Z	FAO14644	GLFL278165	custom_ont_adaptor	barcode05	ONT_01_F	18	C	0	0	1	0	0	0	1	0
6d3a0487-fa18-446d-a434-43996bbe1633	f85157af165dc4a041b745cece1e5f24cab2ee60	520	246	2020-11-30T06:45:34Z	FAO14644	GLFL278165	custom_ont_adaptor	barcode05	ONT_01_F	19	A	1	0	0	0	0	0	1	0
6d3a0487-fa18-446d-a434-43996bbe1633	f85157af165dc4a041b745cece1e5f24cab2ee60	520	246	2020-11-30T06:45:34Z	FAO14644	GLFL278165	custom_ont_adaptor	barcode05	ONT_01_F	20	T	0	1	0	0	0	0	1	0
6d3a0487-fa18-446d-a434-43996bbe1633	f85157af165dc4a041b745cece1e5f24cab2ee60	520	246	2020-11-30T06:45:34Z	FAO14644	GLFL278165	custom_ont_adaptor	barcode05	ONT_01_F	21	C	0	0	1	0	0	0	1	0
6d3a0487-fa18-446d-a434-43996bbe1633	f85157af165dc4a041b745cece1e5f24cab2ee60	520	246	2020-11-30T06:45:34Z	FAO14644	GLFL278165	custom_ont_adaptor	barcode05	ONT_01_F	22	T	0	1	0	0	0	0	1	0
6d3a0487-fa18-446d-a434-43996bbe1633	f85157af165dc4a041b745cece1e5f24cab2ee60	520	246	2020-11-30T06:45:34Z	FAO14644	GLFL278165	custom_ont_adaptor	barcode05	ONT_01_F	23	A	1	0	0	0	0	0	1	0
6d3a0487-fa18-446d-a434-43996bbe1633	f85157af165dc4a041b745cece1e5f24cab2ee60	520	246	2020-11-30T06:45:34Z	FAO14644	GLFL278165	custom_ont_adaptor	barcode05	ONT_01_F	24	G	0	0	0	1	0	0	1	0
6d3a0487-fa18-446d-a434-43996bbe1633	f85157af165dc4a041b745cece1e5f24cab2ee60	520	246	2020-11-30T06:45:34Z	FAO14644	GLFL278165	custom_ont_adaptor	barcode05	ONT_01_F	25	C	0	0	1	0	0	0	1	0
6d3a0487-fa18-446d-a434-43996bbe1633	f85157af165dc4a041b745cece1e5f24cab2ee60	520	246	2020-11-30T06:45:34Z	FAO14644	GLFL278165	custom_ont_adaptor	barcode05	ONT_01_F	26	A	1	0	0	0	0	0	1	0
6d3a0487-fa18-446d-a434-43996bbe1633	f85157af165dc4a041b745cece1e5f24cab2ee60	520	246	2020-11-30T06:45:34Z	FAO14644	GLFL278165	custom_ont_adaptor	barcode05	ONT_01_F	27	T	0	1	0	0	0	0	1	0
6d3a0487-fa18-446d-a434-43996bbe1633	f85157af165dc4a041b745cece1e5f24cab2ee60	520	246	2020-11-30T06:45:34Z	FAO14644	GLFL278165	custom_ont_adaptor	barcode05	ONT_01_F	28	C	0	0	1	0	0	0	1	0
6d3a0487-fa18-446d-a434-43996bbe1633	f85157af165dc4a041b745cece1e5f24cab2ee60	520	246	2020-11-30T06:45:34Z	FAO14644	GLFL278165	custom_ont_adaptor	barcode05	ONT_01_F	29	G	0	0	0	1	0	0	1	0
6d3a0487-fa18-446d-a434-43996bbe1633	f85157af165dc4a041b745cece1e5f24cab2ee60	520	246	2020-11-30T06:45:34Z	FAO14644	GLFL278165	custom_ont_adaptor	barcode05	ONT_01_F	30	T	0	1	0	0	0	0	1	0
6d3a0487-fa18-446d-a434-43996bbe1633	f85157af165dc4a041b745cece1e5f24cab2ee60	520	246	2020-11-30T06:45:34Z	FAO14644	GLFL278165	custom_ont_adaptor	barcode05	ONT_01_F	31	A	1	0	0	0	0	0	1	0
6d3a0487-fa18-446d-a434-43996bbe1633	f85157af165dc4a041b745cece1e5f24cab2ee60	520	246	2020-11-30T06:45:34Z	FAO14644	GLFL278165	custom_ont_adaptor	barcode05	ONT_01_F	32	T	0	1	0	0	0	0	1	0
6d3a0487-fa18-446d-a434-43996bbe1633	f85157af165dc4a041b745cece1e5f24cab2ee60	520	246	2020-11-30T06:45:34Z	FAO14644	GLFL278165	custom_ont_adaptor	barcode05	ONT_01_F	33	G	0	0	0	1	0	0	1	0
6d3a0487-fa18-446d-a434-43996bbe1633	f85157af165dc4a041b745cece1e5f24cab2ee60	520	246	2020-11-30T06:45:34Z	FAO14644	GLFL278165	custom_ont_adaptor	barcode05	ONT_01_F	34	A	1	0	0	0	0	0	1	0
6d3a0487-fa18-446d-a434-43996bbe1633	f85157af165dc4a041b745cece1e5f24cab2ee60	520	246	2020-11-30T06:45:34Z	FAO14644	GLFL278165	custom_ont_adaptor	barcode05	ONT_01_F	35	G	0	0	0	1	0	0	1	0
6d3a0487-fa18-446d-a434-43996bbe1633	f85157af165dc4a041b745cece1e5f24cab2ee60	520	246	2020-11-30T06:45:34Z	FAO14644	GLFL278165	custom_ont_adaptor	barcode05	ONT_01_F	36	G	0	0	0	1	0	0	1	0
6d3a0487-fa18-446d-a434-43996bbe1633	f85157af165dc4a041b745cece1e5f24cab2ee60	520	246	2020-11-30T06:45:34Z	FAO14644	GLFL278165	custom_ont_adaptor	barcode05	ONT_01_F	37	A	1	0	0	0	0	0	1	0
6d3a0487-fa18-446d-a434-43996bbe1633	f85157af165dc4a041b745cece1e5f24cab2ee60	520	246	2020-11-30T06:45:34Z	FAO14644	GLFL278165	custom_ont_adaptor	barcode05	ONT_01_F	38	A	1	0	0	0	0	0	1	0
6d3a0487-fa18-446d-a434-43996bbe1633	f85157af165dc4a041b745cece1e5f24cab2ee60	520	246	2020-11-30T06:45:34Z	FAO14644	GLFL278165	custom_ont_adaptor	barcode05	ONT_01_F	39	G	0	0	0	1	0	0	1	0
6d3a0487-fa18-446d-a434-43996bbe1633	f85157af165dc4a041b745cece1e5f24cab2ee60	520	246	2020-11-30T06:45:34Z	FAO14644	GLFL278165	custom_ont_adaptor	barcode05	ONT_01_F	40	G	0	0	0	1	0	0	1	0
6d3a0487-fa18-446d-a434-43996bbe1633	f85157af165dc4a041b745cece1e5f24cab2ee60	520	246	2020-11-30T06:45:34Z	FAO14644	GLFL278165	custom_ont_adaptor	barcode05	ONT_01_F	41	G	0	0	0	1	0	0	1	0
6d3a0487-fa18-446d-a434-43996bbe1633	f85157af165dc4a041b745cece1e5f24cab2ee60	520	246	2020-11-30T06:45:34Z	FAO14644	GLFL278165	custom_ont_adaptor	barcode05	ONT_01_F	42	C	0	0	1	0	0	0	1	0
6d3a0487-fa18-446d-a434-43996bbe1633	f85157af165dc4a041b745cece1e5f24cab2ee60	520	246	2020-11-30T06:45:34Z	FAO14644	GLFL278165	custom_ont_adaptor	barcode05	ONT_01_F	43	T	0	1	0	0	0	0	1	0
6d3a0487-fa18-446d-a434-43996bbe1633	f85157af165dc4a041b745cece1e5f24cab2ee60	520	246	2020-11-30T06:45:34Z	FAO14644	GLFL278165	custom_ont_adaptor	barcode05	ONT_01_F	44	T	0	1	0	0	0	0	1	0
6d3a0487-fa18-446d-a434-43996bbe1633	f85157af165dc4a041b745cece1e5f24cab2ee60	520	246	2020-11-30T06:45:34Z	FAO14644	GLFL278165	custom_ont_adaptor	barcode05	ONT_01_F	45	G	0	0	0	1	0	0	1	0
6d3a0487-fa18-446d-a434-43996bbe1633	f85157af165dc4a041b745cece1e5f24cab2ee60	520	246	2020-11-30T06:45:34Z	FAO14644	GLFL278165	custom_ont_adaptor	barcode05	ONT_01_F	46	C	0	0	1	0	0	0	1	0
6d3a0487-fa18-446d-a434-43996bbe1633	f85157af165dc4a041b745cece1e5f24cab2ee60	520	246	2020-11-30T06:45:34Z	FAO14644	GLFL278165	custom_ont_adaptor	barcode05	ONT_01_F	47	G	0	0	0	1	0	0	1	0
6d3a0487-fa18-446d-a434-43996bbe1633	f85157af165dc4a041b745cece1e5f24cab2ee60	520	246	2020-11-30T06:45:34Z	FAO14644	GLFL278165	custom_ont_adaptor	barcode05	ONT_01_F	48	T	0	1	0	0	0	0	1	0
6d3a0487-fa18-446d-a434-43996bbe1633	f85157af165dc4a041b745cece1e5f24cab2ee60	520	246	2020-11-30T06:45:34Z	FAO14644	GLFL278165	custom_ont_adaptor	barcode05	ONT_01_F	49	G	0	0	0	1	0	0	1	0
6d3a0487-fa18-446d-a434-43996bbe1633	f85157af165dc4a041b745cece1e5f24cab2ee60	520	246	2020-11-30T06:45:34Z	FAO14644	GLFL278165	custom_ont_adaptor	barcode05	ONT_01_F	50	C	0	0	1	0	0	0	1	0
6d3a0487-fa18-446d-a434-43996bbe1633	f85157af165dc4a041b745cece1e5f24cab2ee60	520	246	2020-11-30T06:45:34Z	FAO14644	GLFL278165	custom_ont_adaptor	barcode05	ONT_01_F	51	T	0	1	0	0	0	0	1	0
6d3a0487-fa18-446d-a434-43996bbe1633	f85157af165dc4a041b745cece1e5f24cab2ee60	520	246	2020-11-30T06:45:34Z	FAO14644	GLFL278165	custom_ont_adaptor	barcode05	ONT_01_F	52	C	0	0	1	0	0	0	1	0
6d3a0487-fa18-446d-a434-43996bbe1633	f85157af165dc4a041b745cece1e5f24cab2ee60	520	246	2020-11-30T06:45:34Z	FAO14644	GLFL278165	custom_ont_adaptor	barcode05	ONT_01_F	53	G	0	0	0	1	0	0	1	0
6d3a0487-fa18-446d-a434-43996bbe1633	f85157af165dc4a041b745cece1e5f24cab2ee60	520	246	2020-11-30T06:45:34Z	FAO14644	GLFL278165	custom_ont_adaptor	barcode05	ONT_01_F	54	G	0	0	0	1	0	0	1	0
6d3a0487-fa18-446d-a434-43996bbe1633	f85157af165dc4a041b745cece1e5f24cab2ee60	520	246	2020-11-30T06:45:34Z	FAO14644	GLFL278165	custom_ont_adaptor	barcode05	ONT_01_F	55	A	1	0	0	0	0	0	1	0
6d3a0487-fa18-446d-a434-43996bbe1633	f85157af165dc4a041b745cece1e5f24cab2ee60	520	246	2020-11-30T06:45:34Z	FAO14644	GLFL278165	custom_ont_adaptor	barcode05	ONT_01_F	56	G	0	0	0	1	0	0	1	0
6d3a0487-fa18-446d-a434-43996bbe1633	f85157af165dc4a041b745cece1e5f24cab2ee60	520	246	2020-11-30T06:45:34Z	FAO14644	GLFL278165	custom_ont_adaptor	barcode05	ONT_01_F	57	A	1	0	0	0	0	0	1	0
6d3a0487-fa18-446d-a434-43996bbe1633	f85157af165dc4a041b745cece1e5f24cab2ee60	520	246	2020-11-30T06:45:34Z	FAO14644	GLFL278165	custom_ont_adaptor	barcode05	ONT_01_F	58	C	0	0	1	0	0	0	1	0
6d3a0487-fa18-446d-a434-43996bbe1633	f85157af165dc4a041b745cece1e5f24cab2ee60	520	246	2020-11-30T06:45:34Z	FAO14644	GLFL278165	custom_ont_adaptor	barcode05	ONT_01_F	59	T	0	1	0	0	0	0	1	0
6d3a0487-fa18-446d-a434-43996bbe1633	f85157af165dc4a041b745cece1e5f24cab2ee60	520	246	2020-11-30T06:45:34Z	FAO14644	GLFL278165	custom_ont_adaptor	barcode05	ONT_01_F	60	A	1	0	0	0	0	0	1	0
6d3a0487-fa18-446d-a434-43996bbe1633	f85157af165dc4a041b745cece1e5f24cab2ee60	520	246	2020-11-30T06:45:34Z	FAO14644	GLFL278165	custom_ont_adaptor	barcode05	ONT_01_F	61	A	1	0	0	0	0	0	1	0
6d3a0487-fa18-446d-a434-43996bbe1633	f85157af165dc4a041b745cece1e5f24cab2ee60	520	246	2020-11-30T06:45:34Z	FAO14644	GLFL278165	custom_ont_adaptor	barcode05	ONT_01_F	62	G	0	0	0	1	0	0	1	0
6d3a0487-fa18-446d-a434-43996bbe1633	f85157af165dc4a041b745cece1e5f24cab2ee60	520	246	2020-11-30T06:45:34Z	FAO14644	GLFL278165	custom_ont_adaptor	barcode05	ONT_01_F	63	G	0	0	0	1	0	0	1	0
6d3a0487-fa18-446d-a434-43996bbe1633	f85157af165dc4a041b745cece1e5f24cab2ee60	520	246	2020-11-30T06:45:34Z	FAO14644	GLFL278165	custom_ont_adaptor	barcode05	ONT_01_F	64	T	0	1	0	0	0	0	1	0
6d3a0487-fa18-446d-a434-43996bbe1633	f85157af165dc4a041b745cece1e5f24cab2ee60	520	246	2020-11-30T06:45:34Z	FAO14644	GLFL278165	custom_ont_adaptor	barcode05	ONT_01_F	65	A	1	0	0	0	0	0	1	0
6d3a0487-fa18-446d-a434-43996bbe1633	f85157af165dc4a041b745cece1e5f24cab2ee60	520	246	2020-11-30T06:45:34Z	FAO14644	GLFL278165	custom_ont_adaptor	barcode05	ONT_01_F	66	A	1	0	0	0	0	0	1	0
6d3a0487-fa18-446d-a434-43996bbe1633	f85157af165dc4a041b745cece1e5f24cab2ee60	520	246	2020-11-30T06:45:34Z	FAO14644	GLFL278165	custom_ont_adaptor	barcode05	ONT_01_F	67	T	0	1	0	0	0	0	1	0
6d3a0487-fa18-446d-a434-43996bbe1633	f85157af165dc4a041b745cece1e5f24cab2ee60	520	246	2020-11-30T06:45:34Z	FAO14644	GLFL278165	custom_ont_adaptor	barcode05	ONT_01_F	68	C	0	0	1	0	0	0	1	0
6d3a0487-fa18-446d-a434-43996bbe1633	f85157af165dc4a041b745cece1e5f24cab2ee60	520	246	2020-11-30T06:45:34Z	FAO14644	GLFL278165	custom_ont_adaptor	barcode05	ONT_01_F	69	C	0	0	1	0	0	0	1	0
6d3a0487-fa18-446d-a434-43996bbe1633	f85157af165dc4a041b745cece1e5f24cab2ee60	520	246	2020-11-30T06:45:34Z	FAO14644	GLFL278165	custom_ont_adaptor	barcode05	ONT_01_F	70	A	1	0	0	0	0	0	1	0
6d3a0487-fa18-446d-a434-43996bbe1633	f85157af165dc4a041b745cece1e5f24cab2ee60	520	246	2020-11-30T06:45:34Z	FAO14644	GLFL278165	custom_ont_adaptor	barcode05	ONT_01_F	71	T	0	1	0	0	0	0	1	0
6d3a0487-fa18-446d-a434-43996bbe1633	f85157af165dc4a041b745cece1e5f24cab2ee60	520	246	2020-11-30T06:45:34Z	FAO14644	GLFL278165	custom_ont_adaptor	barcode05	ONT_01_F	72	G	0	0	0	1	0	0	1	0
6d3a0487-fa18-446d-a434-43996bbe1633	f85157af165dc4a041b745cece1e5f24cab2ee60	520	246	2020-11-30T06:45:34Z	FAO14644	GLFL278165	custom_ont_adaptor	barcode05	ONT_01_F	73	T	0	1	0	0	0	0	1	0
6d3a0487-fa18-446d-a434-43996bbe1633	f85157af165dc4a041b745cece1e5f24cab2ee60	520	246	2020-11-30T06:45:34Z	FAO14644	GLFL278165	custom_ont_adaptor	barcode05	ONT_01_F	74	A	1	0	0	0	0	0	1	0
6d3a0487-fa18-446d-a434-43996bbe1633	f85157af165dc4a041b745cece1e5f24cab2ee60	520	246	2020-11-30T06:45:34Z	FAO14644	GLFL278165	custom_ont_adaptor	barcode05	ONT_01_F	75	A	1	0	0	0	0	0	1	0
6d3a0487-fa18-446d-a434-43996bbe1633	f85157af165dc4a041b745cece1e5f24cab2ee60	520	246	2020-11-30T06:45:34Z	FAO14644	GLFL278165	custom_ont_adaptor	barcode05	ONT_01_F	76	C	0	0	1	0	0	0	1	0
6d3a0487-fa18-446d-a434-43996bbe1633	f85157af165dc4a041b745cece1e5f24cab2ee60	520	246	2020-11-30T06:45:34Z	FAO14644	GLFL278165	custom_ont_adaptor	barcode05	ONT_01_F	77	A	1	0	0	0	0	0	1	0
ReadName	runid	read	ch	start_time	flow_cell_id	protocol_group_id	sample_id	barcode	Chrom	Number	REF_NT	A	T	C	G	Ins	Del	Coverage	Error
6db6567d-085e-45cc-a69a-a0825dbab24c	f85157af165dc4a041b745cece1e5f24cab2ee60	695	503	2020-11-30T06:45:37Z	FAO14644	GLFL278165	custom_ont_adaptor	barcode05	ONT_01_F	1	A	1	0	0	0	0	0	1	0
6db6567d-085e-45cc-a69a-a0825dbab24c	f85157af165dc4a041b745cece1e5f24cab2ee60	695	503	2020-11-30T06:45:37Z	FAO14644	GLFL278165	custom_ont_adaptor	barcode05	ONT_01_F	2	A	1	0	0	0	0	0	1	0
6db6567d-085e-45cc-a69a-a0825dbab24c	f85157af165dc4a041b745cece1e5f24cab2ee60	695	503	2020-11-30T06:45:37Z	FAO14644	GLFL278165	custom_ont_adaptor	barcode05	ONT_01_F	3	C	0	0	1	0	0	0	1	0
6db6567d-085e-45cc-a69a-a0825dbab24c	f85157af165dc4a041b745cece1e5f24cab2ee60	695	503	2020-11-30T06:45:37Z	FAO14644	GLFL278165	custom_ont_adaptor	barcode05	ONT_01_F	4	T	0	1	0	0	0	0	1	0
6db6567d-085e-45cc-a69a-a0825dbab24c	f85157af165dc4a041b745cece1e5f24cab2ee60	695	503	2020-11-30T06:45:37Z	FAO14644	GLFL278165	custom_ont_adaptor	barcode05	ONT_01_F	5	G	0	0	0	1	0	0	1	0
6db6567d-085e-45cc-a69a-a0825dbab24c	f85157af165dc4a041b745cece1e5f24cab2ee60	695	503	2020-11-30T06:45:37Z	FAO14644	GLFL278165	custom_ont_adaptor	barcode05	ONT_01_F	6	A	1	0	0	0	0	0	1	0
6db6567d-085e-45cc-a69a-a0825dbab24c	f85157af165dc4a041b745cece1e5f24cab2ee60	695	503	2020-11-30T06:45:37Z	FAO14644	GLFL278165	custom_ont_adaptor	barcode05	ONT_01_F	7	A	1	0	0	0	0	0	1	0
6db6567d-085e-45cc-a69a-a0825dbab24c	f85157af165dc4a041b745cece1e5f24cab2ee60	695	503	2020-11-30T06:45:37Z	FAO14644	GLFL278165	custom_ont_adaptor	barcode05	ONT_01_F	8	T	0	1	0	0	0	0	1	0
6db6567d-085e-45cc-a69a-a0825dbab24c	f85157af165dc4a041b745cece1e5f24cab2ee60	695	503	2020-11-30T06:45:37Z	FAO14644	GLFL278165	custom_ont_adaptor	barcode05	ONT_01_F	9	G	0	0	0	1	0	0	1	0
6db6567d-085e-45cc-a69a-a0825dbab24c	f85157af165dc4a041b745cece1e5f24cab2ee60	695	503	2020-11-30T06:45:37Z	FAO14644	GLFL278165	custom_ont_adaptor	barcode05	ONT_01_F	10	A	1	0	0	0	0	0	1	0
6db6567d-085e-45cc-a69a-a0825dbab24c	f85157af165dc4a041b745cece1e5f24cab2ee60	695	503	2020-11-30T06:45:37Z	FAO14644	GLFL278165	custom_ont_adaptor	barcode05	ONT_01_F	11	T	0	1	0	0	0	0	1	0
6db6567d-085e-45cc-a69a-a0825dbab24c	f85157af165dc4a041b745cece1e5f24cab2ee60	695	503	2020-11-30T06:45:37Z	FAO14644	GLFL278165	custom_ont_adaptor	barcode05	ONT_01_F	12	A	1	0	0	0	0	0	1	0
6db6567d-085e-45cc-a69a-a0825dbab24c	f85157af165dc4a041b745cece1e5f24cab2ee60	695	503	2020-11-30T06:45:37Z	FAO14644	GLFL278165	custom_ont_adaptor	barcode05	ONT_01_F	13	T	0	1	0	0	0	0	1	0
6db6567d-085e-45cc-a69a-a0825dbab24c	f85157af165dc4a041b745cece1e5f24cab2ee60	695	503	2020-11-30T06:45:37Z	FAO14644	GLFL278165	custom_ont_adaptor	barcode05	ONT_01_F	14	C	0	0	1	0	0	0	1	0
6db6567d-085e-45cc-a69a-a0825dbab24c	f85157af165dc4a041b745cece1e5f24cab2ee60	695	503	2020-11-30T06:45:37Z	FAO14644	GLFL278165	custom_ont_adaptor	barcode05	ONT_01_F	15	A	1	0	0	0	0	0	1	0
6db6567d-085e-45cc-a69a-a0825dbab24c	f85157af165dc4a041b745cece1e5f24cab2ee60	695	503	2020-11-30T06:45:37Z	FAO14644	GLFL278165	custom_ont_adaptor	barcode05	ONT_01_F	16	G	0	0	0	1	0	0	1	0
6db6567d-085e-45cc-a69a-a0825dbab24c	f85157af165dc4a041b745cece1e5f24cab2ee60	695	503	2020-11-30T06:45:37Z	FAO14644	GLFL278165	custom_ont_adaptor	barcode05	ONT_01_F	17	T	0	1	0	0	0	0	1	0
6db6567d-085e-45cc-a69a-a0825dbab24c	f85157af165dc4a041b745cece1e5f24cab2ee60	695	503	2020-11-30T06:45:37Z	FAO14644	GLFL278165	custom_ont_adaptor	barcode05	ONT_01_F	18	C	0	0	1	0	0	0	1	0
6db6567d-085e-45cc-a69a-a0825dbab24c	f85157af165dc4a041b745cece1e5f24cab2ee60	695	503	2020-11-30T06:45:37Z	FAO14644	GLFL278165	custom_ont_adaptor	barcode05	ONT_01_F	19	A	1	0	0	0	0	0	1	0
6db6567d-085e-45cc-a69a-a0825dbab24c	f85157af165dc4a041b745cece1e5f24cab2ee60	695	503	2020-11-30T06:45:37Z	FAO14644	GLFL278165	custom_ont_adaptor	barcode05	ONT_01_F	20	T	0	1	0	0	0	0	1	0
6db6567d-085e-45cc-a69a-a0825dbab24c	f85157af165dc4a041b745cece1e5f24cab2ee60	695	503	2020-11-30T06:45:37Z	FAO14644	GLFL278165	custom_ont_adaptor	barcode05	ONT_01_F	21	C	0	0	1	0	0	0	1	0
6db6567d-085e-45cc-a69a-a0825dbab24c	f85157af165dc4a041b745cece1e5f24cab2ee60	695	503	2020-11-30T06:45:37Z	FAO14644	GLFL278165	custom_ont_adaptor	barcode05	ONT_01_F	22	T	0	1	0	0	0	0	1	0
6db6567d-085e-45cc-a69a-a0825dbab24c	f85157af165dc4a041b745cece1e5f24cab2ee60	695	503	2020-11-30T06:45:37Z	FAO14644	GLFL278165	custom_ont_adaptor	barcode05	ONT_01_F	23	A	1	0	0	0	0	0	1	0
6db6567d-085e-45cc-a69a-a0825dbab24c	f85157af165dc4a041b745cece1e5f24cab2ee60	695	503	2020-11-30T06:45:37Z	FAO14644	GLFL278165	custom_ont_adaptor	barcode05	ONT_01_F	24	G	0	0	0	1	0	0	1	0
6db6567d-085e-45cc-a69a-a0825dbab24c	f85157af165dc4a041b745cece1e5f24cab2ee60	695	503	2020-11-30T06:45:37Z	FAO14644	GLFL278165	custom_ont_adaptor	barcode05	ONT_01_F	25	C	0	0	1	0	0	0	1	0
6db6567d-085e-45cc-a69a-a0825dbab24c	f85157af165dc4a041b745cece1e5f24cab2ee60	695	503	2020-11-30T06:45:37Z	FAO14644	GLFL278165	custom_ont_adaptor	barcode05	ONT_01_F	26	A	1	0	0	0	0	0	1	0
6db6567d-085e-45cc-a69a-a0825dbab24c	f85157af165dc4a041b745cece1e5f24cab2ee60	695	503	2020-11-30T06:45:37Z	FAO14644	GLFL278165	custom_ont_adaptor	barcode05	ONT_01_F	27	T	0	1	0	0	0	0	1	0
6db6567d-085e-45cc-a69a-a0825dbab24c	f85157af165dc4a041b745cece1e5f24cab2ee60	695	503	2020-11-30T06:45:37Z	FAO14644	GLFL278165	custom_ont_adaptor	barcode05	ONT_01_F	28	C	0	0	1	0	0	0	1	0
6db6567d-085e-45cc-a69a-a0825dbab24c	f85157af165dc4a041b745cece1e5f24cab2ee60	695	503	2020-11-30T06:45:37Z	FAO14644	GLFL278165	custom_ont_adaptor	barcode05	ONT_01_F	29	G	0	0	0	1	0	0	1	0
6db6567d-085e-45cc-a69a-a0825dbab24c	f85157af165dc4a041b745cece1e5f24cab2ee60	695	503	2020-11-30T06:45:37Z	FAO14644	GLFL278165	custom_ont_adaptor	barcode05	ONT_01_F	30	T	0	1	0	0	0	0	1	0
6db6567d-085e-45cc-a69a-a0825dbab24c	f85157af165dc4a041b745cece1e5f24cab2ee60	695	503	2020-11-30T06:45:37Z	FAO14644	GLFL278165	custom_ont_adaptor	barcode05	ONT_01_F	31	A	1	0	0	0	0	0	1	0
6db6567d-085e-45cc-a69a-a0825dbab24c	f85157af165dc4a041b745cece1e5f24cab2ee60	695	503	2020-11-30T06:45:37Z	FAO14644	GLFL278165	custom_ont_adaptor	barcode05	ONT_01_F	32	T	0	1	0	0	0	0	1	0
6db6567d-085e-45cc-a69a-a0825dbab24c	f85157af165dc4a041b745cece1e5f24cab2ee60	695	503	2020-11-30T06:45:37Z	FAO14644	GLFL278165	custom_ont_adaptor	barcode05	ONT_01_F	33	G	0	0	0	1	0	0	1	0
6db6567d-085e-45cc-a69a-a0825dbab24c	f85157af165dc4a041b745cece1e5f24cab2ee60	695	503	2020-11-30T06:45:37Z	FAO14644	GLFL278165	custom_ont_adaptor	barcode05	ONT_01_F	34	A	1	0	0	0	0	0	1	0
6db6567d-085e-45cc-a69a-a0825dbab24c	f85157af165dc4a041b745cece1e5f24cab2ee60	695	503	2020-11-30T06:45:37Z	FAO14644	GLFL278165	custom_ont_adaptor	barcode05	ONT_01_F	35	G	0	0	0	1	0	0	1	0
6db6567d-085e-45cc-a69a-a0825dbab24c	f85157af165dc4a041b745cece1e5f24cab2ee60	695	503	2020-11-30T06:45:37Z	FAO14644	GLFL278165	custom_ont_adaptor	barcode05	ONT_01_F	36	G	0	0	0	1	0	0	1	0
6db6567d-085e-45cc-a69a-a0825dbab24c	f85157af165dc4a041b745cece1e5f24cab2ee60	695	503	2020-11-30T06:45:37Z	FAO14644	GLFL278165	custom_ont_adaptor	barcode05	ONT_01_F	37	A	1	0	0	0	0	0	1	0
6db6567d-085e-45cc-a69a-a0825dbab24c	f85157af165dc4a041b745cece1e5f24cab2ee60	695	503	2020-11-30T06:45:37Z	FAO14644	GLFL278165	custom_ont_adaptor	barcode05	ONT_01_F	38	A	1	0	0	0	0	0	1	0
6db6567d-085e-45cc-a69a-a0825dbab24c	f85157af165dc4a041b745cece1e5f24cab2ee60	695	503	2020-11-30T06:45:37Z	FAO14644	GLFL278165	custom_ont_adaptor	barcode05	ONT_01_F	39	G	0	0	0	1	0	0	1	0
6db6567d-085e-45cc-a69a-a0825dbab24c	f85157af165dc4a041b745cece1e5f24cab2ee60	695	503	2020-11-30T06:45:37Z	FAO14644	GLFL278165	custom_ont_adaptor	barcode05	ONT_01_F	40	G	0	0	0	1	0	0	1	0
6db6567d-085e-45cc-a69a-a0825dbab24c	f85157af165dc4a041b745cece1e5f24cab2ee60	695	503	2020-11-30T06:45:37Z	FAO14644	GLFL278165	custom_ont_adaptor	barcode05	ONT_01_F	41	G	1	0	0	0	0	0	1	1
6db6567d-085e-45cc-a69a-a0825dbab24c	f85157af165dc4a041b745cece1e5f24cab2ee60	695	503	2020-11-30T06:45:37Z	FAO14644	GLFL278165	custom_ont_adaptor	barcode05	ONT_01_F	42	C	0	0	1	0	0	0	1	0
6db6567d-085e-45cc-a69a-a0825dbab24c	f85157af165dc4a041b745cece1e5f24cab2ee60	695	503	2020-11-30T06:45:37Z	FAO14644	GLFL278165	custom_ont_adaptor	barcode05	ONT_01_F	43	T	0	0	0	0	0	1	0	1
6db6567d-085e-45cc-a69a-a0825dbab24c	f85157af165dc4a041b745cece1e5f24cab2ee60	695	503	2020-11-30T06:45:37Z	FAO14644	GLFL278165	custom_ont_adaptor	barcode05	ONT_01_F	44	T	0	1	0	0	0	0	1	0
6db6567d-085e-45cc-a69a-a0825dbab24c	f85157af165dc4a041b745cece1e5f24cab2ee60	695	503	2020-11-30T06:45:37Z	FAO14644	GLFL278165	custom_ont_adaptor	barcode05	ONT_01_F	45	G	0	0	0	1	0	0	1	0
6db6567d-085e-45cc-a69a-a0825dbab24c	f85157af165dc4a041b745cece1e5f24cab2ee60	695	503	2020-11-30T06:45:37Z	FAO14644	GLFL278165	custom_ont_adaptor	barcode05	ONT_01_F	46	C	0	0	1	0	0	0	1	0
6db6567d-085e-45cc-a69a-a0825dbab24c	f85157af165dc4a041b745cece1e5f24cab2ee60	695	503	2020-11-30T06:45:37Z	FAO14644	GLFL278165	custom_ont_adaptor	barcode05	ONT_01_F	47	G	0	0	0	1	0	0	1	0
6db6567d-085e-45cc-a69a-a0825dbab24c	f85157af165dc4a041b745cece1e5f24cab2ee60	695	503	2020-11-30T06:45:37Z	FAO14644	GLFL278165	custom_ont_adaptor	barcode05	ONT_01_F	48	T	0	1	0	0	0	0	1	0
6db6567d-085e-45cc-a69a-a0825dbab24c	f85157af165dc4a041b745cece1e5f24cab2ee60	695	503	2020-11-30T06:45:37Z	FAO14644	GLFL278165	custom_ont_adaptor	barcode05	ONT_01_F	49	G	0	0	0	1	0	0	1	0
6db6567d-085e-45cc-a69a-a0825dbab24c	f85157af165dc4a041b745cece1e5f24cab2ee60	695	503	2020-11-30T06:45:37Z	FAO14644	GLFL278165	custom_ont_adaptor	barcode05	ONT_01_F	50	C	0	0	1	0	0	0	1	0
6db6567d-085e-45cc-a69a-a0825dbab24c	f85157af165dc4a041b745cece1e5f24cab2ee60	695	503	2020-11-30T06:45:37Z	FAO14644	GLFL278165	custom_ont_adaptor	barcode05	ONT_01_F	51	T	0	1	0	0	0	0	1	0
6db6567d-085e-45cc-a69a-a0825dbab24c	f85157af165dc4a041b745cece1e5f24cab2ee60	695	503	2020-11-30T06:45:37Z	FAO14644	GLFL278165	custom_ont_adaptor	barcode05	ONT_01_F	52	C	0	0	1	0	0	0	1	0
6db6567d-085e-45cc-a69a-a0825dbab24c	f85157af165dc4a041b745cece1e5f24cab2ee60	695	503	2020-11-30T06:45:37Z	FAO14644	GLFL278165	custom_ont_adaptor	barcode05	ONT_01_F	53	G	0	0	0	1	0	0	1	0
6db6567d-085e-45cc-a69a-a0825dbab24c	f85157af165dc4a041b745cece1e5f24cab2ee60	695	503	2020-11-30T06:45:37Z	FAO14644	GLFL278165	custom_ont_adaptor	barcode05	ONT_01_F	54	G	0	0	0	1	0	0	1	0
6db6567d-085e-45cc-a69a-a0825dbab24c	f85157af165dc4a041b745cece1e5f24cab2ee60	695	503	2020-11-30T06:45:37Z	FAO14644	GLFL278165	custom_ont_adaptor	barcode05	ONT_01_F	55	A	1	0	0	0	0	0	1	0
6db6567d-085e-45cc-a69a-a0825dbab24c	f85157af165dc4a041b745cece1e5f24cab2ee60	695	503	2020-11-30T06:45:37Z	FAO14644	GLFL278165	custom_ont_adaptor	barcode05	ONT_01_F	56	G	0	0	0	1	0	0	1	0
6db6567d-085e-45cc-a69a-a0825dbab24c	f85157af165dc4a041b745cece1e5f24cab2ee60	695	503	2020-11-30T06:45:37Z	FAO14644	GLFL278165	custom_ont_adaptor	barcode05	ONT_01_F	57	A	1	0	0	0	0	0	1	0
6db6567d-085e-45cc-a69a-a0825dbab24c	f85157af165dc4a041b745cece1e5f24cab2ee60	695	503	2020-11-30T06:45:37Z	FAO14644	GLFL278165	custom_ont_adaptor	barcode05	ONT_01_F	58	C	0	0	1	0	0	0	1	0
6db6567d-085e-45cc-a69a-a0825dbab24c	f85157af165dc4a041b745cece1e5f24cab2ee60	695	503	2020-11-30T06:45:37Z	FAO14644	GLFL278165	custom_ont_adaptor	barcode05	ONT_01_F	59	T	0	1	0	0	0	0	1	0
6db6567d-085e-45cc-a69a-a0825dbab24c	f85157af165dc4a041b745cece1e5f24cab2ee60	695	503	2020-11-30T06:45:37Z	FAO14644	GLFL278165	custom_ont_adaptor	barcode05	ONT_01_F	60	A	0	0	0	0	0	1	0	1
6db6567d-085e-45cc-a69a-a0825dbab24c	f85157af165dc4a041b745cece1e5f24cab2ee60	695	503	2020-11-30T06:45:37Z	FAO14644	GLFL278165	custom_ont_adaptor	barcode05	ONT_01_F	61	A	1	0	0	0	0	0	1	0
6db6567d-085e-45cc-a69a-a0825dbab24c	f85157af165dc4a041b745cece1e5f24cab2ee60	695	503	2020-11-30T06:45:37Z	FAO14644	GLFL278165	custom_ont_adaptor	barcode05	ONT_01_F	62	G	0	0	0	1	0	0	1	0
6db6567d-085e-45cc-a69a-a0825dbab24c	f85157af165dc4a041b745cece1e5f24cab2ee60	695	503	2020-11-30T06:45:37Z	FAO14644	GLFL278165	custom_ont_adaptor	barcode05	ONT_01_F	63	G	0	0	0	1	0	0	1	0
6db6567d-085e-45cc-a69a-a0825dbab24c	f85157af165dc4a041b745cece1e5f24cab2ee60	695	503	2020-11-30T06:45:37Z	FAO14644	GLFL278165	custom_ont_adaptor	barcode05	ONT_01_F	64	T	0	1	0	0	0	0	1	0
6db6567d-085e-45cc-a69a-a0825dbab24c	f85157af165dc4a041b745cece1e5f24cab2ee60	695	503	2020-11-30T06:45:37Z	FAO14644	GLFL278165	custom_ont_adaptor	barcode05	ONT_01_F	65	A	1	0	0	0	0	0	1	0
6db6567d-085e-45cc-a69a-a0825dbab24c	f85157af165dc4a041b745cece1e5f24cab2ee60	695	503	2020-11-30T06:45:37Z	FAO14644	GLFL278165	custom_ont_adaptor	barcode05	ONT_01_F	66	A	1	0	0	0	0	0	1	0
6db6567d-085e-45cc-a69a-a0825dbab24c	f85157af165dc4a041b745cece1e5f24cab2ee60	695	503	2020-11-30T06:45:37Z	FAO14644	GLFL278165	custom_ont_adaptor	barcode05	ONT_01_F	67	T	0	1	0	0	0	0	1	0
6db6567d-085e-45cc-a69a-a0825dbab24c	f85157af165dc4a041b745cece1e5f24cab2ee60	695	503	2020-11-30T06:45:37Z	FAO14644	GLFL278165	custom_ont_adaptor	barcode05	ONT_01_F	68	C	0	0	1	0	0	0	1	0
6db6567d-085e-45cc-a69a-a0825dbab24c	f85157af165dc4a041b745cece1e5f24cab2ee60	695	503	2020-11-30T06:45:37Z	FAO14644	GLFL278165	custom_ont_adaptor	barcode05	ONT_01_F	69	C	0	0	1	0	0	0	1	0
6db6567d-085e-45cc-a69a-a0825dbab24c	f85157af165dc4a041b745cece1e5f24cab2ee60	695	503	2020-11-30T06:45:37Z	FAO14644	GLFL278165	custom_ont_adaptor	barcode05	ONT_01_F	70	A	1	0	0	0	0	0	1	0
6db6567d-085e-45cc-a69a-a0825dbab24c	f85157af165dc4a041b745cece1e5f24cab2ee60	695	503	2020-11-30T06:45:37Z	FAO14644	GLFL278165	custom_ont_adaptor	barcode05	ONT_01_F	71	T	0	1	0	0	0	0	1	0
6db6567d-085e-45cc-a69a-a0825dbab24c	f85157af165dc4a041b745cece1e5f24cab2ee60	695	503	2020-11-30T06:45:37Z	FAO14644	GLFL278165	custom_ont_adaptor	barcode05	ONT_01_F	72	G	0	0	0	1	0	0	1	0
6db6567d-085e-45cc-a69a-a0825dbab24c	f85157af165dc4a041b745cece1e5f24cab2ee60	695	503	2020-11-30T06:45:37Z	FAO14644	GLFL278165	custom_ont_adaptor	barcode05	ONT_01_F	73	T	0	1	0	0	0	0	1	0
6db6567d-085e-45cc-a69a-a0825dbab24c	f85157af165dc4a041b745cece1e5f24cab2ee60	695	503	2020-11-30T06:45:37Z	FAO14644	GLFL278165	custom_ont_adaptor	barcode05	ONT_01_F	74	A	1	0	0	0	0	0	1	0
6db6567d-085e-45cc-a69a-a0825dbab24c	f85157af165dc4a041b745cece1e5f24cab2ee60	695	503	2020-11-30T06:45:37Z	FAO14644	GLFL278165	custom_ont_adaptor	barcode05	ONT_01_F	75	A	1	0	0	0	0	0	1	0
6db6567d-085e-45cc-a69a-a0825dbab24c	f85157af165dc4a041b745cece1e5f24cab2ee60	695	503	2020-11-30T06:45:37Z	FAO14644	GLFL278165	custom_ont_adaptor	barcode05	ONT_01_F	76	C	0	0	1	0	0	0	1	0
6db6567d-085e-45cc-a69a-a0825dbab24c	f85157af165dc4a041b745cece1e5f24cab2ee60	695	503	2020-11-30T06:45:37Z	FAO14644	GLFL278165	custom_ont_adaptor	barcode05	ONT_01_F	77	A	1	0	0	0	0	0	1	0
6db6567d-085e-45cc-a69a-a0825dbab24c	f85157af165dc4a041b745cece1e5f24cab2ee60	695	503	2020-11-30T06:45:37Z	FAO14644	GLFL278165	custom_ont_adaptor	barcode05	ONT_01_F	78	C	0	0	0	0	0	1	0	1
6db6567d-085e-45cc-a69a-a0825dbab24c	f85157af165dc4a041b745cece1e5f24cab2ee60	695	503	2020-11-30T06:45:37Z	FAO14644	GLFL278165	custom_ont_adaptor	barcode05	ONT_01_F	79	C	0	0	1	0	0	0	1	0
6db6567d-085e-45cc-a69a-a0825dbab24c	f85157af165dc4a041b745cece1e5f24cab2ee60	695	503	2020-11-30T06:45:37Z	FAO14644	GLFL278165	custom_ont_adaptor	barcode05	ONT_01_F	80	A	1	0	0	0	0	0	1	0
6db6567d-085e-45cc-a69a-a0825dbab24c	f85157af165dc4a041b745cece1e5f24cab2ee60	695	503	2020-11-30T06:45:37Z	FAO14644	GLFL278165	custom_ont_adaptor	barcode05	ONT_01_F	81	T	0	1	0	0	0	0	1	0
6db6567d-085e-45cc-a69a-a0825dbab24c	f85157af165dc4a041b745cece1e5f24cab2ee60	695	503	2020-11-30T06:45:37Z	FAO14644	GLFL278165	custom_ont_adaptor	barcode05	ONT_01_F	82	G	0	0	0	1	0	0	1	0
6db6567d-085e-45cc-a69a-a0825dbab24c	f85157af165dc4a041b745cece1e5f24cab2ee60	695	503	2020-11-30T06:45:37Z	FAO14644	GLFL278165	custom_ont_adaptor	barcode05	ONT_01_F	83	A	1	0	0	0	0	0	1	0
6db6567d-085e-45cc-a69a-a0825dbab24c	f85157af165dc4a041b745cece1e5f24cab2ee60	695	503	2020-11-30T06:45:37Z	FAO14644	GLFL278165	custom_ont_adaptor	barcode05	ONT_01_F	84	A	1	0	0	0	0	0	1	0
6db6567d-085e-45cc-a69a-a0825dbab24c	f85157af165dc4a041b745cece1e5f24cab2ee60	695	503	2020-11-30T06:45:37Z	FAO14644	GLFL278165	custom_ont_adaptor	barcode05	ONT_01_F	85	C	0	0	1	0	0	0	1	0
6db6567d-085e-45cc-a69a-a0825dbab24c	f85157af165dc4a041b745cece1e5f24cab2ee60	695	503	2020-11-30T06:45:37Z	FAO14644	GLFL278165	custom_ont_adaptor	barcode05	ONT_01_F	86	A	1	0	0	0	0	0	1	0
6db6567d-085e-45cc-a69a-a0825dbab24c	f85157af165dc4a041b745cece1e5f24cab2ee60	695	503	2020-11-30T06:45:37Z	FAO14644	GLFL278165	custom_ont_adaptor	barcode05	ONT_01_F	87	C	0	0	1	0	0	0	1	0
6db6567d-085e-45cc-a69a-a0825dbab24c	f85157af165dc4a041b745cece1e5f24cab2ee60	695	503	2020-11-30T06:45:37Z	FAO14644	GLFL278165	custom_ont_adaptor	barcode05	ONT_01_F	88	A	1	0	0	0	0	0	1	0
6db6567d-085e-45cc-a69a-a0825dbab24c	f85157af165dc4a041b745cece1e5f24cab2ee60	695	503	2020-11-30T06:45:37Z	FAO14644	GLFL278165	custom_ont_adaptor	barcode05	ONT_01_F	89	T	0	1	0	0	0	0	1	0
6db6567d-085e-45cc-a69a-a0825dbab24c	f85157af165dc4a041b745cece1e5f24cab2ee60	695	503	2020-11-30T06:45:37Z	FAO14644	GLFL278165	custom_ont_adaptor	barcode05	ONT_01_F	90	C	0	0	1	0	0	0	1	0
ReadName	runid	read	ch	start_time	flow_cell_id	protocol_group_id	sample_id	barcode	Chrom	Number	REF_NT	A	T	C	G	Ins	Del	Coverage	Error
6ca86c1b-22cf-459c-824f-03190ac62ea2	f85157af165dc4a041b745cece1e5f24cab2ee60	797	455	2020-11-30T06:45:45Z	FAO14644	GLFL278165	custom_ont_adaptor	barcode05	ONT_01_F	1	A	1	0	0	0	0	0	1	0
6ca86c1b-22cf-459c-824f-03190ac62ea2	f85157af165dc4a041b745cece1e5f24cab2ee60	797	455	2020-11-30T06:45:45Z	FAO14644	GLFL278165	custom_ont_adaptor	barcode05	ONT_01_F	2	A	1	0	0	0	0	0	1	0
6ca86c1b-22cf-459c-824f-03190ac62ea2	f85157af165dc4a041b745cece1e5f24cab2ee60	797	455	2020-11-30T06:45:45Z	FAO14644	GLFL278165	custom_ont_adaptor	barcode05	ONT_01_F	3	C	0	0	1	0	0	0	1	0
6ca86c1b-22cf-459c-824f-03190ac62ea2	f85157af165dc4a041b745cece1e5f24cab2ee60	797	455	2020-11-30T06:45:45Z	FAO14644	GLFL278165	custom_ont_adaptor	barcode05	ONT_01_F	4	T	0	1	0	0	0	0	1	0
6ca86c1b-22cf-459c-824f-03190ac62ea2	f85157af165dc4a041b745cece1e5f24cab2ee60	797	455	2020-11-30T06:45:45Z	FAO14644	GLFL278165	custom_ont_adaptor	barcode05	ONT_01_F	5	G	0	0	0	1	0	0	1	0
6ca86c1b-22cf-459c-824f-03190ac62ea2	f85157af165dc4a041b745cece1e5f24cab2ee60	797	455	2020-11-30T06:45:45Z	FAO14644	GLFL278165	custom_ont_adaptor	barcode05	ONT_01_F	6	A	1	0	0	0	0	0	1	0
6ca86c1b-22cf-459c-824f-03190ac62ea2	f85157af165dc4a041b745cece1e5f24cab2ee60	797	455	2020-11-30T06:45:45Z	FAO14644	GLFL278165	custom_ont_adaptor	barcode05	ONT_01_F	7	A	1	0	0	0	0	0	1	0
6ca86c1b-22cf-459c-824f-03190ac62ea2	f85157af165dc4a041b745cece1e5f24cab2ee60	797	455	2020-11-30T06:45:45Z	FAO14644	GLFL278165	custom_ont_adaptor	barcode05	ONT_01_F	8	T	0	1	0	0	0	0	1	0
6ca86c1b-22cf-459c-824f-03190ac62ea2	f85157af165dc4a041b745cece1e5f24cab2ee60	797	455	2020-11-30T06:45:45Z	FAO14644	GLFL278165	custom_ont_adaptor	barcode05	ONT_01_F	9	G	0	0	0	1	0	0	1	0
6ca86c1b-22cf-459c-824f-03190ac62ea2	f85157af165dc4a041b745cece1e5f24cab2ee60	797	455	2020-11-30T06:45:45Z	FAO14644	GLFL278165	custom_ont_adaptor	barcode05	ONT_01_F	10	A	1	0	0	0	0	0	1	0
6ca86c1b-22cf-459c-824f-03190ac62ea2	f85157af165dc4a041b745cece1e5f24cab2ee60	797	455	2020-11-30T06:45:45Z	FAO14644	GLFL278165	custom_ont_adaptor	barcode05	ONT_01_F	11	T	0	1	0	0	0	0	1	0
6ca86c1b-22cf-459c-824f-03190ac62ea2	f85157af165dc4a041b745cece1e5f24cab2ee60	797	455	2020-11-30T06:45:45Z	FAO14644	GLFL278165	custom_ont_adaptor	barcode05	ONT_01_F	12	A	1	0	0	0	0	0	1	0
6ca86c1b-22cf-459c-824f-03190ac62ea2	f85157af165dc4a041b745cece1e5f24cab2ee60	797	455	2020-11-30T06:45:45Z	FAO14644	GLFL278165	custom_ont_adaptor	barcode05	ONT_01_F	13	T	0	1	0	0	0	0	1	0
6ca86c1b-22cf-459c-824f-03190ac62ea2	f85157af165dc4a041b745cece1e5f24cab2ee60	797	455	2020-11-30T06:45:45Z	FAO14644	GLFL278165	custom_ont_adaptor	barcode05	ONT_01_F	14	C	0	0	1	0	0	0	1	0
6ca86c1b-22cf-459c-824f-03190ac62ea2	f85157af165dc4a041b745cece1e5f24cab2ee60	797	455	2020-11-30T06:45:45Z	FAO14644	GLFL278165	custom_ont_adaptor	barcode05	ONT_01_F	15	A	1	0	0	0	0	0	1	0
6ca86c1b-22cf-459c-824f-03190ac62ea2	f85157af165dc4a041b745cece1e5f24cab2ee60	797	455	2020-11-30T06:45:45Z	FAO14644	GLFL278165	custom_ont_adaptor	barcode05	ONT_01_F	16	G	0	0	0	1	0	0	1	0
6ca86c1b-22cf-459c-824f-03190ac62ea2	f85157af165dc4a041b745cece1e5f24cab2ee60	797	455	2020-11-30T06:45:45Z	FAO14644	GLFL278165	custom_ont_adaptor	barcode05	ONT_01_F	17	T	0	1	0	0	0	0	1	0
6ca86c1b-22cf-459c-824f-03190ac62ea2	f85157af165dc4a041b745cece1e5f24cab2ee60	797	455	2020-11-30T06:45:45Z	FAO14644	GLFL278165	custom_ont_adaptor	barcode05	ONT_01_F	18	C	0	0	1	0	0	0	1	0
6ca86c1b-22cf-459c-824f-03190ac62ea2	f85157af165dc4a041b745cece1e5f24cab2ee60	797	455	2020-11-30T06:45:45Z	FAO14644	GLFL278165	custom_ont_adaptor	barcode05	ONT_01_F	19	A	1	0	0	0	0	0	1	0
6ca86c1b-22cf-459c-824f-03190ac62ea2	f85157af165dc4a041b745cece1e5f24cab2ee60	797	455	2020-11-30T06:45:45Z	FAO14644	GLFL278165	custom_ont_adaptor	barcode05	ONT_01_F	20	T	0	1	0	0	0	0	1	0
6ca86c1b-22cf-459c-824f-03190ac62ea2	f85157af165dc4a041b745cece1e5f24cab2ee60	797	455	2020-11-30T06:45:45Z	FAO14644	GLFL278165	custom_ont_adaptor	barcode05	ONT_01_F	21	C	0	0	1	0	0	0	1	0
6ca86c1b-22cf-459c-824f-03190ac62ea2	f85157af165dc4a041b745cece1e5f24cab2ee60	797	455	2020-11-30T06:45:45Z	FAO14644	GLFL278165	custom_ont_adaptor	barcode05	ONT_01_F	22	T	0	1	0	0	0	0	1	0
6ca86c1b-22cf-459c-824f-03190ac62ea2	f85157af165dc4a041b745cece1e5f24cab2ee60	797	455	2020-11-30T06:45:45Z	FAO14644	GLFL278165	custom_ont_adaptor	barcode05	ONT_01_F	23	A	1	0	0	0	0	0	1	0
6ca86c1b-22cf-459c-824f-03190ac62ea2	f85157af165dc4a041b745cece1e5f24cab2ee60	797	455	2020-11-30T06:45:45Z	FAO14644	GLFL278165	custom_ont_adaptor	barcode05	ONT_01_F	24	G	0	0	0	1	0	0	1	0
6ca86c1b-22cf-459c-824f-03190ac62ea2	f85157af165dc4a041b745cece1e5f24cab2ee60	797	455	2020-11-30T06:45:45Z	FAO14644	GLFL278165	custom_ont_adaptor	barcode05	ONT_01_F	25	C	0	0	1	0	0	0	1	0
6ca86c1b-22cf-459c-824f-03190ac62ea2	f85157af165dc4a041b745cece1e5f24cab2ee60	797	455	2020-11-30T06:45:45Z	FAO14644	GLFL278165	custom_ont_adaptor	barcode05	ONT_01_F	26	A	1	0	0	0	0	0	1	0
6ca86c1b-22cf-459c-824f-03190ac62ea2	f85157af165dc4a041b745cece1e5f24cab2ee60	797	455	2020-11-30T06:45:45Z	FAO14644	GLFL278165	custom_ont_adaptor	barcode05	ONT_01_F	27	T	0	1	0	0	0	0	1	0
6ca86c1b-22cf-459c-824f-03190ac62ea2	f85157af165dc4a041b745cece1e5f24cab2ee60	797	455	2020-11-30T06:45:45Z	FAO14644	GLFL278165	custom_ont_adaptor	barcode05	ONT_01_F	28	C	0	0	1	0	0	0	1	0
6ca86c1b-22cf-459c-824f-03190ac62ea2	f85157af165dc4a041b745cece1e5f24cab2ee60	797	455	2020-11-30T06:45:45Z	FAO14644	GLFL278165	custom_ont_adaptor	barcode05	ONT_01_F	29	G	0	0	0	1	0	0	1	0
6ca86c1b-22cf-459c-824f-03190ac62ea2	f85157af165dc4a041b745cece1e5f24cab2ee60	797	455	2020-11-30T06:45:45Z	FAO14644	GLFL278165	custom_ont_adaptor	barcode05	ONT_01_F	30	T	0	1	0	0	0	0	1	0
6ca86c1b-22cf-459c-824f-03190ac62ea2	f85157af165dc4a041b745cece1e5f24cab2ee60	797	455	2020-11-30T06:45:45Z	FAO14644	GLFL278165	custom_ont_adaptor	barcode05	ONT_01_F	31	A	1	0	0	0	0	0	1	0
6ca86c1b-22cf-459c-824f-03190ac62ea2	f85157af165dc4a041b745cece1e5f24cab2ee60	797	455	2020-11-30T06:45:45Z	FAO14644	GLFL278165	custom_ont_adaptor	barcode05	ONT_01_F	32	T	0	1	0	0	0	0	1	0
6ca86c1b-22cf-459c-824f-03190ac62ea2	f85157af165dc4a041b745cece1e5f24cab2ee60	797	455	2020-11-30T06:45:45Z	FAO14644	GLFL278165	custom_ont_adaptor	barcode05	ONT_01_F	33	G	0	0	0	1	0	0	1	0
6ca86c1b-22cf-459c-824f-03190ac62ea2	f85157af165dc4a041b745cece1e5f24cab2ee60	797	455	2020-11-30T06:45:45Z	FAO14644	GLFL278165	custom_ont_adaptor	barcode05	ONT_01_F	34	A	1	0	0	0	0	0	1	0
6ca86c1b-22cf-459c-824f-03190ac62ea2	f85157af165dc4a041b745cece1e5f24cab2ee60	797	455	2020-11-30T06:45:45Z	FAO14644	GLFL278165	custom_ont_adaptor	barcode05	ONT_01_F	35	G	0	0	0	0	0	1	0	1
6ca86c1b-22cf-459c-824f-03190ac62ea2	f85157af165dc4a041b745cece1e5f24cab2ee60	797	455	2020-11-30T06:45:45Z	FAO14644	GLFL278165	custom_ont_adaptor	barcode05	ONT_01_F	36	G	0	0	0	1	0	0	1	0
6ca86c1b-22cf-459c-824f-03190ac62ea2	f85157af165dc4a041b745cece1e5f24cab2ee60	797	455	2020-11-30T06:45:45Z	FAO14644	GLFL278165	custom_ont_adaptor	barcode05	ONT_01_F	37	A	1	0	0	0	0	0	1	0
6ca86c1b-22cf-459c-824f-03190ac62ea2	f85157af165dc4a041b745cece1e5f24cab2ee60	797	455	2020-11-30T06:45:45Z	FAO14644	GLFL278165	custom_ont_adaptor	barcode05	ONT_01_F	38	A	1	0	0	0	0	0	1	0
6ca86c1b-22cf-459c-824f-03190ac62ea2	f85157af165dc4a041b745cece1e5f24cab2ee60	797	455	2020-11-30T06:45:45Z	FAO14644	GLFL278165	custom_ont_adaptor	barcode05	ONT_01_F	39	G	0	0	0	1	0	0	1	0
6ca86c1b-22cf-459c-824f-03190ac62ea2	f85157af165dc4a041b745cece1e5f24cab2ee60	797	455	2020-11-30T06:45:45Z	FAO14644	GLFL278165	custom_ont_adaptor	barcode05	ONT_01_F	40	G	0	0	0	1	1	0	1	1
6ca86c1b-22cf-459c-824f-03190ac62ea2	f85157af165dc4a041b745cece1e5f24cab2ee60	797	455	2020-11-30T06:45:45Z	FAO14644	GLFL278165	custom_ont_adaptor	barcode05	ONT_01_F	41	G	0	0	0	1	0	0	1	0
6ca86c1b-22cf-459c-824f-03190ac62ea2	f85157af165dc4a041b745cece1e5f24cab2ee60	797	455	2020-11-30T06:45:45Z	FAO14644	GLFL278165	custom_ont_adaptor	barcode05	ONT_01_F	42	C	0	0	1	0	0	0	1	0
6ca86c1b-22cf-459c-824f-03190ac62ea2	f85157af165dc4a041b745cece1e5f24cab2ee60	797	455	2020-11-30T06:45:45Z	FAO14644	GLFL278165	custom_ont_adaptor	barcode05	ONT_01_F	43	T	0	1	0	0	0	0	1	0
6ca86c1b-22cf-459c-824f-03190ac62ea2	f85157af165dc4a041b745cece1e5f24cab2ee60	797	455	2020-11-30T06:45:45Z	FAO14644	GLFL278165	custom_ont_adaptor	barcode05	ONT_01_F	44	T	0	1	0	0	0	0	1	0
6ca86c1b-22cf-459c-824f-03190ac62ea2	f85157af165dc4a041b745cece1e5f24cab2ee60	797	455	2020-11-30T06:45:45Z	FAO14644	GLFL278165	custom_ont_adaptor	barcode05	ONT_01_F	45	G	0	0	0	1	0	0	1	0
6ca86c1b-22cf-459c-824f-03190ac62ea2	f85157af165dc4a041b745cece1e5f24cab2ee60	797	455	2020-11-30T06:45:45Z	FAO14644	GLFL278165	custom_ont_adaptor	barcode05	ONT_01_F	46	C	0	0	1	0	0	0	1	0
6ca86c1b-22cf-459c-824f-03190ac62ea2	f85157af165dc4a041b745cece1e5f24cab2ee60	797	455	2020-11-30T06:45:45Z	FAO14644	GLFL278165	custom_ont_adaptor	barcode05	ONT_01_F	47	G	0	0	0	1	0	0	1	0
6ca86c1b-22cf-459c-824f-03190ac62ea2	f85157af165dc4a041b745cece1e5f24cab2ee60	797	455	2020-11-30T06:45:45Z	FAO14644	GLFL278165	custom_ont_adaptor	barcode05	ONT_01_F	48	T	0	1	0	0	0	0	1	0
6ca86c1b-22cf-459c-824f-03190ac62ea2	f85157af165dc4a041b745cece1e5f24cab2ee60	797	455	2020-11-30T06:45:45Z	FAO14644	GLFL278165	custom_ont_adaptor	barcode05	ONT_01_F	49	G	0	0	0	1	0	0	1	0
6ca86c1b-22cf-459c-824f-03190ac62ea2	f85157af165dc4a041b745cece1e5f24cab2ee60	797	455	2020-11-30T06:45:45Z	FAO14644	GLFL278165	custom_ont_adaptor	barcode05	ONT_01_F	50	C	0	0	1	0	0	0	1	0
6ca86c1b-22cf-459c-824f-03190ac62ea2	f85157af165dc4a041b745cece1e5f24cab2ee60	797	455	2020-11-30T06:45:45Z	FAO14644	GLFL278165	custom_ont_adaptor	barcode05	ONT_01_F	51	T	0	1	0	0	0	0	1	0
6ca86c1b-22cf-459c-824f-03190ac62ea2	f85157af165dc4a041b745cece1e5f24cab2ee60	797	455	2020-11-30T06:45:45Z	FAO14644	GLFL278165	custom_ont_adaptor	barcode05	ONT_01_F	52	C	0	0	1	0	0	0	1	0
6ca86c1b-22cf-459c-824f-03190ac62ea2	f85157af165dc4a041b745cece1e5f24cab2ee60	797	455	2020-11-30T06:45:45Z	FAO14644	GLFL278165	custom_ont_adaptor	barcode05	ONT_01_F	53	G	0	0	0	1	0	0	1	0
6ca86c1b-22cf-459c-824f-03190ac62ea2	f85157af165dc4a041b745cece1e5f24cab2ee60	797	455	2020-11-30T06:45:45Z	FAO14644	GLFL278165	custom_ont_adaptor	barcode05	ONT_01_F	54	G	0	0	0	1	0	0	1	0
6ca86c1b-22cf-459c-824f-03190ac62ea2	f85157af165dc4a041b745cece1e5f24cab2ee60	797	455	2020-11-30T06:45:45Z	FAO14644	GLFL278165	custom_ont_adaptor	barcode05	ONT_01_F	55	A	1	0	0	0	0	0	1	0
6ca86c1b-22cf-459c-824f-03190ac62ea2	f85157af165dc4a041b745cece1e5f24cab2ee60	797	455	2020-11-30T06:45:45Z	FAO14644	GLFL278165	custom_ont_adaptor	barcode05	ONT_01_F	56	G	0	0	0	1	0	0	1	0
6ca86c1b-22cf-459c-824f-03190ac62ea2	f85157af165dc4a041b745cece1e5f24cab2ee60	797	455	2020-11-30T06:45:45Z	FAO14644	GLFL278165	custom_ont_adaptor	barcode05	ONT_01_F	57	A	1	0	0	0	0	0	1	0
6ca86c1b-22cf-459c-824f-03190ac62ea2	f85157af165dc4a041b745cece1e5f24cab2ee60	797	455	2020-11-30T06:45:45Z	FAO14644	GLFL278165	custom_ont_adaptor	barcode05	ONT_01_F	58	C	0	0	1	0	0	0	1	0
6ca86c1b-22cf-459c-824f-03190ac62ea2	f85157af165dc4a041b745cece1e5f24cab2ee60	797	455	2020-11-30T06:45:45Z	FAO14644	GLFL278165	custom_ont_adaptor	barcode05	ONT_01_F	59	T	0	1	0	0	0	0	1	0
6ca86c1b-22cf-459c-824f-03190ac62ea2	f85157af165dc4a041b745cece1e5f24cab2ee60	797	455	2020-11-30T06:45:45Z	FAO14644	GLFL278165	custom_ont_adaptor	barcode05	ONT_01_F	60	A	1	0	0	0	0	0	1	0
6ca86c1b-22cf-459c-824f-03190ac62ea2	f85157af165dc4a041b745cece1e5f24cab2ee60	797	455	2020-11-30T06:45:45Z	FAO14644	GLFL278165	custom_ont_adaptor	barcode05	ONT_01_F	61	A	1	0	0	0	0	0	1	0
6ca86c1b-22cf-459c-824f-03190ac62ea2	f85157af165dc4a041b745cece1e5f24cab2ee60	797	455	2020-11-30T06:45:45Z	FAO14644	GLFL278165	custom_ont_adaptor	barcode05	ONT_01_F	62	G	0	0	0	1	0	0	1	0
6ca86c1b-22cf-459c-824f-03190ac62ea2	f85157af165dc4a041b745cece1e5f24cab2ee60	797	455	2020-11-30T06:45:45Z	FAO14644	GLFL278165	custom_ont_adaptor	barcode05	ONT_01_F	63	G	0	0	0	1	0	0	1	0
6ca86c1b-22cf-459c-824f-03190ac62ea2	f85157af165dc4a041b745cece1e5f24cab2ee60	797	455	2020-11-30T06:45:45Z	FAO14644	GLFL278165	custom_ont_adaptor	barcode05	ONT_01_F	64	T	0	1	0	0	0	0	1	0
6ca86c1b-22cf-459c-824f-03190ac62ea2	f85157af165dc4a041b745cece1e5f24cab2ee60	797	455	2020-11-30T06:45:45Z	FAO14644	GLFL278165	custom_ont_adaptor	barcode05	ONT_01_F	65	A	1	0	0	0	0	0	1	0
6ca86c1b-22cf-459c-824f-03190ac62ea2	f85157af165dc4a041b745cece1e5f24cab2ee60	797	455	2020-11-30T06:45:45Z	FAO14644	GLFL278165	custom_ont_adaptor	barcode05	ONT_01_F	66	A	1	0	0	0	0	0	1	0
6ca86c1b-22cf-459c-824f-03190ac62ea2	f85157af165dc4a041b745cece1e5f24cab2ee60	797	455	2020-11-30T06:45:45Z	FAO14644	GLFL278165	custom_ont_adaptor	barcode05	ONT_01_F	67	T	0	1	0	0	0	0	1	0
6ca86c1b-22cf-459c-824f-03190ac62ea2	f85157af165dc4a041b745cece1e5f24cab2ee60	797	455	2020-11-30T06:45:45Z	FAO14644	GLFL278165	custom_ont_adaptor	barcode05	ONT_01_F	68	C	0	0	1	0	0	0	1	0
6ca86c1b-22cf-459c-824f-03190ac62ea2	f85157af165dc4a041b745cece1e5f24cab2ee60	797	455	2020-11-30T06:45:45Z	FAO14644	GLFL278165	custom_ont_adaptor	barcode05	ONT_01_F	69	C	0	0	1	0	0	0	1	0
6ca86c1b-22cf-459c-824f-03190ac62ea2	f85157af165dc4a041b745cece1e5f24cab2ee60	797	455	2020-11-30T06:45:45Z	FAO14644	GLFL278165	custom_ont_adaptor	barcode05	ONT_01_F	70	A	1	0	0	0	0	0	1	0
6ca86c1b-22cf-459c-824f-03190ac62ea2	f85157af165dc4a041b745cece1e5f24cab2ee60	797	455	2020-11-30T06:45:45Z	FAO14644	GLFL278165	custom_ont_adaptor	barcode05	ONT_01_F	71	T	0	1	0	0	0	0	1	0
6ca86c1b-22cf-459c-824f-03190ac62ea2	f85157af165dc4a041b745cece1e5f24cab2ee60	797	455	2020-11-30T06:45:45Z	FAO14644	GLFL278165	custom_ont_adaptor	barcode05	ONT_01_F	72	G	0	0	0	1	0	0	1	0
6ca86c1b-22cf-459c-824f-03190ac62ea2	f85157af165dc4a041b745cece1e5f24cab2ee60	797	455	2020-11-30T06:45:45Z	FAO14644	GLFL278165	custom_ont_adaptor	barcode05	ONT_01_F	73	T	0	1	0	0	0	0	1	0
6ca86c1b-22cf-459c-824f-03190ac62ea2	f85157af165dc4a041b745cece1e5f24cab2ee60	797	455	2020-11-30T06:45:45Z	FAO14644	GLFL278165	custom_ont_adaptor	barcode05	ONT_01_F	74	A	1	0	0	0	0	0	1	0
6ca86c1b-22cf-459c-824f-03190ac62ea2	f85157af165dc4a041b745cece1e5f24cab2ee60	797	455	2020-11-30T06:45:45Z	FAO14644	GLFL278165	custom_ont_adaptor	barcode05	ONT_01_F	75	A	1	0	0	0	0	0	1	0
6ca86c1b-22cf-459c-824f-03190ac62ea2	f85157af165dc4a041b745cece1e5f24cab2ee60	797	455	2020-11-30T06:45:45Z	FAO14644	GLFL278165	custom_ont_adaptor	barcode05	ONT_01_F	76	C	0	0	1	0	0	0	1	0
6ca86c1b-22cf-459c-824f-03190ac62ea2	f85157af165dc4a041b745cece1e5f24cab2ee60	797	455	2020-11-30T06:45:45Z	FAO14644	GLFL278165	custom_ont_adaptor	barcode05	ONT_01_F	77	A	1	0	0	0	0	0	1	0
6ca86c1b-22cf-459c-824f-03190ac62ea2	f85157af165dc4a041b745cece1e5f24cab2ee60	797	455	2020-11-30T06:45:45Z	FAO14644	GLFL278165	custom_ont_adaptor	barcode05	ONT_01_F	78	C	0	0	1	0	0	0	1	0
6ca86c1b-22cf-459c-824f-03190ac62ea2	f85157af165dc4a041b745cece1e5f24cab2ee60	797	455	2020-11-30T06:45:45Z	FAO14644	GLFL278165	custom_ont_adaptor	barcode05	ONT_01_F	79	C	0	0	1	0	0	0	1	0
ReadName	runid	read	ch	start_time	flow_cell_id	protocol_group_id	sample_id	barcode	Chrom	Number	REF_NT	A	T	C	G	Ins	Del	Coverage	Error
cca9c7ae-3545-4df6-8a8c-38e9653ead37	f85157af165dc4a041b745cece1e5f24cab2ee60	745	120	2020-11-30T06:46:49Z	FAO14644	GLFL278165	custom_ont_adaptor	barcode05	ONT_01_F	1	A	1	0	0	0	0	0	1	0
cca9c7ae-3545-4df6-8a8c-38e9653ead37	f85157af165dc4a041b745cece1e5f24cab2ee60	745	120	2020-11-30T06:46:49Z	FAO14644	GLFL278165	custom_ont_adaptor	barcode05	ONT_01_F	2	A	1	0	0	0	0	0	1	0
cca9c7ae-3545-4df6-8a8c-38e9653ead37	f85157af165dc4a041b745cece1e5f24cab2ee60	745	120	2020-11-30T06:46:49Z	FAO14644	GLFL278165	custom_ont_adaptor	barcode05	ONT_01_F	3	C	0	0	1	0	0	0	1	0
cca9c7ae-3545-4df6-8a8c-38e9653ead37	f85157af165dc4a041b745cece1e5f24cab2ee60	745	120	2020-11-30T06:46:49Z	FAO14644	GLFL278165	custom_ont_adaptor	barcode05	ONT_01_F	4	T	0	1	0	0	0	0	1	0
cca9c7ae-3545-4df6-8a8c-38e9653ead37	f85157af165dc4a041b745cece1e5f24cab2ee60	745	120	2020-11-30T06:46:49Z	FAO14644	GLFL278165	custom_ont_adaptor	barcode05	ONT_01_F	5	G	0	0	0	1	0	0	1	0
cca9c7ae-3545-4df6-8a8c-38e9653ead37	f85157af165dc4a041b745cece1e5f24cab2ee60	745	120	2020-11-30T06:46:49Z	FAO14644	GLFL278165	custom_ont_adaptor	barcode05	ONT_01_F	6	A	1	0	0	0	0	0	1	0
cca9c7ae-3545-4df6-8a8c-38e9653ead37	f85157af165dc4a041b745cece1e5f24cab2ee60	745	120	2020-11-30T06:46:49Z	FAO14644	GLFL278165	custom_ont_adaptor	barcode05	ONT_01_F	7	A	1	0	0	0	0	0	1	0
cca9c7ae-3545-4df6-8a8c-38e9653ead37	f85157af165dc4a041b745cece1e5f24cab2ee60	745	120	2020-11-30T06:46:49Z	FAO14644	GLFL278165	custom_ont_adaptor	barcode05	ONT_01_F	8	T	0	1	0	0	0	0	1	0
cca9c7ae-3545-4df6-8a8c-38e9653ead37	f85157af165dc4a041b745cece1e5f24cab2ee60	745	120	2020-11-30T06:46:49Z	FAO14644	GLFL278165	custom_ont_adaptor	barcode05	ONT_01_F	9	G	0	0	0	1	0	0	1	0
cca9c7ae-3545-4df6-8a8c-38e9653ead37	f85157af165dc4a041b745cece1e5f24cab2ee60	745	120	2020-11-30T06:46:49Z	FAO14644	GLFL278165	custom_ont_adaptor	barcode05	ONT_01_F	10	A	1	0	0	0	0	0	1	0
cca9c7ae-3545-4df6-8a8c-38e9653ead37	f85157af165dc4a041b745cece1e5f24cab2ee60	745	120	2020-11-30T06:46:49Z	FAO14644	GLFL278165	custom_ont_adaptor	barcode05	ONT_01_F	11	T	0	1	0	0	0	0	1	0
cca9c7ae-3545-4df6-8a8c-38e9653ead37	f85157af165dc4a041b745cece1e5f24cab2ee60	745	120	2020-11-30T06:46:49Z	FAO14644	GLFL278165	custom_ont_adaptor	barcode05	ONT_01_F	12	A	1	0	0	0	0	0	1	0
cca9c7ae-3545-4df6-8a8c-38e9653ead37	f85157af165dc4a041b745cece1e5f24cab2ee60	745	120	2020-11-30T06:46:49Z	FAO14644	GLFL278165	custom_ont_adaptor	barcode05	ONT_01_F	13	T	0	1	0	0	0	0	1	0
cca9c7ae-3545-4df6-8a8c-38e9653ead37	f85157af165dc4a041b745cece1e5f24cab2ee60	745	120	2020-11-30T06:46:49Z	FAO14644	GLFL278165	custom_ont_adaptor	barcode05	ONT_01_F	14	C	0	0	1	0	0	0	1	0
cca9c7ae-3545-4df6-8a8c-38e9653ead37	f85157af165dc4a041b745cece1e5f24cab2ee60	745	120	2020-11-30T06:46:49Z	FAO14644	GLFL278165	custom_ont_adaptor	barcode05	ONT_01_F	15	A	1	0	0	0	0	0	1	0
cca9c7ae-3545-4df6-8a8c-38e9653ead37	f85157af165dc4a041b745cece1e5f24cab2ee60	745	120	2020-11-30T06:46:49Z	FAO14644	GLFL278165	custom_ont_adaptor	barcode05	ONT_01_F	16	G	0	0	0	1	0	0	1	0
cca9c7ae-3545-4df6-8a8c-38e9653ead37	f85157af165dc4a041b745cece1e5f24cab2ee60	745	120	2020-11-30T06:46:49Z	FAO14644	GLFL278165	custom_ont_adaptor	barcode05	ONT_01_F	17	T	0	1	0	0	0	0	1	0
cca9c7ae-3545-4df6-8a8c-38e9653ead37	f85157af165dc4a041b745cece1e5f24cab2ee60	745	120	2020-11-30T06:46:49Z	FAO14644	GLFL278165	custom_ont_adaptor	barcode05	ONT_01_F	18	C	0	0	1	0	0	0	1	0
cca9c7ae-3545-4df6-8a8c-38e9653ead37	f85157af165dc4a041b745cece1e5f24cab2ee60	745	120	2020-11-30T06:46:49Z	FAO14644	GLFL278165	custom_ont_adaptor	barcode05	ONT_01_F	19	A	1	0	0	0	0	0	1	0
cca9c7ae-3545-4df6-8a8c-38e9653ead37	f85157af165dc4a041b745cece1e5f24cab2ee60	745	120	2020-11-30T06:46:49Z	FAO14644	GLFL278165	custom_ont_adaptor	barcode05	ONT_01_F	20	T	0	1	0	0	0	0	1	0
cca9c7ae-3545-4df6-8a8c-38e9653ead37	f85157af165dc4a041b745cece1e5f24cab2ee60	745	120	2020-11-30T06:46:49Z	FAO14644	GLFL278165	custom_ont_adaptor	barcode05	ONT_01_F	21	C	0	0	1	0	0	0	1	0
cca9c7ae-3545-4df6-8a8c-38e9653ead37	f85157af165dc4a041b745cece1e5f24cab2ee60	745	120	2020-11-30T06:46:49Z	FAO14644	GLFL278165	custom_ont_adaptor	barcode05	ONT_01_F	22	T	0	1	0	0	0	0	1	0
cca9c7ae-3545-4df6-8a8c-38e9653ead37	f85157af165dc4a041b745cece1e5f24cab2ee60	745	120	2020-11-30T06:46:49Z	FAO14644	GLFL278165	custom_ont_adaptor	barcode05	ONT_01_F	23	A	1	0	0	0	0	0	1	0
cca9c7ae-3545-4df6-8a8c-38e9653ead37	f85157af165dc4a041b745cece1e5f24cab2ee60	745	120	2020-11-30T06:46:49Z	FAO14644	GLFL278165	custom_ont_adaptor	barcode05	ONT_01_F	24	G	0	0	0	1	0	0	1	0
cca9c7ae-3545-4df6-8a8c-38e9653ead37	f85157af165dc4a041b745cece1e5f24cab2ee60	745	120	2020-11-30T06:46:49Z	FAO14644	GLFL278165	custom_ont_adaptor	barcode05	ONT_01_F	25	C	0	0	1	0	0	0	1	0
cca9c7ae-3545-4df6-8a8c-38e9653ead37	f85157af165dc4a041b745cece1e5f24cab2ee60	745	120	2020-11-30T06:46:49Z	FAO14644	GLFL278165	custom_ont_adaptor	barcode05	ONT_01_F	26	A	1	0	0	0	0	0	1	0
cca9c7ae-3545-4df6-8a8c-38e9653ead37	f85157af165dc4a041b745cece1e5f24cab2ee60	745	120	2020-11-30T06:46:49Z	FAO14644	GLFL278165	custom_ont_adaptor	barcode05	ONT_01_F	27	T	0	1	0	0	0	0	1	0
cca9c7ae-3545-4df6-8a8c-38e9653ead37	f85157af165dc4a041b745cece1e5f24cab2ee60	745	120	2020-11-30T06:46:49Z	FAO14644	GLFL278165	custom_ont_adaptor	barcode05	ONT_01_F	28	C	0	0	1	0	0	0	1	0
cca9c7ae-3545-4df6-8a8c-38e9653ead37	f85157af165dc4a041b745cece1e5f24cab2ee60	745	120	2020-11-30T06:46:49Z	FAO14644	GLFL278165	custom_ont_adaptor	barcode05	ONT_01_F	29	G	0	0	0	1	0	0	1	0
cca9c7ae-3545-4df6-8a8c-38e9653ead37	f85157af165dc4a041b745cece1e5f24cab2ee60	745	120	2020-11-30T06:46:49Z	FAO14644	GLFL278165	custom_ont_adaptor	barcode05	ONT_01_F	30	T	0	1	0	0	0	0	1	0
cca9c7ae-3545-4df6-8a8c-38e9653ead37	f85157af165dc4a041b745cece1e5f24cab2ee60	745	120	2020-11-30T06:46:49Z	FAO14644	GLFL278165	custom_ont_adaptor	barcode05	ONT_01_F	31	A	1	0	0	0	0	0	1	0
cca9c7ae-3545-4df6-8a8c-38e9653ead37	f85157af165dc4a041b745cece1e5f24cab2ee60	745	120	2020-11-30T06:46:49Z	FAO14644	GLFL278165	custom_ont_adaptor	barcode05	ONT_01_F	32	T	0	1	0	0	0	0	1	0
cca9c7ae-3545-4df6-8a8c-38e9653ead37	f85157af165dc4a041b745cece1e5f24cab2ee60	745	120	2020-11-30T06:46:49Z	FAO14644	GLFL278165	custom_ont_adaptor	barcode05	ONT_01_F	33	G	0	0	0	1	0	0	1	0
cca9c7ae-3545-4df6-8a8c-38e9653ead37	f85157af165dc4a041b745cece1e5f24cab2ee60	745	120	2020-11-30T06:46:49Z	FAO14644	GLFL278165	custom_ont_adaptor	barcode05	ONT_01_F	34	A	1	0	0	0	0	0	1	0
cca9c7ae-3545-4df6-8a8c-38e9653ead37	f85157af165dc4a041b745cece1e5f24cab2ee60	745	120	2020-11-30T06:46:49Z	FAO14644	GLFL278165	custom_ont_adaptor	barcode05	ONT_01_F	35	G	0	0	0	1	0	0	1	0
cca9c7ae-3545-4df6-8a8c-38e9653ead37	f85157af165dc4a041b745cece1e5f24cab2ee60	745	120	2020-11-30T06:46:49Z	FAO14644	GLFL278165	custom_ont_adaptor	barcode05	ONT_01_F	36	G	0	0	0	1	0	0	1	0
cca9c7ae-3545-4df6-8a8c-38e9653ead37	f85157af165dc4a041b745cece1e5f24cab2ee60	745	120	2020-11-30T06:46:49Z	FAO14644	GLFL278165	custom_ont_adaptor	barcode05	ONT_01_F	37	A	1	0	0	0	0	0	1	0
cca9c7ae-3545-4df6-8a8c-38e9653ead37	f85157af165dc4a041b745cece1e5f24cab2ee60	745	120	2020-11-30T06:46:49Z	FAO14644	GLFL278165	custom_ont_adaptor	barcode05	ONT_01_F	38	A	1	0	0	0	0	0	1	0
cca9c7ae-3545-4df6-8a8c-38e9653ead37	f85157af165dc4a041b745cece1e5f24cab2ee60	745	120	2020-11-30T06:46:49Z	FAO14644	GLFL278165	custom_ont_adaptor	barcode05	ONT_01_F	39	G	0	0	0	1	0	0	1	0
cca9c7ae-3545-4df6-8a8c-38e9653ead37	f85157af165dc4a041b745cece1e5f24cab2ee60	745	120	2020-11-30T06:46:49Z	FAO14644	GLFL278165	custom_ont_adaptor	barcode05	ONT_01_F	40	G	0	0	0	1	0	0	1	0
cca9c7ae-3545-4df6-8a8c-38e9653ead37	f85157af165dc4a041b745cece1e5f24cab2ee60	745	120	2020-11-30T06:46:49Z	FAO14644	GLFL278165	custom_ont_adaptor	barcode05	ONT_01_F	41	G	0	0	0	1	0	0	1	0
cca9c7ae-3545-4df6-8a8c-38e9653ead37	f85157af165dc4a041b745cece1e5f24cab2ee60	745	120	2020-11-30T06:46:49Z	FAO14644	GLFL278165	custom_ont_adaptor	barcode05	ONT_01_F	42	C	0	0	1	0	0	0	1	0
cca9c7ae-3545-4df6-8a8c-38e9653ead37	f85157af165dc4a041b745cece1e5f24cab2ee60	745	120	2020-11-30T06:46:49Z	FAO14644	GLFL278165	custom_ont_adaptor	barcode05	ONT_01_F	43	T	0	1	0	0	0	0	1	0
cca9c7ae-3545-4df6-8a8c-38e9653ead37	f85157af165dc4a041b745cece1e5f24cab2ee60	745	120	2020-11-30T06:46:49Z	FAO14644	GLFL278165	custom_ont_adaptor	barcode05	ONT_01_F	44	T	0	1	0	0	0	0	1	0
cca9c7ae-3545-4df6-8a8c-38e9653ead37	f85157af165dc4a041b745cece1e5f24cab2ee60	745	120	2020-11-30T06:46:49Z	FAO14644	GLFL278165	custom_ont_adaptor	barcode05	ONT_01_F	45	G	0	0	0	1	0	0	1	0
cca9c7ae-3545-4df6-8a8c-38e9653ead37	f85157af165dc4a041b745cece1e5f24cab2ee60	745	120	2020-11-30T06:46:49Z	FAO14644	GLFL278165	custom_ont_adaptor	barcode05	ONT_01_F	46	C	0	0	1	0	0	0	1	0
cca9c7ae-3545-4df6-8a8c-38e9653ead37	f85157af165dc4a041b745cece1e5f24cab2ee60	745	120	2020-11-30T06:46:49Z	FAO14644	GLFL278165	custom_ont_adaptor	barcode05	ONT_01_F	47	G	0	0	0	1	0	0	1	0
cca9c7ae-3545-4df6-8a8c-38e9653ead37	f85157af165dc4a041b745cece1e5f24cab2ee60	745	120	2020-11-30T06:46:49Z	FAO14644	GLFL278165	custom_ont_adaptor	barcode05	ONT_01_F	48	T	0	1	0	0	0	0	1	0
cca9c7ae-3545-4df6-8a8c-38e9653ead37	f85157af165dc4a041b745cece1e5f24cab2ee60	745	120	2020-11-30T06:46:49Z	FAO14644	GLFL278165	custom_ont_adaptor	barcode05	ONT_01_F	49	G	0	0	0	1	0	0	1	0
cca9c7ae-3545-4df6-8a8c-38e9653ead37	f85157af165dc4a041b745cece1e5f24cab2ee60	745	120	2020-11-30T06:46:49Z	FAO14644	GLFL278165	custom_ont_adaptor	barcode05	ONT_01_F	50	C	0	0	1	0	0	0	1	0
cca9c7ae-3545-4df6-8a8c-38e9653ead37	f85157af165dc4a041b745cece1e5f24cab2ee60	745	120	2020-11-30T06:46:49Z	FAO14644	GLFL278165	custom_ont_adaptor	barcode05	ONT_01_F	51	T	0	1	0	0	0	0	1	0
cca9c7ae-3545-4df6-8a8c-38e9653ead37	f85157af165dc4a041b745cece1e5f24cab2ee60	745	120	2020-11-30T06:46:49Z	FAO14644	GLFL278165	custom_ont_adaptor	barcode05	ONT_01_F	52	C	0	0	1	0	0	0	1	0
cca9c7ae-3545-4df6-8a8c-38e9653ead37	f85157af165dc4a041b745cece1e5f24cab2ee60	745	120	2020-11-30T06:46:49Z	FAO14644	GLFL278165	custom_ont_adaptor	barcode05	ONT_01_F	53	G	0	0	0	1	0	0	1	0
cca9c7ae-3545-4df6-8a8c-38e9653ead37	f85157af165dc4a041b745cece1e5f24cab2ee60	745	120	2020-11-30T06:46:49Z	FAO14644	GLFL278165	custom_ont_adaptor	barcode05	ONT_01_F	54	G	0	0	0	1	0	0	1	0
cca9c7ae-3545-4df6-8a8c-38e9653ead37	f85157af165dc4a041b745cece1e5f24cab2ee60	745	120	2020-11-30T06:46:49Z	FAO14644	GLFL278165	custom_ont_adaptor	barcode05	ONT_01_F	55	A	1	0	0	0	0	0	1	0
cca9c7ae-3545-4df6-8a8c-38e9653ead37	f85157af165dc4a041b745cece1e5f24cab2ee60	745	120	2020-11-30T06:46:49Z	FAO14644	GLFL278165	custom_ont_adaptor	barcode05	ONT_01_F	56	G	0	0	0	1	0	0	1	0
cca9c7ae-3545-4df6-8a8c-38e9653ead37	f85157af165dc4a041b745cece1e5f24cab2ee60	745	120	2020-11-30T06:46:49Z	FAO14644	GLFL278165	custom_ont_adaptor	barcode05	ONT_01_F	57	A	1	0	0	0	0	0	1	0
cca9c7ae-3545-4df6-8a8c-38e9653ead37	f85157af165dc4a041b745cece1e5f24cab2ee60	745	120	2020-11-30T06:46:49Z	FAO14644	GLFL278165	custom_ont_adaptor	barcode05	ONT_01_F	58	C	0	0	1	0	0	0	1	0
cca9c7ae-3545-4df6-8a8c-38e9653ead37	f85157af165dc4a041b745cece1e5f24cab2ee60	745	120	2020-11-30T06:46:49Z	FAO14644	GLFL278165	custom_ont_adaptor	barcode05	ONT_01_F	59	T	0	1	0	0	0	0	1	0
cca9c7ae-3545-4df6-8a8c-38e9653ead37	f85157af165dc4a041b745cece1e5f24cab2ee60	745	120	2020-11-30T06:46:49Z	FAO14644	GLFL278165	custom_ont_adaptor	barcode05	ONT_01_F	60	A	1	0	0	0	0	0	1	0
cca9c7ae-3545-4df6-8a8c-38e9653ead37	f85157af165dc4a041b745cece1e5f24cab2ee60	745	120	2020-11-30T06:46:49Z	FAO14644	GLFL278165	custom_ont_adaptor	barcode05	ONT_01_F	61	A	1	0	0	0	0	0	1	0
cca9c7ae-3545-4df6-8a8c-38e9653ead37	f85157af165dc4a041b745cece1e5f24cab2ee60	745	120	2020-11-30T06:46:49Z	FAO14644	GLFL278165	custom_ont_adaptor	barcode05	ONT_01_F	62	G	0	0	0	1	0	0	1	0
cca9c7ae-3545-4df6-8a8c-38e9653ead37	f85157af165dc4a041b745cece1e5f24cab2ee60	745	120	2020-11-30T06:46:49Z	FAO14644	GLFL278165	custom_ont_adaptor	barcode05	ONT_01_F	63	G	0	0	0	1	0	0	1	0
cca9c7ae-3545-4df6-8a8c-38e9653ead37	f85157af165dc4a041b745cece1e5f24cab2ee60	745	120	2020-11-30T06:46:49Z	FAO14644	GLFL278165	custom_ont_adaptor	barcode05	ONT_01_F	64	T	0	1	0	0	0	0	1	0
cca9c7ae-3545-4df6-8a8c-38e9653ead37	f85157af165dc4a041b745cece1e5f24cab2ee60	745	120	2020-11-30T06:46:49Z	FAO14644	GLFL278165	custom_ont_adaptor	barcode05	ONT_01_F	65	A	1	0	0	0	0	0	1	0
cca9c7ae-3545-4df6-8a8c-38e9653ead37	f85157af165dc4a041b745cece1e5f24cab2ee60	745	120	2020-11-30T06:46:49Z	FAO14644	GLFL278165	custom_ont_adaptor	barcode05	ONT_01_F	66	A	1	0	0	0	0	0	1	0
cca9c7ae-3545-4df6-8a8c-38e9653ead37	f85157af165dc4a041b745cece1e5f24cab2ee60	745	120	2020-11-30T06:46:49Z	FAO14644	GLFL278165	custom_ont_adaptor	barcode05	ONT_01_F	67	T	0	1	0	0	0	0	1	0
cca9c7ae-3545-4df6-8a8c-38e9653ead37	f85157af165dc4a041b745cece1e5f24cab2ee60	745	120	2020-11-30T06:46:49Z	FAO14644	GLFL278165	custom_ont_adaptor	barcode05	ONT_01_F	68	C	0	0	1	0	0	0	1	0
cca9c7ae-3545-4df6-8a8c-38e9653ead37	f85157af165dc4a041b745cece1e5f24cab2ee60	745	120	2020-11-30T06:46:49Z	FAO14644	GLFL278165	custom_ont_adaptor	barcode05	ONT_01_F	69	C	0	0	1	0	0	0	1	0
cca9c7ae-3545-4df6-8a8c-38e9653ead37	f85157af165dc4a041b745cece1e5f24cab2ee60	745	120	2020-11-30T06:46:49Z	FAO14644	GLFL278165	custom_ont_adaptor	barcode05	ONT_01_F	70	A	1	0	0	0	0	0	1	0
cca9c7ae-3545-4df6-8a8c-38e9653ead37	f85157af165dc4a041b745cece1e5f24cab2ee60	745	120	2020-11-30T06:46:49Z	FAO14644	GLFL278165	custom_ont_adaptor	barcode05	ONT_01_F	71	T	0	1	0	0	0	0	1	0
cca9c7ae-3545-4df6-8a8c-38e9653ead37	f85157af165dc4a041b745cece1e5f24cab2ee60	745	120	2020-11-30T06:46:49Z	FAO14644	GLFL278165	custom_ont_adaptor	barcode05	ONT_01_F	72	G	0	0	0	1	0	0	1	0
cca9c7ae-3545-4df6-8a8c-38e9653ead37	f85157af165dc4a041b745cece1e5f24cab2ee60	745	120	2020-11-30T06:46:49Z	FAO14644	GLFL278165	custom_ont_adaptor	barcode05	ONT_01_F	73	T	0	1	0	0	0	0	1	0
cca9c7ae-3545-4df6-8a8c-38e9653ead37	f85157af165dc4a041b745cece1e5f24cab2ee60	745	120	2020-11-30T06:46:49Z	FAO14644	GLFL278165	custom_ont_adaptor	barcode05	ONT_01_F	74	A	1	0	0	0	0	0	1	0
cca9c7ae-3545-4df6-8a8c-38e9653ead37	f85157af165dc4a041b745cece1e5f24cab2ee60	745	120	2020-11-30T06:46:49Z	FAO14644	GLFL278165	custom_ont_adaptor	barcode05	ONT_01_F	75	A	1	0	0	0	0	0	1	0
cca9c7ae-3545-4df6-8a8c-38e9653ead37	f85157af165dc4a041b745cece1e5f24cab2ee60	745	120	2020-11-30T06:46:49Z	FAO14644	GLFL278165	custom_ont_adaptor	barcode05	ONT_01_F	76	C	0	0	1	0	0	0	1	0
cca9c7ae-3545-4df6-8a8c-38e9653ead37	f85157af165dc4a041b745cece1e5f24cab2ee60	745	120	2020-11-30T06:46:49Z	FAO14644	GLFL278165	custom_ont_adaptor	barcode05	ONT_01_F	77	A	1	0	0	0	0	0	1	0
cca9c7ae-3545-4df6-8a8c-38e9653ead37	f85157af165dc4a041b745cece1e5f24cab2ee60	745	120	2020-11-30T06:46:49Z	FAO14644	GLFL278165	custom_ont_adaptor	barcode05	ONT_01_F	78	C	0	0	1	0	0	0	1	0
cca9c7ae-3545-4df6-8a8c-38e9653ead37	f85157af165dc4a041b745cece1e5f24cab2ee60	745	120	2020-11-30T06:46:49Z	FAO14644	GLFL278165	custom_ont_adaptor	barcode05	ONT_01_F	79	C	0	0	1	0	0	0	1	0
cca9c7ae-3545-4df6-8a8c-38e9653ead37	f85157af165dc4a041b745cece1e5f24cab2ee60	745	120	2020-11-30T06:46:49Z	FAO14644	GLFL278165	custom_ont_adaptor	barcode05	ONT_01_F	80	A	1	0	0	0	0	0	1	0
cca9c7ae-3545-4df6-8a8c-38e9653ead37	f85157af165dc4a041b745cece1e5f24cab2ee60	745	120	2020-11-30T06:46:49Z	FAO14644	GLFL278165	custom_ont_adaptor	barcode05	ONT_01_F	81	T	0	1	0	0	0	0	1	0
cca9c7ae-3545-4df6-8a8c-38e9653ead37	f85157af165dc4a041b745cece1e5f24cab2ee60	745	120	2020-11-30T06:46:49Z	FAO14644	GLFL278165	custom_ont_adaptor	barcode05	ONT_01_F	82	G	0	0	0	1	0	0	1	0
cca9c7ae-3545-4df6-8a8c-38e9653ead37	f85157af165dc4a041b745cece1e5f24cab2ee60	745	120	2020-11-30T06:46:49Z	FAO14644	GLFL278165	custom_ont_adaptor	barcode05	ONT_01_F	83	A	1	0	0	0	0	0	1	0
cca9c7ae-3545-4df6-8a8c-38e9653ead37	f85157af165dc4a041b745cece1e5f24cab2ee60	745	120	2020-11-30T06:46:49Z	FAO14644	GLFL278165	custom_ont_adaptor	barcode05	ONT_01_F	84	A	1	0	0	0	0	0	1	0
cca9c7ae-3545-4df6-8a8c-38e9653ead37	f85157af165dc4a041b745cece1e5f24cab2ee60	745	120	2020-11-30T06:46:49Z	FAO14644	GLFL278165	custom_ont_adaptor	barcode05	ONT_01_F	85	C	0	0	1	0	0	0	1	0
cca9c7ae-3545-4df6-8a8c-38e9653ead37	f85157af165dc4a041b745cece1e5f24cab2ee60	745	120	2020-11-30T06:46:49Z	FAO14644	GLFL278165	custom_ont_adaptor	barcode05	ONT_01_F	86	A	1	0	0	0	0	0	1	0
cca9c7ae-3545-4df6-8a8c-38e9653ead37	f85157af165dc4a041b745cece1e5f24cab2ee60	745	120	2020-11-30T06:46:49Z	FAO14644	GLFL278165	custom_ont_adaptor	barcode05	ONT_01_F	87	C	0	0	1	0	0	0	1	0
cca9c7ae-3545-4df6-8a8c-38e9653ead37	f85157af165dc4a041b745cece1e5f24cab2ee60	745	120	2020-11-30T06:46:49Z	FAO14644	GLFL278165	custom_ont_adaptor	barcode05	ONT_01_F	88	A	1	0	0	0	0	0	1	0
cca9c7ae-3545-4df6-8a8c-38e9653ead37	f85157af165dc4a041b745cece1e5f24cab2ee60	745	120	2020-11-30T06:46:49Z	FAO14644	GLFL278165	custom_ont_adaptor	barcode05	ONT_01_F	89	T	0	1	0	0	0	0	1	0
cca9c7ae-3545-4df6-8a8c-38e9653ead37	f85157af165dc4a041b745cece1e5f24cab2ee60	745	120	2020-11-30T06:46:49Z	FAO14644	GLFL278165	custom_ont_adaptor	barcode05	ONT_01_F	90	C	0	0	1	0	0	0	1	0
ReadName	runid	read	ch	start_time	flow_cell_id	protocol_group_id	sample_id	barcode	Chrom	Number	REF_NT	A	T	C	G	Ins	Del	Coverage	Error
1b53fc8f-dfbf-469b-80df-ca1a38dc2340	f85157af165dc4a041b745cece1e5f24cab2ee60	93	354	2020-11-30T06:37:49Z	FAO14644	GLFL278165	custom_ont_adaptor	barcode05	ONT_01_F	1	A	1	0	0	0	0	0	1	0
1b53fc8f-dfbf-469b-80df-ca1a38dc2340	f85157af165dc4a041b745cece1e5f24cab2ee60	93	354	2020-11-30T06:37:49Z	FAO14644	GLFL278165	custom_ont_adaptor	barcode05	ONT_01_F	2	A	1	0	0	0	0	0	1	0
1b53fc8f-dfbf-469b-80df-ca1a38dc2340	f85157af165dc4a041b745cece1e5f24cab2ee60	93	354	2020-11-30T06:37:49Z	FAO14644	GLFL278165	custom_ont_adaptor	barcode05	ONT_01_F	3	C	0	0	1	0	0	0	1	0
1b53fc8f-dfbf-469b-80df-ca1a38dc2340	f85157af165dc4a041b745cece1e5f24cab2ee60	93	354	2020-11-30T06:37:49Z	FAO14644	GLFL278165	custom_ont_adaptor	barcode05	ONT_01_F	4	T	0	1	0	0	0	0	1	0
1b53fc8f-dfbf-469b-80df-ca1a38dc2340	f85157af165dc4a041b745cece1e5f24cab2ee60	93	354	2020-11-30T06:37:49Z	FAO14644	GLFL278165	custom_ont_adaptor	barcode05	ONT_01_F	5	G	0	0	0	1	0	0	1	0
1b53fc8f-dfbf-469b-80df-ca1a38dc2340	f85157af165dc4a041b745cece1e5f24cab2ee60	93	354	2020-11-30T06:37:49Z	FAO14644	GLFL278165	custom_ont_adaptor	barcode05	ONT_01_F	6	A	1	0	0	0	0	0	1	0
1b53fc8f-dfbf-469b-80df-ca1a38dc2340	f85157af165dc4a041b745cece1e5f24cab2ee60	93	354	2020-11-30T06:37:49Z	FAO14644	GLFL278165	custom_ont_adaptor	barcode05	ONT_01_F	7	A	1	0	0	0	0	0	1	0
1b53fc8f-dfbf-469b-80df-ca1a38dc2340	f85157af165dc4a041b745cece1e5f24cab2ee60	93	354	2020-11-30T06:37:49Z	FAO14644	GLFL278165	custom_ont_adaptor	barcode05	ONT_01_F	8	T	0	1	0	0	0	0	1	0
1b53fc8f-dfbf-469b-80df-ca1a38dc2340	f85157af165dc4a041b745cece1e5f24cab2ee60	93	354	2020-11-30T06:37:49Z	FAO14644	GLFL278165	custom_ont_adaptor	barcode05	ONT_01_F	9	G	0	0	0	1	0	0	1	0
1b53fc8f-dfbf-469b-80df-ca1a38dc2340	f85157af165dc4a041b745cece1e5f24cab2ee60	93	354	2020-11-30T06:37:49Z	FAO14644	GLFL278165	custom_ont_adaptor	barcode05	ONT_01_F	10	A	1	0	0	0	0	0	1	0
1b53fc8f-dfbf-469b-80df-ca1a38dc2340	f85157af165dc4a041b745cece1e5f24cab2ee60	93	354	2020-11-30T06:37:49Z	FAO14644	GLFL278165	custom_ont_adaptor	barcode05	ONT_01_F	11	T	0	1	0	0	0	0	1	0
1b53fc8f-dfbf-469b-80df-ca1a38dc2340	f85157af165dc4a041b745cece1e5f24cab2ee60	93	354	2020-11-30T06:37:49Z	FAO14644	GLFL278165	custom_ont_adaptor	barcode05	ONT_01_F	12	A	1	0	0	0	0	0	1	0
1b53fc8f-dfbf-469b-80df-ca1a38dc2340	f85157af165dc4a041b745cece1e5f24cab2ee60	93	354	2020-11-30T06:37:49Z	FAO14644	GLFL278165	custom_ont_adaptor	barcode05	ONT_01_F	13	T	0	1	0	0	0	0	1	0
1b53fc8f-dfbf-469b-80df-ca1a38dc2340	f85157af165dc4a041b745cece1e5f24cab2ee60	93	354	2020-11-30T06:37:49Z	FAO14644	GLFL278165	custom_ont_adaptor	barcode05	ONT_01_F	14	C	0	0	1	0	0	0	1	0
1b53fc8f-dfbf-469b-80df-ca1a38dc2340	f85157af165dc4a041b745cece1e5f24cab2ee60	93	354	2020-11-30T06:37:49Z	FAO14644	GLFL278165	custom_ont_adaptor	barcode05	ONT_01_F	15	A	1	0	0	0	0	0	1	0
1b53fc8f-dfbf-469b-80df-ca1a38dc2340	f85157af165dc4a041b745cece1e5f24cab2ee60	93	354	2020-11-30T06:37:49Z	FAO14644	GLFL278165	custom_ont_adaptor	barcode05	ONT_01_F	16	G	0	0	0	1	0	0	1	0
1b53fc8f-dfbf-469b-80df-ca1a38dc2340	f85157af165dc4a041b745cece1e5f24cab2ee60	93	354	2020-11-30T06:37:49Z	FAO14644	GLFL278165	custom_ont_adaptor	barcode05	ONT_01_F	17	T	0	1	0	0	0	0	1	0
1b53fc8f-dfbf-469b-80df-ca1a38dc2340	f85157af165dc4a041b745cece1e5f24cab2ee60	93	354	2020-11-30T06:37:49Z	FAO14644	GLFL278165	custom_ont_adaptor	barcode05	ONT_01_F	18	C	0	0	1	0	0	0	1	0
1b53fc8f-dfbf-469b-80df-ca1a38dc2340	f85157af165dc4a041b745cece1e5f24cab2ee60	93	354	2020-11-30T06:37:49Z	FAO14644	GLFL278165	custom_ont_adaptor	barcode05	ONT_01_F	19	A	1	0	0	0	0	0	1	0
1b53fc8f-dfbf-469b-80df-ca1a38dc2340	f85157af165dc4a041b745cece1e5f24cab2ee60	93	354	2020-11-30T06:37:49Z	FAO14644	GLFL278165	custom_ont_adaptor	barcode05	ONT_01_F	20	T	0	1	0	0	0	0	1	0
1b53fc8f-dfbf-469b-80df-ca1a38dc2340	f85157af165dc4a041b745cece1e5f24cab2ee60	93	354	2020-11-30T06:37:49Z	FAO14644	GLFL278165	custom_ont_adaptor	barcode05	ONT_01_F	21	C	0	0	1	0	0	0	1	0
1b53fc8f-dfbf-469b-80df-ca1a38dc2340	f85157af165dc4a041b745cece1e5f24cab2ee60	93	354	2020-11-30T06:37:49Z	FAO14644	GLFL278165	custom_ont_adaptor	barcode05	ONT_01_F	22	T	0	1	0	0	0	0	1	0
1b53fc8f-dfbf-469b-80df-ca1a38dc2340	f85157af165dc4a041b745cece1e5f24cab2ee60	93	354	2020-11-30T06:37:49Z	FAO14644	GLFL278165	custom_ont_adaptor	barcode05	ONT_01_F	23	A	1	0	0	0	0	0	1	0
1b53fc8f-dfbf-469b-80df-ca1a38dc2340	f85157af165dc4a041b745cece1e5f24cab2ee60	93	354	2020-11-30T06:37:49Z	FAO14644	GLFL278165	custom_ont_adaptor	barcode05	ONT_01_F	24	G	0	0	0	1	0	0	1	0
1b53fc8f-dfbf-469b-80df-ca1a38dc2340	f85157af165dc4a041b745cece1e5f24cab2ee60	93	354	2020-11-30T06:37:49Z	FAO14644	GLFL278165	custom_ont_adaptor	barcode05	ONT_01_F	25	C	0	0	1	0	0	0	1	0
1b53fc8f-dfbf-469b-80df-ca1a38dc2340	f85157af165dc4a041b745cece1e5f24cab2ee60	93	354	2020-11-30T06:37:49Z	FAO14644	GLFL278165	custom_ont_adaptor	barcode05	ONT_01_F	26	A	1	0	0	0	0	0	1	0
1b53fc8f-dfbf-469b-80df-ca1a38dc2340	f85157af165dc4a041b745cece1e5f24cab2ee60	93	354	2020-11-30T06:37:49Z	FAO14644	GLFL278165	custom_ont_adaptor	barcode05	ONT_01_F	27	T	0	1	0	0	0	0	1	0
1b53fc8f-dfbf-469b-80df-ca1a38dc2340	f85157af165dc4a041b745cece1e5f24cab2ee60	93	354	2020-11-30T06:37:49Z	FAO14644	GLFL278165	custom_ont_adaptor	barcode05	ONT_01_F	28	C	0	0	1	0	0	0	1	0
1b53fc8f-dfbf-469b-80df-ca1a38dc2340	f85157af165dc4a041b745cece1e5f24cab2ee60	93	354	2020-11-30T06:37:49Z	FAO14644	GLFL278165	custom_ont_adaptor	barcode05	ONT_01_F	29	G	0	0	0	1	0	0	1	0
1b53fc8f-dfbf-469b-80df-ca1a38dc2340	f85157af165dc4a041b745cece1e5f24cab2ee60	93	354	2020-11-30T06:37:49Z	FAO14644	GLFL278165	custom_ont_adaptor	barcode05	ONT_01_F	30	T	0	1	0	0	0	0	1	0
1b53fc8f-dfbf-469b-80df-ca1a38dc2340	f85157af165dc4a041b745cece1e5f24cab2ee60	93	354	2020-11-30T06:37:49Z	FAO14644	GLFL278165	custom_ont_adaptor	barcode05	ONT_01_F	31	A	1	0	0	0	0	0	1	0
1b53fc8f-dfbf-469b-80df-ca1a38dc2340	f85157af165dc4a041b745cece1e5f24cab2ee60	93	354	2020-11-30T06:37:49Z	FAO14644	GLFL278165	custom_ont_adaptor	barcode05	ONT_01_F	32	T	0	1	0	0	0	0	1	0
1b53fc8f-dfbf-469b-80df-ca1a38dc2340	f85157af165dc4a041b745cece1e5f24cab2ee60	93	354	2020-11-30T06:37:49Z	FAO14644	GLFL278165	custom_ont_adaptor	barcode05	ONT_01_F	33	G	0	0	0	1	0	0	1	0
1b53fc8f-dfbf-469b-80df-ca1a38dc2340	f85157af165dc4a041b745cece1e5f24cab2ee60	93	354	2020-11-30T06:37:49Z	FAO14644	GLFL278165	custom_ont_adaptor	barcode05	ONT_01_F	34	A	1	0	0	0	0	0	1	0
1b53fc8f-dfbf-469b-80df-ca1a38dc2340	f85157af165dc4a041b745cece1e5f24cab2ee60	93	354	2020-11-30T06:37:49Z	FAO14644	GLFL278165	custom_ont_adaptor	barcode05	ONT_01_F	35	G	0	0	0	1	0	0	1	0
1b53fc8f-dfbf-469b-80df-ca1a38dc2340	f85157af165dc4a041b745cece1e5f24cab2ee60	93	354	2020-11-30T06:37:49Z	FAO14644	GLFL278165	custom_ont_adaptor	barcode05	ONT_01_F	36	G	0	0	0	1	0	0	1	0
1b53fc8f-dfbf-469b-80df-ca1a38dc2340	f85157af165dc4a041b745cece1e5f24cab2ee60	93	354	2020-11-30T06:37:49Z	FAO14644	GLFL278165	custom_ont_adaptor	barcode05	ONT_01_F	37	A	1	0	0	0	0	0	1	0
1b53fc8f-dfbf-469b-80df-ca1a38dc2340	f85157af165dc4a041b745cece1e5f24cab2ee60	93	354	2020-11-30T06:37:49Z	FAO14644	GLFL278165	custom_ont_adaptor	barcode05	ONT_01_F	38	A	1	0	0	0	0	0	1	0
1b53fc8f-dfbf-469b-80df-ca1a38dc2340	f85157af165dc4a041b745cece1e5f24cab2ee60	93	354	2020-11-30T06:37:49Z	FAO14644	GLFL278165	custom_ont_adaptor	barcode05	ONT_01_F	39	G	0	0	0	0	0	1	0	1
1b53fc8f-dfbf-469b-80df-ca1a38dc2340	f85157af165dc4a041b745cece1e5f24cab2ee60	93	354	2020-11-30T06:37:49Z	FAO14644	GLFL278165	custom_ont_adaptor	barcode05	ONT_01_F	40	G	0	0	0	1	0	0	1	0
1b53fc8f-dfbf-469b-80df-ca1a38dc2340	f85157af165dc4a041b745cece1e5f24cab2ee60	93	354	2020-11-30T06:37:49Z	FAO14644	GLFL278165	custom_ont_adaptor	barcode05	ONT_01_F	41	G	0	0	0	1	0	0	1	0
1b53fc8f-dfbf-469b-80df-ca1a38dc2340	f85157af165dc4a041b745cece1e5f24cab2ee60	93	354	2020-11-30T06:37:49Z	FAO14644	GLFL278165	custom_ont_adaptor	barcode05	ONT_01_F	42	C	0	0	1	0	0	0	1	0
1b53fc8f-dfbf-469b-80df-ca1a38dc2340	f85157af165dc4a041b745cece1e5f24cab2ee60	93	354	2020-11-30T06:37:49Z	FAO14644	GLFL278165	custom_ont_adaptor	barcode05	ONT_01_F	43	T	0	1	0	0	0	0	1	0
1b53fc8f-dfbf-469b-80df-ca1a38dc2340	f85157af165dc4a041b745cece1e5f24cab2ee60	93	354	2020-11-30T06:37:49Z	FAO14644	GLFL278165	custom_ont_adaptor	barcode05	ONT_01_F	44	T	0	1	0	0	0	0	1	0
1b53fc8f-dfbf-469b-80df-ca1a38dc2340	f85157af165dc4a041b745cece1e5f24cab2ee60	93	354	2020-11-30T06:37:49Z	FAO14644	GLFL278165	custom_ont_adaptor	barcode05	ONT_01_F	45	G	0	0	0	0	0	1	0	1
1b53fc8f-dfbf-469b-80df-ca1a38dc2340	f85157af165dc4a041b745cece1e5f24cab2ee60	93	354	2020-11-30T06:37:49Z	FAO14644	GLFL278165	custom_ont_adaptor	barcode05	ONT_01_F	46	C	0	0	0	0	0	1	0	1
1b53fc8f-dfbf-469b-80df-ca1a38dc2340	f85157af165dc4a041b745cece1e5f24cab2ee60	93	354	2020-11-30T06:37:49Z	FAO14644	GLFL278165	custom_ont_adaptor	barcode05	ONT_01_F	47	G	0	0	0	0	0	1	0	1
1b53fc8f-dfbf-469b-80df-ca1a38dc2340	f85157af165dc4a041b745cece1e5f24cab2ee60	93	354	2020-11-30T06:37:49Z	FAO14644	GLFL278165	custom_ont_adaptor	barcode05	ONT_01_F	48	T	0	1	0	0	0	0	1	0
1b53fc8f-dfbf-469b-80df-ca1a38dc2340	f85157af165dc4a041b745cece1e5f24cab2ee60	93	354	2020-11-30T06:37:49Z	FAO14644	GLFL278165	custom_ont_adaptor	barcode05	ONT_01_F	49	G	0	0	0	1	1	0	1	1
1b53fc8f-dfbf-469b-80df-ca1a38dc2340	f85157af165dc4a041b745cece1e5f24cab2ee60	93	354	2020-11-30T06:37:49Z	FAO14644	GLFL278165	custom_ont_adaptor	barcode05	ONT_01_F	50	C	1	0	0	0	0	0	1	1
1b53fc8f-dfbf-469b-80df-ca1a38dc2340	f85157af165dc4a041b745cece1e5f24cab2ee60	93	354	2020-11-30T06:37:49Z	FAO14644	GLFL278165	custom_ont_adaptor	barcode05	ONT_01_F	51	T	0	1	0	0	0	0	1	0
1b53fc8f-dfbf-469b-80df-ca1a38dc2340	f85157af165dc4a041b745cece1e5f24cab2ee60	93	354	2020-11-30T06:37:49Z	FAO14644	GLFL278165	custom_ont_adaptor	barcode05	ONT_01_F	52	C	0	0	1	0	1	0	1	1
1b53fc8f-dfbf-469b-80df-ca1a38dc2340	f85157af165dc4a041b745cece1e5f24cab2ee60	93	354	2020-11-30T06:37:49Z	FAO14644	GLFL278165	custom_ont_adaptor	barcode05	ONT_01_F	53	G	0	0	0	1	0	0	1	0
1b53fc8f-dfbf-469b-80df-ca1a38dc2340	f85157af165dc4a041b745cece1e5f24cab2ee60	93	354	2020-11-30T06:37:49Z	FAO14644	GLFL278165	custom_ont_adaptor	barcode05	ONT_01_F	54	G	0	0	0	1	0	0	1	0
1b53fc8f-dfbf-469b-80df-ca1a38dc2340	f85157af165dc4a041b745cece1e5f24cab2ee60	93	354	2020-11-30T06:37:49Z	FAO14644	GLFL278165	custom_ont_adaptor	barcode05	ONT_01_F	55	A	1	0	0	0	0	0	1	0
1b53fc8f-dfbf-469b-80df-ca1a38dc2340	f85157af165dc4a041b745cece1e5f24cab2ee60	93	354	2020-11-30T06:37:49Z	FAO14644	GLFL278165	custom_ont_adaptor	barcode05	ONT_01_F	56	G	0	0	0	1	0	0	1	0
1b53fc8f-dfbf-469b-80df-ca1a38dc2340	f85157af165dc4a041b745cece1e5f24cab2ee60	93	354	2020-11-30T06:37:49Z	FAO14644	GLFL278165	custom_ont_adaptor	barcode05	ONT_01_F	57	A	1	0	0	0	0	0	1	0
1b53fc8f-dfbf-469b-80df-ca1a38dc2340	f85157af165dc4a041b745cece1e5f24cab2ee60	93	354	2020-11-30T06:37:49Z	FAO14644	GLFL278165	custom_ont_adaptor	barcode05	ONT_01_F	58	C	0	0	1	0	0	0	1	0
1b53fc8f-dfbf-469b-80df-ca1a38dc2340	f85157af165dc4a041b745cece1e5f24cab2ee60	93	354	2020-11-30T06:37:49Z	FAO14644	GLFL278165	custom_ont_adaptor	barcode05	ONT_01_F	59	T	0	1	0	0	0	0	1	0
1b53fc8f-dfbf-469b-80df-ca1a38dc2340	f85157af165dc4a041b745cece1e5f24cab2ee60	93	354	2020-11-30T06:37:49Z	FAO14644	GLFL278165	custom_ont_adaptor	barcode05	ONT_01_F	60	A	1	0	0	0	0	0	1	0
1b53fc8f-dfbf-469b-80df-ca1a38dc2340	f85157af165dc4a041b745cece1e5f24cab2ee60	93	354	2020-11-30T06:37:49Z	FAO14644	GLFL278165	custom_ont_adaptor	barcode05	ONT_01_F	61	A	1	0	0	0	0	0	1	0
1b53fc8f-dfbf-469b-80df-ca1a38dc2340	f85157af165dc4a041b745cece1e5f24cab2ee60	93	354	2020-11-30T06:37:49Z	FAO14644	GLFL278165	custom_ont_adaptor	barcode05	ONT_01_F	62	G	0	0	0	1	0	0	1	0
1b53fc8f-dfbf-469b-80df-ca1a38dc2340	f85157af165dc4a041b745cece1e5f24cab2ee60	93	354	2020-11-30T06:37:49Z	FAO14644	GLFL278165	custom_ont_adaptor	barcode05	ONT_01_F	63	G	0	0	0	1	0	0	1	0
1b53fc8f-dfbf-469b-80df-ca1a38dc2340	f85157af165dc4a041b745cece1e5f24cab2ee60	93	354	2020-11-30T06:37:49Z	FAO14644	GLFL278165	custom_ont_adaptor	barcode05	ONT_01_F	64	T	0	1	0	0	0	0	1	0
1b53fc8f-dfbf-469b-80df-ca1a38dc2340	f85157af165dc4a041b745cece1e5f24cab2ee60	93	354	2020-11-30T06:37:49Z	FAO14644	GLFL278165	custom_ont_adaptor	barcode05	ONT_01_F	65	A	1	0	0	0	0	0	1	0
1b53fc8f-dfbf-469b-80df-ca1a38dc2340	f85157af165dc4a041b745cece1e5f24cab2ee60	93	354	2020-11-30T06:37:49Z	FAO14644	GLFL278165	custom_ont_adaptor	barcode05	ONT_01_F	66	A	1	0	0	0	0	0	1	0
1b53fc8f-dfbf-469b-80df-ca1a38dc2340	f85157af165dc4a041b745cece1e5f24cab2ee60	93	354	2020-11-30T06:37:49Z	FAO14644	GLFL278165	custom_ont_adaptor	barcode05	ONT_01_F	67	T	0	1	0	0	0	0	1	0
1b53fc8f-dfbf-469b-80df-ca1a38dc2340	f85157af165dc4a041b745cece1e5f24cab2ee60	93	354	2020-11-30T06:37:49Z	FAO14644	GLFL278165	custom_ont_adaptor	barcode05	ONT_01_F	68	C	0	0	1	0	0	0	1	0
1b53fc8f-dfbf-469b-80df-ca1a38dc2340	f85157af165dc4a041b745cece1e5f24cab2ee60	93	354	2020-11-30T06:37:49Z	FAO14644	GLFL278165	custom_ont_adaptor	barcode05	ONT_01_F	69	C	0	0	1	0	0	0	1	0
1b53fc8f-dfbf-469b-80df-ca1a38dc2340	f85157af165dc4a041b745cece1e5f24cab2ee60	93	354	2020-11-30T06:37:49Z	FAO14644	GLFL278165	custom_ont_adaptor	barcode05	ONT_01_F	70	A	1	0	0	0	0	0	1	0
1b53fc8f-dfbf-469b-80df-ca1a38dc2340	f85157af165dc4a041b745cece1e5f24cab2ee60	93	354	2020-11-30T06:37:49Z	FAO14644	GLFL278165	custom_ont_adaptor	barcode05	ONT_01_F	71	T	0	1	0	0	0	0	1	0
1b53fc8f-dfbf-469b-80df-ca1a38dc2340	f85157af165dc4a041b745cece1e5f24cab2ee60	93	354	2020-11-30T06:37:49Z	FAO14644	GLFL278165	custom_ont_adaptor	barcode05	ONT_01_F	72	G	0	0	0	1	0	0	1	0
1b53fc8f-dfbf-469b-80df-ca1a38dc2340	f85157af165dc4a041b745cece1e5f24cab2ee60	93	354	2020-11-30T06:37:49Z	FAO14644	GLFL278165	custom_ont_adaptor	barcode05	ONT_01_F	73	T	0	0	1	0	0	0	1	1
1b53fc8f-dfbf-469b-80df-ca1a38dc2340	f85157af165dc4a041b745cece1e5f24cab2ee60	93	354	2020-11-30T06:37:49Z	FAO14644	GLFL278165	custom_ont_adaptor	barcode05	ONT_01_F	74	A	0	1	0	0	0	0	1	1
1b53fc8f-dfbf-469b-80df-ca1a38dc2340	f85157af165dc4a041b745cece1e5f24cab2ee60	93	354	2020-11-30T06:37:49Z	FAO14644	GLFL278165	custom_ont_adaptor	barcode05	ONT_01_F	75	A	1	0	0	0	0	0	1	0
1b53fc8f-dfbf-469b-80df-ca1a38dc2340	f85157af165dc4a041b745cece1e5f24cab2ee60	93	354	2020-11-30T06:37:49Z	FAO14644	GLFL278165	custom_ont_adaptor	barcode05	ONT_01_F	76	C	0	1	0	0	0	0	1	1
1b53fc8f-dfbf-469b-80df-ca1a38dc2340	f85157af165dc4a041b745cece1e5f24cab2ee60	93	354	2020-11-30T06:37:49Z	FAO14644	GLFL278165	custom_ont_adaptor	barcode05	ONT_01_F	77	A	1	0	0	0	0	0	1	0
1b53fc8f-dfbf-469b-80df-ca1a38dc2340	f85157af165dc4a041b745cece1e5f24cab2ee60	93	354	2020-11-30T06:37:49Z	FAO14644	GLFL278165	custom_ont_adaptor	barcode05	ONT_01_F	78	C	0	0	1	0	0	0	1	0
1b53fc8f-dfbf-469b-80df-ca1a38dc2340	f85157af165dc4a041b745cece1e5f24cab2ee60	93	354	2020-11-30T06:37:49Z	FAO14644	GLFL278165	custom_ont_adaptor	barcode05	ONT_01_F	79	C	0	0	1	0	0	0	1	0
1b53fc8f-dfbf-469b-80df-ca1a38dc2340	f85157af165dc4a041b745cece1e5f24cab2ee60	93	354	2020-11-30T06:37:49Z	FAO14644	GLFL278165	custom_ont_adaptor	barcode05	ONT_01_F	80	A	1	0	0	0	0	0	1	0
1b53fc8f-dfbf-469b-80df-ca1a38dc2340	f85157af165dc4a041b745cece1e5f24cab2ee60	93	354	2020-11-30T06:37:49Z	FAO14644	GLFL278165	custom_ont_adaptor	barcode05	ONT_01_F	81	T	0	1	0	0	0	0	1	0
1b53fc8f-dfbf-469b-80df-ca1a38dc2340	f85157af165dc4a041b745cece1e5f24cab2ee60	93	354	2020-11-30T06:37:49Z	FAO14644	GLFL278165	custom_ont_adaptor	barcode05	ONT_01_F	82	G	0	0	0	1	0	0	1	0
1b53fc8f-dfbf-469b-80df-ca1a38dc2340	f85157af165dc4a041b745cece1e5f24cab2ee60	93	354	2020-11-30T06:37:49Z	FAO14644	GLFL278165	custom_ont_adaptor	barcode05	ONT_01_F	83	A	1	0	0	0	0	0	1	0
1b53fc8f-dfbf-469b-80df-ca1a38dc2340	f85157af165dc4a041b745cece1e5f24cab2ee60	93	354	2020-11-30T06:37:49Z	FAO14644	GLFL278165	custom_ont_adaptor	barcode05	ONT_01_F	84	A	1	0	0	0	0	0	1	0
1b53fc8f-dfbf-469b-80df-ca1a38dc2340	f85157af165dc4a041b745cece1e5f24cab2ee60	93	354	2020-11-30T06:37:49Z	FAO14644	GLFL278165	custom_ont_adaptor	barcode05	ONT_01_F	85	C	0	0	1	0	0	0	1	0
1b53fc8f-dfbf-469b-80df-ca1a38dc2340	f85157af165dc4a041b745cece1e5f24cab2ee60	93	354	2020-11-30T06:37:49Z	FAO14644	GLFL278165	custom_ont_adaptor	barcode05	ONT_01_F	86	A	1	0	0	0	0	0	1	0
1b53fc8f-dfbf-469b-80df-ca1a38dc2340	f85157af165dc4a041b745cece1e5f24cab2ee60	93	354	2020-11-30T06:37:49Z	FAO14644	GLFL278165	custom_ont_adaptor	barcode05	ONT_01_F	87	C	0	0	1	0	0	0	1	0
1b53fc8f-dfbf-469b-80df-ca1a38dc2340	f85157af165dc4a041b745cece1e5f24cab2ee60	93	354	2020-11-30T06:37:49Z	FAO14644	GLFL278165	custom_ont_adaptor	barcode05	ONT_01_F	88	A	1	0	0	0	0	0	1	0
1b53fc8f-dfbf-469b-80df-ca1a38dc2340	f85157af165dc4a041b745cece1e5f24cab2ee60	93	354	2020-11-30T06:37:49Z	FAO14644	GLFL278165	custom_ont_adaptor	barcode05	ONT_01_F	89	T	0	1	0	0	0	0	1	0
1b53fc8f-dfbf-469b-80df-ca1a38dc2340	f85157af165dc4a041b745cece1e5f24cab2ee60	93	354	2020-11-30T06:37:49Z	FAO14644	GLFL278165	custom_ont_adaptor	barcode05	ONT_01_F	90	C	0	0	1	0	0	0	1	0
ReadName	runid	read	ch	start_time	flow_cell_id	protocol_group_id	sample_id	barcode	Chrom	Number	REF_NT	A	T	C	G	Ins	Del	Coverage	Error
1014501e-5fcc-4110-b286-976bef4d925b	f85157af165dc4a041b745cece1e5f24cab2ee60	78	199	2020-11-30T06:38:11Z	FAO14644	GLFL278165	custom_ont_adaptor	barcode05	ONT_01_F	1	A	1	0	0	0	0	0	1	0
1014501e-5fcc-4110-b286-976bef4d925b	f85157af165dc4a041b745cece1e5f24cab2ee60	78	199	2020-11-30T06:38:11Z	FAO14644	GLFL278165	custom_ont_adaptor	barcode05	ONT_01_F	2	A	1	0	0	0	0	0	1	0
1014501e-5fcc-4110-b286-976bef4d925b	f85157af165dc4a041b745cece1e5f24cab2ee60	78	199	2020-11-30T06:38:11Z	FAO14644	GLFL278165	custom_ont_adaptor	barcode05	ONT_01_F	3	C	0	0	1	0	0	0	1	0
1014501e-5fcc-4110-b286-976bef4d925b	f85157af165dc4a041b745cece1e5f24cab2ee60	78	199	2020-11-30T06:38:11Z	FAO14644	GLFL278165	custom_ont_adaptor	barcode05	ONT_01_F	4	T	0	1	0	0	0	0	1	0
1014501e-5fcc-4110-b286-976bef4d925b	f85157af165dc4a041b745cece1e5f24cab2ee60	78	199	2020-11-30T06:38:11Z	FAO14644	GLFL278165	custom_ont_adaptor	barcode05	ONT_01_F	5	G	0	0	0	1	0	0	1	0
1014501e-5fcc-4110-b286-976bef4d925b	f85157af165dc4a041b745cece1e5f24cab2ee60	78	199	2020-11-30T06:38:11Z	FAO14644	GLFL278165	custom_ont_adaptor	barcode05	ONT_01_F	6	A	1	0	0	0	0	0	1	0
1014501e-5fcc-4110-b286-976bef4d925b	f85157af165dc4a041b745cece1e5f24cab2ee60	78	199	2020-11-30T06:38:11Z	FAO14644	GLFL278165	custom_ont_adaptor	barcode05	ONT_01_F	7	A	1	0	0	0	0	0	1	0
1014501e-5fcc-4110-b286-976bef4d925b	f85157af165dc4a041b745cece1e5f24cab2ee60	78	199	2020-11-30T06:38:11Z	FAO14644	GLFL278165	custom_ont_adaptor	barcode05	ONT_01_F	8	T	0	1	0	0	0	0	1	0
1014501e-5fcc-4110-b286-976bef4d925b	f85157af165dc4a041b745cece1e5f24cab2ee60	78	199	2020-11-30T06:38:11Z	FAO14644	GLFL278165	custom_ont_adaptor	barcode05	ONT_01_F	9	G	0	0	0	1	0	0	1	0
1014501e-5fcc-4110-b286-976bef4d925b	f85157af165dc4a041b745cece1e5f24cab2ee60	78	199	2020-11-30T06:38:11Z	FAO14644	GLFL278165	custom_ont_adaptor	barcode05	ONT_01_F	10	A	1	0	0	0	0	0	1	0
1014501e-5fcc-4110-b286-976bef4d925b	f85157af165dc4a041b745cece1e5f24cab2ee60	78	199	2020-11-30T06:38:11Z	FAO14644	GLFL278165	custom_ont_adaptor	barcode05	ONT_01_F	11	T	0	1	0	0	0	0	1	0
1014501e-5fcc-4110-b286-976bef4d925b	f85157af165dc4a041b745cece1e5f24cab2ee60	78	199	2020-11-30T06:38:11Z	FAO14644	GLFL278165	custom_ont_adaptor	barcode05	ONT_01_F	12	A	1	0	0	0	0	0	1	0
1014501e-5fcc-4110-b286-976bef4d925b	f85157af165dc4a041b745cece1e5f24cab2ee60	78	199	2020-11-30T06:38:11Z	FAO14644	GLFL278165	custom_ont_adaptor	barcode05	ONT_01_F	13	T	0	1	0	0	0	0	1	0
1014501e-5fcc-4110-b286-976bef4d925b	f85157af165dc4a041b745cece1e5f24cab2ee60	78	199	2020-11-30T06:38:11Z	FAO14644	GLFL278165	custom_ont_adaptor	barcode05	ONT_01_F	14	C	0	0	1	0	0	0	1	0
1014501e-5fcc-4110-b286-976bef4d925b	f85157af165dc4a041b745cece1e5f24cab2ee60	78	199	2020-11-30T06:38:11Z	FAO14644	GLFL278165	custom_ont_adaptor	barcode05	ONT_01_F	15	A	1	0	0	0	0	0	1	0
1014501e-5fcc-4110-b286-976bef4d925b	f85157af165dc4a041b745cece1e5f24cab2ee60	78	199	2020-11-30T06:38:11Z	FAO14644	GLFL278165	custom_ont_adaptor	barcode05	ONT_01_F	16	G	0	0	0	1	0	0	1	0
1014501e-5fcc-4110-b286-976bef4d925b	f85157af165dc4a041b745cece1e5f24cab2ee60	78	199	2020-11-30T06:38:11Z	FAO14644	GLFL278165	custom_ont_adaptor	barcode05	ONT_01_F	17	T	0	1	0	0	0	0	1	0
1014501e-5fcc-4110-b286-976bef4d925b	f85157af165dc4a041b745cece1e5f24cab2ee60	78	199	2020-11-30T06:38:11Z	FAO14644	GLFL278165	custom_ont_adaptor	barcode05	ONT_01_F	18	C	0	0	1	0	0	0	1	0
1014501e-5fcc-4110-b286-976bef4d925b	f85157af165dc4a041b745cece1e5f24cab2ee60	78	199	2020-11-30T06:38:11Z	FAO14644	GLFL278165	custom_ont_adaptor	barcode05	ONT_01_F	19	A	1	0	0	0	0	0	1	0
1014501e-5fcc-4110-b286-976bef4d925b	f85157af165dc4a041b745cece1e5f24cab2ee60	78	199	2020-11-30T06:38:11Z	FAO14644	GLFL278165	custom_ont_adaptor	barcode05	ONT_01_F	20	T	0	1	0	0	0	0	1	0
1014501e-5fcc-4110-b286-976bef4d925b	f85157af165dc4a041b745cece1e5f24cab2ee60	78	199	2020-11-30T06:38:11Z	FAO14644	GLFL278165	custom_ont_adaptor	barcode05	ONT_01_F	21	C	0	0	1	0	0	0	1	0
1014501e-5fcc-4110-b286-976bef4d925b	f85157af165dc4a041b745cece1e5f24cab2ee60	78	199	2020-11-30T06:38:11Z	FAO14644	GLFL278165	custom_ont_adaptor	barcode05	ONT_01_F	22	T	0	1	0	0	0	0	1	0
1014501e-5fcc-4110-b286-976bef4d925b	f85157af165dc4a041b745cece1e5f24cab2ee60	78	199	2020-11-30T06:38:11Z	FAO14644	GLFL278165	custom_ont_adaptor	barcode05	ONT_01_F	23	A	1	0	0	0	0	0	1	0
1014501e-5fcc-4110-b286-976bef4d925b	f85157af165dc4a041b745cece1e5f24cab2ee60	78	199	2020-11-30T06:38:11Z	FAO14644	GLFL278165	custom_ont_adaptor	barcode05	ONT_01_F	24	G	0	0	0	1	0	0	1	0
1014501e-5fcc-4110-b286-976bef4d925b	f85157af165dc4a041b745cece1e5f24cab2ee60	78	199	2020-11-30T06:38:11Z	FAO14644	GLFL278165	custom_ont_adaptor	barcode05	ONT_01_F	25	C	0	0	1	0	0	0	1	0
1014501e-5fcc-4110-b286-976bef4d925b	f85157af165dc4a041b745cece1e5f24cab2ee60	78	199	2020-11-30T06:38:11Z	FAO14644	GLFL278165	custom_ont_adaptor	barcode05	ONT_01_F	26	A	1	0	0	0	0	0	1	0
1014501e-5fcc-4110-b286-976bef4d925b	f85157af165dc4a041b745cece1e5f24cab2ee60	78	199	2020-11-30T06:38:11Z	FAO14644	GLFL278165	custom_ont_adaptor	barcode05	ONT_01_F	27	T	0	1	0	0	0	0	1	0
1014501e-5fcc-4110-b286-976bef4d925b	f85157af165dc4a041b745cece1e5f24cab2ee60	78	199	2020-11-30T06:38:11Z	FAO14644	GLFL278165	custom_ont_adaptor	barcode05	ONT_01_F	28	C	0	0	1	0	1	0	1	1
1014501e-5fcc-4110-b286-976bef4d925b	f85157af165dc4a041b745cece1e5f24cab2ee60	78	199	2020-11-30T06:38:11Z	FAO14644	GLFL278165	custom_ont_adaptor	barcode05	ONT_01_F	29	G	0	1	0	0	0	0	1	1
1014501e-5fcc-4110-b286-976bef4d925b	f85157af165dc4a041b745cece1e5f24cab2ee60	78	199	2020-11-30T06:38:11Z	FAO14644	GLFL278165	custom_ont_adaptor	barcode05	ONT_01_F	30	T	0	1	0	0	0	0	1	0
1014501e-5fcc-4110-b286-976bef4d925b	f85157af165dc4a041b745cece1e5f24cab2ee60	78	199	2020-11-30T06:38:11Z	FAO14644	GLFL278165	custom_ont_adaptor	barcode05	ONT_01_F	31	A	1	0	0	0	0	0	1	0
1014501e-5fcc-4110-b286-976bef4d925b	f85157af165dc4a041b745cece1e5f24cab2ee60	78	199	2020-11-30T06:38:11Z	FAO14644	GLFL278165	custom_ont_adaptor	barcode05	ONT_01_F	32	T	0	1	0	0	0	0	1	0
1014501e-5fcc-4110-b286-976bef4d925b	f85157af165dc4a041b745cece1e5f24cab2ee60	78	199	2020-11-30T06:38:11Z	FAO14644	GLFL278165	custom_ont_adaptor	barcode05	ONT_01_F	33	G	0	0	0	1	0	0	1	0
1014501e-5fcc-4110-b286-976bef4d925b	f85157af165dc4a041b745cece1e5f24cab2ee60	78	199	2020-11-30T06:38:11Z	FAO14644	GLFL278165	custom_ont_adaptor	barcode05	ONT_01_F	34	A	0	1	0	0	0	0	1	1
1014501e-5fcc-4110-b286-976bef4d925b	f85157af165dc4a041b745cece1e5f24cab2ee60	78	199	2020-11-30T06:38:11Z	FAO14644	GLFL278165	custom_ont_adaptor	barcode05	ONT_01_F	35	G	0	0	1	0	0	0	1	1
1014501e-5fcc-4110-b286-976bef4d925b	f85157af165dc4a041b745cece1e5f24cab2ee60	78	199	2020-11-30T06:38:11Z	FAO14644	GLFL278165	custom_ont_adaptor	barcode05	ONT_01_F	36	G	0	0	0	1	0	0	1	0
1014501e-5fcc-4110-b286-976bef4d925b	f85157af165dc4a041b745cece1e5f24cab2ee60	78	199	2020-11-30T06:38:11Z	FAO14644	GLFL278165	custom_ont_adaptor	barcode05	ONT_01_F	37	A	1	0	0	0	0	0	1	0
1014501e-5fcc-4110-b286-976bef4d925b	f85157af165dc4a041b745cece1e5f24cab2ee60	78	199	2020-11-30T06:38:11Z	FAO14644	GLFL278165	custom_ont_adaptor	barcode05	ONT_01_F	38	A	0	0	0	0	0	1	0	1
1014501e-5fcc-4110-b286-976bef4d925b	f85157af165dc4a041b745cece1e5f24cab2ee60	78	199	2020-11-30T06:38:11Z	FAO14644	GLFL278165	custom_ont_adaptor	barcode05	ONT_01_F	39	G	0	0	0	0	0	1	0	1
1014501e-5fcc-4110-b286-976bef4d925b	f85157af165dc4a041b745cece1e5f24cab2ee60	78	199	2020-11-30T06:38:11Z	FAO14644	GLFL278165	custom_ont_adaptor	barcode05	ONT_01_F	40	G	0	0	0	1	0	0	1	0
1014501e-5fcc-4110-b286-976bef4d925b	f85157af165dc4a041b745cece1e5f24cab2ee60	78	199	2020-11-30T06:38:11Z	FAO14644	GLFL278165	custom_ont_adaptor	barcode05	ONT_01_F	41	G	0	0	0	1	0	0	1	0
1014501e-5fcc-4110-b286-976bef4d925b	f85157af165dc4a041b745cece1e5f24cab2ee60	78	199	2020-11-30T06:38:11Z	FAO14644	GLFL278165	custom_ont_adaptor	barcode05	ONT_01_F	42	C	0	0	1	0	0	0	1	0
1014501e-5fcc-4110-b286-976bef4d925b	f85157af165dc4a041b745cece1e5f24cab2ee60	78	199	2020-11-30T06:38:11Z	FAO14644	GLFL278165	custom_ont_adaptor	barcode05	ONT_01_F	43	T	0	1	0	0	0	0	1	0
1014501e-5fcc-4110-b286-976bef4d925b	f85157af165dc4a041b745cece1e5f24cab2ee60	78	199	2020-11-30T06:38:11Z	FAO14644	GLFL278165	custom_ont_adaptor	barcode05	ONT_01_F	44	T	0	1	0	0	0	0	1	0
1014501e-5fcc-4110-b286-976bef4d925b	f85157af165dc4a041b745cece1e5f24cab2ee60	78	199	2020-11-30T06:38:11Z	FAO14644	GLFL278165	custom_ont_adaptor	barcode05	ONT_01_F	45	G	0	0	0	1	0	0	1	0
1014501e-5fcc-4110-b286-976bef4d925b	f85157af165dc4a041b745cece1e5f24cab2ee60	78	199	2020-11-30T06:38:11Z	FAO14644	GLFL278165	custom_ont_adaptor	barcode05	ONT_01_F	46	C	0	0	1	0	0	0	1	0
1014501e-5fcc-4110-b286-976bef4d925b	f85157af165dc4a041b745cece1e5f24cab2ee60	78	199	2020-11-30T06:38:11Z	FAO14644	GLFL278165	custom_ont_adaptor	barcode05	ONT_01_F	47	G	0	0	0	1	0	0	1	0
1014501e-5fcc-4110-b286-976bef4d925b	f85157af165dc4a041b745cece1e5f24cab2ee60	78	199	2020-11-30T06:38:11Z	FAO14644	GLFL278165	custom_ont_adaptor	barcode05	ONT_01_F	48	T	0	1	0	0	0	0	1	0
1014501e-5fcc-4110-b286-976bef4d925b	f85157af165dc4a041b745cece1e5f24cab2ee60	78	199	2020-11-30T06:38:11Z	FAO14644	GLFL278165	custom_ont_adaptor	barcode05	ONT_01_F	49	G	0	0	0	1	0	0	1	0
1014501e-5fcc-4110-b286-976bef4d925b	f85157af165dc4a041b745cece1e5f24cab2ee60	78	199	2020-11-30T06:38:11Z	FAO14644	GLFL278165	custom_ont_adaptor	barcode05	ONT_01_F	50	C	0	0	1	0	0	0	1	0
1014501e-5fcc-4110-b286-976bef4d925b	f85157af165dc4a041b745cece1e5f24cab2ee60	78	199	2020-11-30T06:38:11Z	FAO14644	GLFL278165	custom_ont_adaptor	barcode05	ONT_01_F	51	T	0	1	0	0	0	0	1	0
1014501e-5fcc-4110-b286-976bef4d925b	f85157af165dc4a041b745cece1e5f24cab2ee60	78	199	2020-11-30T06:38:11Z	FAO14644	GLFL278165	custom_ont_adaptor	barcode05	ONT_01_F	52	C	0	0	1	0	0	0	1	0
1014501e-5fcc-4110-b286-976bef4d925b	f85157af165dc4a041b745cece1e5f24cab2ee60	78	199	2020-11-30T06:38:11Z	FAO14644	GLFL278165	custom_ont_adaptor	barcode05	ONT_01_F	53	G	0	0	0	1	0	0	1	0
1014501e-5fcc-4110-b286-976bef4d925b	f85157af165dc4a041b745cece1e5f24cab2ee60	78	199	2020-11-30T06:38:11Z	FAO14644	GLFL278165	custom_ont_adaptor	barcode05	ONT_01_F	54	G	0	0	0	1	0	0	1	0
1014501e-5fcc-4110-b286-976bef4d925b	f85157af165dc4a041b745cece1e5f24cab2ee60	78	199	2020-11-30T06:38:11Z	FAO14644	GLFL278165	custom_ont_adaptor	barcode05	ONT_01_F	55	A	1	0	0	0	0	0	1	0
1014501e-5fcc-4110-b286-976bef4d925b	f85157af165dc4a041b745cece1e5f24cab2ee60	78	199	2020-11-30T06:38:11Z	FAO14644	GLFL278165	custom_ont_adaptor	barcode05	ONT_01_F	56	G	0	0	0	1	0	0	1	0
1014501e-5fcc-4110-b286-976bef4d925b	f85157af165dc4a041b745cece1e5f24cab2ee60	78	199	2020-11-30T06:38:11Z	FAO14644	GLFL278165	custom_ont_adaptor	barcode05	ONT_01_F	57	A	1	0	0	0	0	0	1	0
1014501e-5fcc-4110-b286-976bef4d925b	f85157af165dc4a041b745cece1e5f24cab2ee60	78	199	2020-11-30T06:38:11Z	FAO14644	GLFL278165	custom_ont_adaptor	barcode05	ONT_01_F	58	C	0	0	1	0	0	0	1	0
1014501e-5fcc-4110-b286-976bef4d925b	f85157af165dc4a041b745cece1e5f24cab2ee60	78	199	2020-11-30T06:38:11Z	FAO14644	GLFL278165	custom_ont_adaptor	barcode05	ONT_01_F	59	T	0	1	0	0	0	0	1	0
1014501e-5fcc-4110-b286-976bef4d925b	f85157af165dc4a041b745cece1e5f24cab2ee60	78	199	2020-11-30T06:38:11Z	FAO14644	GLFL278165	custom_ont_adaptor	barcode05	ONT_01_F	60	A	1	0	0	0	0	0	1	0
1014501e-5fcc-4110-b286-976bef4d925b	f85157af165dc4a041b745cece1e5f24cab2ee60	78	199	2020-11-30T06:38:11Z	FAO14644	GLFL278165	custom_ont_adaptor	barcode05	ONT_01_F	61	A	1	0	0	0	0	0	1	0
1014501e-5fcc-4110-b286-976bef4d925b	f85157af165dc4a041b745cece1e5f24cab2ee60	78	199	2020-11-30T06:38:11Z	FAO14644	GLFL278165	custom_ont_adaptor	barcode05	ONT_01_F	62	G	0	0	0	1	0	0	1	0
1014501e-5fcc-4110-b286-976bef4d925b	f85157af165dc4a041b745cece1e5f24cab2ee60	78	199	2020-11-30T06:38:11Z	FAO14644	GLFL278165	custom_ont_adaptor	barcode05	ONT_01_F	63	G	0	0	0	1	0	0	1	0
1014501e-5fcc-4110-b286-976bef4d925b	f85157af165dc4a041b745cece1e5f24cab2ee60	78	199	2020-11-30T06:38:11Z	FAO14644	GLFL278165	custom_ont_adaptor	barcode05	ONT_01_F	64	T	0	1	0	0	0	0	1	0
1014501e-5fcc-4110-b286-976bef4d925b	f85157af165dc4a041b745cece1e5f24cab2ee60	78	199	2020-11-30T06:38:11Z	FAO14644	GLFL278165	custom_ont_adaptor	barcode05	ONT_01_F	65	A	1	0	0	0	0	0	1	0
1014501e-5fcc-4110-b286-976bef4d925b	f85157af165dc4a041b745cece1e5f24cab2ee60	78	199	2020-11-30T06:38:11Z	FAO14644	GLFL278165	custom_ont_adaptor	barcode05	ONT_01_F	66	A	1	0	0	0	0	0	1	0
1014501e-5fcc-4110-b286-976bef4d925b	f85157af165dc4a041b745cece1e5f24cab2ee60	78	199	2020-11-30T06:38:11Z	FAO14644	GLFL278165	custom_ont_adaptor	barcode05	ONT_01_F	67	T	0	1	0	0	0	0	1	0
1014501e-5fcc-4110-b286-976bef4d925b	f85157af165dc4a041b745cece1e5f24cab2ee60	78	199	2020-11-30T06:38:11Z	FAO14644	GLFL278165	custom_ont_adaptor	barcode05	ONT_01_F	68	C	0	0	1	0	0	0	1	0
1014501e-5fcc-4110-b286-976bef4d925b	f85157af165dc4a041b745cece1e5f24cab2ee60	78	199	2020-11-30T06:38:11Z	FAO14644	GLFL278165	custom_ont_adaptor	barcode05	ONT_01_F	69	C	0	0	1	0	0	0	1	0
1014501e-5fcc-4110-b286-976bef4d925b	f85157af165dc4a041b745cece1e5f24cab2ee60	78	199	2020-11-30T06:38:11Z	FAO14644	GLFL278165	custom_ont_adaptor	barcode05	ONT_01_F	70	A	1	0	0	0	0	0	1	0
1014501e-5fcc-4110-b286-976bef4d925b	f85157af165dc4a041b745cece1e5f24cab2ee60	78	199	2020-11-30T06:38:11Z	FAO14644	GLFL278165	custom_ont_adaptor	barcode05	ONT_01_F	71	T	0	1	0	0	0	0	1	0
1014501e-5fcc-4110-b286-976bef4d925b	f85157af165dc4a041b745cece1e5f24cab2ee60	78	199	2020-11-30T06:38:11Z	FAO14644	GLFL278165	custom_ont_adaptor	barcode05	ONT_01_F	72	G	0	0	0	1	0	0	1	0
1014501e-5fcc-4110-b286-976bef4d925b	f85157af165dc4a041b745cece1e5f24cab2ee60	78	199	2020-11-30T06:38:11Z	FAO14644	GLFL278165	custom_ont_adaptor	barcode05	ONT_01_F	73	T	0	1	0	0	1	0	1	1
1014501e-5fcc-4110-b286-976bef4d925b	f85157af165dc4a041b745cece1e5f24cab2ee60	78	199	2020-11-30T06:38:11Z	FAO14644	GLFL278165	custom_ont_adaptor	barcode05	ONT_01_F	74	A	1	0	0	0	0	0	1	0
1014501e-5fcc-4110-b286-976bef4d925b	f85157af165dc4a041b745cece1e5f24cab2ee60	78	199	2020-11-30T06:38:11Z	FAO14644	GLFL278165	custom_ont_adaptor	barcode05	ONT_01_F	75	A	1	0	0	0	0	0	1	0
1014501e-5fcc-4110-b286-976bef4d925b	f85157af165dc4a041b745cece1e5f24cab2ee60	78	199	2020-11-30T06:38:11Z	FAO14644	GLFL278165	custom_ont_adaptor	barcode05	ONT_01_F	76	C	0	0	1	0	0	0	1	0
1014501e-5fcc-4110-b286-976bef4d925b	f85157af165dc4a041b745cece1e5f24cab2ee60	78	199	2020-11-30T06:38:11Z	FAO14644	GLFL278165	custom_ont_adaptor	barcode05	ONT_01_F	77	A	1	0	0	0	0	0	1	0
1014501e-5fcc-4110-b286-976bef4d925b	f85157af165dc4a041b745cece1e5f24cab2ee60	78	199	2020-11-30T06:38:11Z	FAO14644	GLFL278165	custom_ont_adaptor	barcode05	ONT_01_F	78	C	0	0	1	0	0	0	1	0
1014501e-5fcc-4110-b286-976bef4d925b	f85157af165dc4a041b745cece1e5f24cab2ee60	78	199	2020-11-30T06:38:11Z	FAO14644	GLFL278165	custom_ont_adaptor	barcode05	ONT_01_F	79	C	0	0	1	0	0	0	1	0
1014501e-5fcc-4110-b286-976bef4d925b	f85157af165dc4a041b745cece1e5f24cab2ee60	78	199	2020-11-30T06:38:11Z	FAO14644	GLFL278165	custom_ont_adaptor	barcode05	ONT_01_F	80	A	1	0	0	0	0	0	1	0
1014501e-5fcc-4110-b286-976bef4d925b	f85157af165dc4a041b745cece1e5f24cab2ee60	78	199	2020-11-30T06:38:11Z	FAO14644	GLFL278165	custom_ont_adaptor	barcode05	ONT_01_F	81	T	0	1	0	0	0	0	1	0
1014501e-5fcc-4110-b286-976bef4d925b	f85157af165dc4a041b745cece1e5f24cab2ee60	78	199	2020-11-30T06:38:11Z	FAO14644	GLFL278165	custom_ont_adaptor	barcode05	ONT_01_F	82	G	0	0	0	1	0	0	1	0
1014501e-5fcc-4110-b286-976bef4d925b	f85157af165dc4a041b745cece1e5f24cab2ee60	78	199	2020-11-30T06:38:11Z	FAO14644	GLFL278165	custom_ont_adaptor	barcode05	ONT_01_F	83	A	1	0	0	0	0	0	1	0
1014501e-5fcc-4110-b286-976bef4d925b	f85157af165dc4a041b745cece1e5f24cab2ee60	78	199	2020-11-30T06:38:11Z	FAO14644	GLFL278165	custom_ont_adaptor	barcode05	ONT_01_F	84	A	1	0	0	0	0	0	1	0
1014501e-5fcc-4110-b286-976bef4d925b	f85157af165dc4a041b745cece1e5f24cab2ee60	78	199	2020-11-30T06:38:11Z	FAO14644	GLFL278165	custom_ont_adaptor	barcode05	ONT_01_F	85	C	0	0	1	0	0	0	1	0
1014501e-5fcc-4110-b286-976bef4d925b	f85157af165dc4a041b745cece1e5f24cab2ee60	78	199	2020-11-30T06:38:11Z	FAO14644	GLFL278165	custom_ont_adaptor	barcode05	ONT_01_F	86	A	1	0	0	0	0	0	1	0
1014501e-5fcc-4110-b286-976bef4d925b	f85157af165dc4a041b745cece1e5f24cab2ee60	78	199	2020-11-30T06:38:11Z	FAO14644	GLFL278165	custom_ont_adaptor	barcode05	ONT_01_F	87	C	0	0	1	0	0	0	1	0
1014501e-5fcc-4110-b286-976bef4d925b	f85157af165dc4a041b745cece1e5f24cab2ee60	78	199	2020-11-30T06:38:11Z	FAO14644	GLFL278165	custom_ont_adaptor	barcode05	ONT_01_F	88	A	1	0	0	0	0	0	1	0
1014501e-5fcc-4110-b286-976bef4d925b	f85157af165dc4a041b745cece1e5f24cab2ee60	78	199	2020-11-30T06:38:11Z	FAO14644	GLFL278165	custom_ont_adaptor	barcode05	ONT_01_F	89	T	0	1	0	0	0	0	1	0
1014501e-5fcc-4110-b286-976bef4d925b	f85157af165dc4a041b745cece1e5f24cab2ee60	78	199	2020-11-30T06:38:11Z	FAO14644	GLFL278165	custom_ont_adaptor	barcode05	ONT_01_F	90	C	0	0	1	0	0	0	1	0
ReadName	runid	read	ch	start_time	flow_cell_id	protocol_group_id	sample_id	barcode	Chrom	Number	REF_NT	A	T	C	G	Ins	Del	Coverage	Error
9406b287-5c53-43cc-8778-2389d57bafcf	f85157af165dc4a041b745cece1e5f24cab2ee60	197	71	2020-11-30T06:38:39Z	FAO14644	GLFL278165	custom_ont_adaptor	barcode05	ONT_01_F	1	A	1	0	0	0	0	0	1	0
9406b287-5c53-43cc-8778-2389d57bafcf	f85157af165dc4a041b745cece1e5f24cab2ee60	197	71	2020-11-30T06:38:39Z	FAO14644	GLFL278165	custom_ont_adaptor	barcode05	ONT_01_F	2	A	1	0	0	0	0	0	1	0
9406b287-5c53-43cc-8778-2389d57bafcf	f85157af165dc4a041b745cece1e5f24cab2ee60	197	71	2020-11-30T06:38:39Z	FAO14644	GLFL278165	custom_ont_adaptor	barcode05	ONT_01_F	3	C	0	0	1	0	0	0	1	0
9406b287-5c53-43cc-8778-2389d57bafcf	f85157af165dc4a041b745cece1e5f24cab2ee60	197	71	2020-11-30T06:38:39Z	FAO14644	GLFL278165	custom_ont_adaptor	barcode05	ONT_01_F	4	T	0	1	0	0	0	0	1	0
9406b287-5c53-43cc-8778-2389d57bafcf	f85157af165dc4a041b745cece1e5f24cab2ee60	197	71	2020-11-30T06:38:39Z	FAO14644	GLFL278165	custom_ont_adaptor	barcode05	ONT_01_F	5	G	0	0	0	1	0	0	1	0
9406b287-5c53-43cc-8778-2389d57bafcf	f85157af165dc4a041b745cece1e5f24cab2ee60	197	71	2020-11-30T06:38:39Z	FAO14644	GLFL278165	custom_ont_adaptor	barcode05	ONT_01_F	6	A	1	0	0	0	0	0	1	0
9406b287-5c53-43cc-8778-2389d57bafcf	f85157af165dc4a041b745cece1e5f24cab2ee60	197	71	2020-11-30T06:38:39Z	FAO14644	GLFL278165	custom_ont_adaptor	barcode05	ONT_01_F	7	A	1	0	0	0	0	0	1	0
9406b287-5c53-43cc-8778-2389d57bafcf	f85157af165dc4a041b745cece1e5f24cab2ee60	197	71	2020-11-30T06:38:39Z	FAO14644	GLFL278165	custom_ont_adaptor	barcode05	ONT_01_F	8	T	0	1	0	0	0	0	1	0
9406b287-5c53-43cc-8778-2389d57bafcf	f85157af165dc4a041b745cece1e5f24cab2ee60	197	71	2020-11-30T06:38:39Z	FAO14644	GLFL278165	custom_ont_adaptor	barcode05	ONT_01_F	9	G	0	0	0	1	0	0	1	0
9406b287-5c53-43cc-8778-2389d57bafcf	f85157af165dc4a041b745cece1e5f24cab2ee60	197	71	2020-11-30T06:38:39Z	FAO14644	GLFL278165	custom_ont_adaptor	barcode05	ONT_01_F	10	A	1	0	0	0	0	0	1	0
9406b287-5c53-43cc-8778-2389d57bafcf	f85157af165dc4a041b745cece1e5f24cab2ee60	197	71	2020-11-30T06:38:39Z	FAO14644	GLFL278165	custom_ont_adaptor	barcode05	ONT_01_F	11	T	0	1	0	0	0	0	1	0
9406b287-5c53-43cc-8778-2389d57bafcf	f85157af165dc4a041b745cece1e5f24cab2ee60	197	71	2020-11-30T06:38:39Z	FAO14644	GLFL278165	custom_ont_adaptor	barcode05	ONT_01_F	12	A	1	0	0	0	0	0	1	0
9406b287-5c53-43cc-8778-2389d57bafcf	f85157af165dc4a041b745cece1e5f24cab2ee60	197	71	2020-11-30T06:38:39Z	FAO14644	GLFL278165	custom_ont_adaptor	barcode05	ONT_01_F	13	T	0	1	0	0	0	0	1	0
9406b287-5c53-43cc-8778-2389d57bafcf	f85157af165dc4a041b745cece1e5f24cab2ee60	197	71	2020-11-30T06:38:39Z	FAO14644	GLFL278165	custom_ont_adaptor	barcode05	ONT_01_F	14	C	0	0	1	0	0	0	1	0
9406b287-5c53-43cc-8778-2389d57bafcf	f85157af165dc4a041b745cece1e5f24cab2ee60	197	71	2020-11-30T06:38:39Z	FAO14644	GLFL278165	custom_ont_adaptor	barcode05	ONT_01_F	15	A	1	0	0	0	0	0	1	0
9406b287-5c53-43cc-8778-2389d57bafcf	f85157af165dc4a041b745cece1e5f24cab2ee60	197	71	2020-11-30T06:38:39Z	FAO14644	GLFL278165	custom_ont_adaptor	barcode05	ONT_01_F	16	G	0	0	0	1	0	0	1	0
9406b287-5c53-43cc-8778-2389d57bafcf	f85157af165dc4a041b745cece1e5f24cab2ee60	197	71	2020-11-30T06:38:39Z	FAO14644	GLFL278165	custom_ont_adaptor	barcode05	ONT_01_F	17	T	0	1	0	0	0	0	1	0
9406b287-5c53-43cc-8778-2389d57bafcf	f85157af165dc4a041b745cece1e5f24cab2ee60	197	71	2020-11-30T06:38:39Z	FAO14644	GLFL278165	custom_ont_adaptor	barcode05	ONT_01_F	18	C	0	0	1	0	0	0	1	0
9406b287-5c53-43cc-8778-2389d57bafcf	f85157af165dc4a041b745cece1e5f24cab2ee60	197	71	2020-11-30T06:38:39Z	FAO14644	GLFL278165	custom_ont_adaptor	barcode05	ONT_01_F	19	A	1	0	0	0	0	0	1	0
9406b287-5c53-43cc-8778-2389d57bafcf	f85157af165dc4a041b745cece1e5f24cab2ee60	197	71	2020-11-30T06:38:39Z	FAO14644	GLFL278165	custom_ont_adaptor	barcode05	ONT_01_F	20	T	0	1	0	0	0	0	1	0
9406b287-5c53-43cc-8778-2389d57bafcf	f85157af165dc4a041b745cece1e5f24cab2ee60	197	71	2020-11-30T06:38:39Z	FAO14644	GLFL278165	custom_ont_adaptor	barcode05	ONT_01_F	21	C	0	0	1	0	0	0	1	0
9406b287-5c53-43cc-8778-2389d57bafcf	f85157af165dc4a041b745cece1e5f24cab2ee60	197	71	2020-11-30T06:38:39Z	FAO14644	GLFL278165	custom_ont_adaptor	barcode05	ONT_01_F	22	T	0	1	0	0	0	0	1	0
9406b287-5c53-43cc-8778-2389d57bafcf	f85157af165dc4a041b745cece1e5f24cab2ee60	197	71	2020-11-30T06:38:39Z	FAO14644	GLFL278165	custom_ont_adaptor	barcode05	ONT_01_F	23	A	1	0	0	0	0	0	1	0
9406b287-5c53-43cc-8778-2389d57bafcf	f85157af165dc4a041b745cece1e5f24cab2ee60	197	71	2020-11-30T06:38:39Z	FAO14644	GLFL278165	custom_ont_adaptor	barcode05	ONT_01_F	24	G	0	0	0	1	0	0	1	0
9406b287-5c53-43cc-8778-2389d57bafcf	f85157af165dc4a041b745cece1e5f24cab2ee60	197	71	2020-11-30T06:38:39Z	FAO14644	GLFL278165	custom_ont_adaptor	barcode05	ONT_01_F	25	C	0	0	1	0	0	0	1	0
9406b287-5c53-43cc-8778-2389d57bafcf	f85157af165dc4a041b745cece1e5f24cab2ee60	197	71	2020-11-30T06:38:39Z	FAO14644	GLFL278165	custom_ont_adaptor	barcode05	ONT_01_F	26	A	1	0	0	0	0	0	1	0
9406b287-5c53-43cc-8778-2389d57bafcf	f85157af165dc4a041b745cece1e5f24cab2ee60	197	71	2020-11-30T06:38:39Z	FAO14644	GLFL278165	custom_ont_adaptor	barcode05	ONT_01_F	27	T	0	1	0	0	0	0	1	0
9406b287-5c53-43cc-8778-2389d57bafcf	f85157af165dc4a041b745cece1e5f24cab2ee60	197	71	2020-11-30T06:38:39Z	FAO14644	GLFL278165	custom_ont_adaptor	barcode05	ONT_01_F	28	C	0	0	1	0	0	0	1	0
9406b287-5c53-43cc-8778-2389d57bafcf	f85157af165dc4a041b745cece1e5f24cab2ee60	197	71	2020-11-30T06:38:39Z	FAO14644	GLFL278165	custom_ont_adaptor	barcode05	ONT_01_F	29	G	0	0	0	1	0	0	1	0
9406b287-5c53-43cc-8778-2389d57bafcf	f85157af165dc4a041b745cece1e5f24cab2ee60	197	71	2020-11-30T06:38:39Z	FAO14644	GLFL278165	custom_ont_adaptor	barcode05	ONT_01_F	30	T	0	1	0	0	0	0	1	0
9406b287-5c53-43cc-8778-2389d57bafcf	f85157af165dc4a041b745cece1e5f24cab2ee60	197	71	2020-11-30T06:38:39Z	FAO14644	GLFL278165	custom_ont_adaptor	barcode05	ONT_01_F	31	A	1	0	0	0	0	0	1	0
9406b287-5c53-43cc-8778-2389d57bafcf	f85157af165dc4a041b745cece1e5f24cab2ee60	197	71	2020-11-30T06:38:39Z	FAO14644	GLFL278165	custom_ont_adaptor	barcode05	ONT_01_F	32	T	0	1	0	0	0	0	1	0
9406b287-5c53-43cc-8778-2389d57bafcf	f85157af165dc4a041b745cece1e5f24cab2ee60	197	71	2020-11-30T06:38:39Z	FAO14644	GLFL278165	custom_ont_adaptor	barcode05	ONT_01_F	33	G	0	0	0	1	0	0	1	0
9406b287-5c53-43cc-8778-2389d57bafcf	f85157af165dc4a041b745cece1e5f24cab2ee60	197	71	2020-11-30T06:38:39Z	FAO14644	GLFL278165	custom_ont_adaptor	barcode05	ONT_01_F	34	A	1	0	0	0	0	0	1	0
9406b287-5c53-43cc-8778-2389d57bafcf	f85157af165dc4a041b745cece1e5f24cab2ee60	197	71	2020-11-30T06:38:39Z	FAO14644	GLFL278165	custom_ont_adaptor	barcode05	ONT_01_F	35	G	0	0	0	1	0	0	1	0
9406b287-5c53-43cc-8778-2389d57bafcf	f85157af165dc4a041b745cece1e5f24cab2ee60	197	71	2020-11-30T06:38:39Z	FAO14644	GLFL278165	custom_ont_adaptor	barcode05	ONT_01_F	36	G	0	0	0	1	0	0	1	0
9406b287-5c53-43cc-8778-2389d57bafcf	f85157af165dc4a041b745cece1e5f24cab2ee60	197	71	2020-11-30T06:38:39Z	FAO14644	GLFL278165	custom_ont_adaptor	barcode05	ONT_01_F	37	A	1	0	0	0	0	0	1	0
9406b287-5c53-43cc-8778-2389d57bafcf	f85157af165dc4a041b745cece1e5f24cab2ee60	197	71	2020-11-30T06:38:39Z	FAO14644	GLFL278165	custom_ont_adaptor	barcode05	ONT_01_F	38	A	1	0	0	0	0	0	1	0
9406b287-5c53-43cc-8778-2389d57bafcf	f85157af165dc4a041b745cece1e5f24cab2ee60	197	71	2020-11-30T06:38:39Z	FAO14644	GLFL278165	custom_ont_adaptor	barcode05	ONT_01_F	39	G	0	0	0	1	0	0	1	0
9406b287-5c53-43cc-8778-2389d57bafcf	f85157af165dc4a041b745cece1e5f24cab2ee60	197	71	2020-11-30T06:38:39Z	FAO14644	GLFL278165	custom_ont_adaptor	barcode05	ONT_01_F	40	G	0	0	0	1	0	0	1	0
9406b287-5c53-43cc-8778-2389d57bafcf	f85157af165dc4a041b745cece1e5f24cab2ee60	197	71	2020-11-30T06:38:39Z	FAO14644	GLFL278165	custom_ont_adaptor	barcode05	ONT_01_F	41	G	0	0	0	1	0	0	1	0
9406b287-5c53-43cc-8778-2389d57bafcf	f85157af165dc4a041b745cece1e5f24cab2ee60	197	71	2020-11-30T06:38:39Z	FAO14644	GLFL278165	custom_ont_adaptor	barcode05	ONT_01_F	42	C	0	0	1	0	0	0	1	0
9406b287-5c53-43cc-8778-2389d57bafcf	f85157af165dc4a041b745cece1e5f24cab2ee60	197	71	2020-11-30T06:38:39Z	FAO14644	GLFL278165	custom_ont_adaptor	barcode05	ONT_01_F	43	T	0	1	0	0	0	0	1	0
9406b287-5c53-43cc-8778-2389d57bafcf	f85157af165dc4a041b745cece1e5f24cab2ee60	197	71	2020-11-30T06:38:39Z	FAO14644	GLFL278165	custom_ont_adaptor	barcode05	ONT_01_F	44	T	0	1	0	0	0	0	1	0
9406b287-5c53-43cc-8778-2389d57bafcf	f85157af165dc4a041b745cece1e5f24cab2ee60	197	71	2020-11-30T06:38:39Z	FAO14644	GLFL278165	custom_ont_adaptor	barcode05	ONT_01_F	45	G	0	0	0	1	0	0	1	0
9406b287-5c53-43cc-8778-2389d57bafcf	f85157af165dc4a041b745cece1e5f24cab2ee60	197	71	2020-11-30T06:38:39Z	FAO14644	GLFL278165	custom_ont_adaptor	barcode05	ONT_01_F	46	C	0	0	1	0	0	0	1	0
9406b287-5c53-43cc-8778-2389d57bafcf	f85157af165dc4a041b745cece1e5f24cab2ee60	197	71	2020-11-30T06:38:39Z	FAO14644	GLFL278165	custom_ont_adaptor	barcode05	ONT_01_F	47	G	0	0	0	1	0	0	1	0
9406b287-5c53-43cc-8778-2389d57bafcf	f85157af165dc4a041b745cece1e5f24cab2ee60	197	71	2020-11-30T06:38:39Z	FAO14644	GLFL278165	custom_ont_adaptor	barcode05	ONT_01_F	48	T	0	1	0	0	0	0	1	0
9406b287-5c53-43cc-8778-2389d57bafcf	f85157af165dc4a041b745cece1e5f24cab2ee60	197	71	2020-11-30T06:38:39Z	FAO14644	GLFL278165	custom_ont_adaptor	barcode05	ONT_01_F	49	G	0	0	0	1	0	0	1	0
9406b287-5c53-43cc-8778-2389d57bafcf	f85157af165dc4a041b745cece1e5f24cab2ee60	197	71	2020-11-30T06:38:39Z	FAO14644	GLFL278165	custom_ont_adaptor	barcode05	ONT_01_F	50	C	0	0	1	0	0	0	1	0
9406b287-5c53-43cc-8778-2389d57bafcf	f85157af165dc4a041b745cece1e5f24cab2ee60	197	71	2020-11-30T06:38:39Z	FAO14644	GLFL278165	custom_ont_adaptor	barcode05	ONT_01_F	51	T	0	1	0	0	0	0	1	0
9406b287-5c53-43cc-8778-2389d57bafcf	f85157af165dc4a041b745cece1e5f24cab2ee60	197	71	2020-11-30T06:38:39Z	FAO14644	GLFL278165	custom_ont_adaptor	barcode05	ONT_01_F	52	C	0	0	1	0	0	0	1	0
9406b287-5c53-43cc-8778-2389d57bafcf	f85157af165dc4a041b745cece1e5f24cab2ee60	197	71	2020-11-30T06:38:39Z	FAO14644	GLFL278165	custom_ont_adaptor	barcode05	ONT_01_F	53	G	0	0	0	1	0	0	1	0
9406b287-5c53-43cc-8778-2389d57bafcf	f85157af165dc4a041b745cece1e5f24cab2ee60	197	71	2020-11-30T06:38:39Z	FAO14644	GLFL278165	custom_ont_adaptor	barcode05	ONT_01_F	54	G	0	0	0	1	0	0	1	0
9406b287-5c53-43cc-8778-2389d57bafcf	f85157af165dc4a041b745cece1e5f24cab2ee60	197	71	2020-11-30T06:38:39Z	FAO14644	GLFL278165	custom_ont_adaptor	barcode05	ONT_01_F	55	A	1	0	0	0	0	0	1	0
9406b287-5c53-43cc-8778-2389d57bafcf	f85157af165dc4a041b745cece1e5f24cab2ee60	197	71	2020-11-30T06:38:39Z	FAO14644	GLFL278165	custom_ont_adaptor	barcode05	ONT_01_F	56	G	0	0	0	1	0	0	1	0
9406b287-5c53-43cc-8778-2389d57bafcf	f85157af165dc4a041b745cece1e5f24cab2ee60	197	71	2020-11-30T06:38:39Z	FAO14644	GLFL278165	custom_ont_adaptor	barcode05	ONT_01_F	57	A	1	0	0	0	0	0	1	0
9406b287-5c53-43cc-8778-2389d57bafcf	f85157af165dc4a041b745cece1e5f24cab2ee60	197	71	2020-11-30T06:38:39Z	FAO14644	GLFL278165	custom_ont_adaptor	barcode05	ONT_01_F	58	C	0	0	1	0	0	0	1	0
9406b287-5c53-43cc-8778-2389d57bafcf	f85157af165dc4a041b745cece1e5f24cab2ee60	197	71	2020-11-30T06:38:39Z	FAO14644	GLFL278165	custom_ont_adaptor	barcode05	ONT_01_F	59	T	0	1	0	0	0	0	1	0
9406b287-5c53-43cc-8778-2389d57bafcf	f85157af165dc4a041b745cece1e5f24cab2ee60	197	71	2020-11-30T06:38:39Z	FAO14644	GLFL278165	custom_ont_adaptor	barcode05	ONT_01_F	60	A	1	0	0	0	0	0	1	0
9406b287-5c53-43cc-8778-2389d57bafcf	f85157af165dc4a041b745cece1e5f24cab2ee60	197	71	2020-11-30T06:38:39Z	FAO14644	GLFL278165	custom_ont_adaptor	barcode05	ONT_01_F	61	A	1	0	0	0	0	0	1	0
9406b287-5c53-43cc-8778-2389d57bafcf	f85157af165dc4a041b745cece1e5f24cab2ee60	197	71	2020-11-30T06:38:39Z	FAO14644	GLFL278165	custom_ont_adaptor	barcode05	ONT_01_F	62	G	0	0	0	1	0	0	1	0
9406b287-5c53-43cc-8778-2389d57bafcf	f85157af165dc4a041b745cece1e5f24cab2ee60	197	71	2020-11-30T06:38:39Z	FAO14644	GLFL278165	custom_ont_adaptor	barcode05	ONT_01_F	63	G	0	0	0	1	0	0	1	0
9406b287-5c53-43cc-8778-2389d57bafcf	f85157af165dc4a041b745cece1e5f24cab2ee60	197	71	2020-11-30T06:38:39Z	FAO14644	GLFL278165	custom_ont_adaptor	barcode05	ONT_01_F	64	T	0	1	0	0	0	0	1	0
9406b287-5c53-43cc-8778-2389d57bafcf	f85157af165dc4a041b745cece1e5f24cab2ee60	197	71	2020-11-30T06:38:39Z	FAO14644	GLFL278165	custom_ont_adaptor	barcode05	ONT_01_F	65	A	1	0	0	0	0	0	1	0
9406b287-5c53-43cc-8778-2389d57bafcf	f85157af165dc4a041b745cece1e5f24cab2ee60	197	71	2020-11-30T06:38:39Z	FAO14644	GLFL278165	custom_ont_adaptor	barcode05	ONT_01_F	66	A	1	0	0	0	0	0	1	0
9406b287-5c53-43cc-8778-2389d57bafcf	f85157af165dc4a041b745cece1e5f24cab2ee60	197	71	2020-11-30T06:38:39Z	FAO14644	GLFL278165	custom_ont_adaptor	barcode05	ONT_01_F	67	T	0	1	0	0	0	0	1	0
9406b287-5c53-43cc-8778-2389d57bafcf	f85157af165dc4a041b745cece1e5f24cab2ee60	197	71	2020-11-30T06:38:39Z	FAO14644	GLFL278165	custom_ont_adaptor	barcode05	ONT_01_F	68	C	0	0	0	0	0	1	0	1
9406b287-5c53-43cc-8778-2389d57bafcf	f85157af165dc4a041b745cece1e5f24cab2ee60	197	71	2020-11-30T06:38:39Z	FAO14644	GLFL278165	custom_ont_adaptor	barcode05	ONT_01_F	69	C	0	0	1	0	0	0	1	0
9406b287-5c53-43cc-8778-2389d57bafcf	f85157af165dc4a041b745cece1e5f24cab2ee60	197	71	2020-11-30T06:38:39Z	FAO14644	GLFL278165	custom_ont_adaptor	barcode05	ONT_01_F	70	A	1	0	0	0	0	0	1	0
9406b287-5c53-43cc-8778-2389d57bafcf	f85157af165dc4a041b745cece1e5f24cab2ee60	197	71	2020-11-30T06:38:39Z	FAO14644	GLFL278165	custom_ont_adaptor	barcode05	ONT_01_F	71	T	0	1	0	0	0	0	1	0
9406b287-5c53-43cc-8778-2389d57bafcf	f85157af165dc4a041b745cece1e5f24cab2ee60	197	71	2020-11-30T06:38:39Z	FAO14644	GLFL278165	custom_ont_adaptor	barcode05	ONT_01_F	72	G	0	0	0	1	0	0	1	0
9406b287-5c53-43cc-8778-2389d57bafcf	f85157af165dc4a041b745cece1e5f24cab2ee60	197	71	2020-11-30T06:38:39Z	FAO14644	GLFL278165	custom_ont_adaptor	barcode05	ONT_01_F	73	T	0	1	0	0	0	0	1	0
9406b287-5c53-43cc-8778-2389d57bafcf	f85157af165dc4a041b745cece1e5f24cab2ee60	197	71	2020-11-30T06:38:39Z	FAO14644	GLFL278165	custom_ont_adaptor	barcode05	ONT_01_F	74	A	0	0	0	0	0	1	0	1
9406b287-5c53-43cc-8778-2389d57bafcf	f85157af165dc4a041b745cece1e5f24cab2ee60	197	71	2020-11-30T06:38:39Z	FAO14644	GLFL278165	custom_ont_adaptor	barcode05	ONT_01_F	75	A	0	0	0	0	0	1	0	1
9406b287-5c53-43cc-8778-2389d57bafcf	f85157af165dc4a041b745cece1e5f24cab2ee60	197	71	2020-11-30T06:38:39Z	FAO14644	GLFL278165	custom_ont_adaptor	barcode05	ONT_01_F	76	C	0	0	0	0	0	1	0	1
9406b287-5c53-43cc-8778-2389d57bafcf	f85157af165dc4a041b745cece1e5f24cab2ee60	197	71	2020-11-30T06:38:39Z	FAO14644	GLFL278165	custom_ont_adaptor	barcode05	ONT_01_F	77	A	1	0	0	0	0	0	1	0
9406b287-5c53-43cc-8778-2389d57bafcf	f85157af165dc4a041b745cece1e5f24cab2ee60	197	71	2020-11-30T06:38:39Z	FAO14644	GLFL278165	custom_ont_adaptor	barcode05	ONT_01_F	78	C	0	0	1	0	0	0	1	0
9406b287-5c53-43cc-8778-2389d57bafcf	f85157af165dc4a041b745cece1e5f24cab2ee60	197	71	2020-11-30T06:38:39Z	FAO14644	GLFL278165	custom_ont_adaptor	barcode05	ONT_01_F	79	C	0	0	1	0	0	0	1	0
9406b287-5c53-43cc-8778-2389d57bafcf	f85157af165dc4a041b745cece1e5f24cab2ee60	197	71	2020-11-30T06:38:39Z	FAO14644	GLFL278165	custom_ont_adaptor	barcode05	ONT_01_F	80	A	1	0	0	0	0	0	1	0
9406b287-5c53-43cc-8778-2389d57bafcf	f85157af165dc4a041b745cece1e5f24cab2ee60	197	71	2020-11-30T06:38:39Z	FAO14644	GLFL278165	custom_ont_adaptor	barcode05	ONT_01_F	81	T	0	1	0	0	0	0	1	0
9406b287-5c53-43cc-8778-2389d57bafcf	f85157af165dc4a041b745cece1e5f24cab2ee60	197	71	2020-11-30T06:38:39Z	FAO14644	GLFL278165	custom_ont_adaptor	barcode05	ONT_01_F	82	G	0	0	0	1	0	0	1	0
9406b287-5c53-43cc-8778-2389d57bafcf	f85157af165dc4a041b745cece1e5f24cab2ee60	197	71	2020-11-30T06:38:39Z	FAO14644	GLFL278165	custom_ont_adaptor	barcode05	ONT_01_F	83	A	1	0	0	0	0	0	1	0
9406b287-5c53-43cc-8778-2389d57bafcf	f85157af165dc4a041b745cece1e5f24cab2ee60	197	71	2020-11-30T06:38:39Z	FAO14644	GLFL278165	custom_ont_adaptor	barcode05	ONT_01_F	84	A	1	0	0	0	0	0	1	0
9406b287-5c53-43cc-8778-2389d57bafcf	f85157af165dc4a041b745cece1e5f24cab2ee60	197	71	2020-11-30T06:38:39Z	FAO14644	GLFL278165	custom_ont_adaptor	barcode05	ONT_01_F	85	C	0	0	1	0	0	0	1	0
9406b287-5c53-43cc-8778-2389d57bafcf	f85157af165dc4a041b745cece1e5f24cab2ee60	197	71	2020-11-30T06:38:39Z	FAO14644	GLFL278165	custom_ont_adaptor	barcode05	ONT_01_F	86	A	1	0	0	0	0	0	1	0
9406b287-5c53-43cc-8778-2389d57bafcf	f85157af165dc4a041b745cece1e5f24cab2ee60	197	71	2020-11-30T06:38:39Z	FAO14644	GLFL278165	custom_ont_adaptor	barcode05	ONT_01_F	87	C	0	0	1	0	0	0	1	0
9406b287-5c53-43cc-8778-2389d57bafcf	f85157af165dc4a041b745cece1e5f24cab2ee60	197	71	2020-11-30T06:38:39Z	FAO14644	GLFL278165	custom_ont_adaptor	barcode05	ONT_01_F	88	A	1	0	0	0	0	0	1	0
9406b287-5c53-43cc-8778-2389d57bafcf	f85157af165dc4a041b745cece1e5f24cab2ee60	197	71	2020-11-30T06:38:39Z	FAO14644	GLFL278165	custom_ont_adaptor	barcode05	ONT_01_F	89	T	0	1	0	0	0	0	1	0
9406b287-5c53-43cc-8778-2389d57bafcf	f85157af165dc4a041b745cece1e5f24cab2ee60	197	71	2020-11-30T06:38:39Z	FAO14644	GLFL278165	custom_ont_adaptor	barcode05	ONT_01_F	90	C	0	0	1	0	0	0	1	0
ReadName	runid	read	ch	start_time	flow_cell_id	protocol_group_id	sample_id	barcode	Chrom	Number	REF_NT	A	T	C	G	Ins	Del	Coverage	Error
b8b8e294-a3f5-434f-b5cf-a60f160c70f3	f85157af165dc4a041b745cece1e5f24cab2ee60	141	179	2020-11-30T06:38:51Z	FAO14644	GLFL278165	custom_ont_adaptor	barcode05	ONT_01_F	1	A	1	0	0	0	0	0	1	0
b8b8e294-a3f5-434f-b5cf-a60f160c70f3	f85157af165dc4a041b745cece1e5f24cab2ee60	141	179	2020-11-30T06:38:51Z	FAO14644	GLFL278165	custom_ont_adaptor	barcode05	ONT_01_F	2	A	1	0	0	0	0	0	1	0
b8b8e294-a3f5-434f-b5cf-a60f160c70f3	f85157af165dc4a041b745cece1e5f24cab2ee60	141	179	2020-11-30T06:38:51Z	FAO14644	GLFL278165	custom_ont_adaptor	barcode05	ONT_01_F	3	C	0	0	1	0	0	0	1	0
b8b8e294-a3f5-434f-b5cf-a60f160c70f3	f85157af165dc4a041b745cece1e5f24cab2ee60	141	179	2020-11-30T06:38:51Z	FAO14644	GLFL278165	custom_ont_adaptor	barcode05	ONT_01_F	4	T	0	1	0	0	0	0	1	0
b8b8e294-a3f5-434f-b5cf-a60f160c70f3	f85157af165dc4a041b745cece1e5f24cab2ee60	141	179	2020-11-30T06:38:51Z	FAO14644	GLFL278165	custom_ont_adaptor	barcode05	ONT_01_F	5	G	0	0	0	1	0	0	1	0
b8b8e294-a3f5-434f-b5cf-a60f160c70f3	f85157af165dc4a041b745cece1e5f24cab2ee60	141	179	2020-11-30T06:38:51Z	FAO14644	GLFL278165	custom_ont_adaptor	barcode05	ONT_01_F	6	A	1	0	0	0	0	0	1	0
b8b8e294-a3f5-434f-b5cf-a60f160c70f3	f85157af165dc4a041b745cece1e5f24cab2ee60	141	179	2020-11-30T06:38:51Z	FAO14644	GLFL278165	custom_ont_adaptor	barcode05	ONT_01_F	7	A	1	0	0	0	0	0	1	0
b8b8e294-a3f5-434f-b5cf-a60f160c70f3	f85157af165dc4a041b745cece1e5f24cab2ee60	141	179	2020-11-30T06:38:51Z	FAO14644	GLFL278165	custom_ont_adaptor	barcode05	ONT_01_F	8	T	0	1	0	0	0	0	1	0
b8b8e294-a3f5-434f-b5cf-a60f160c70f3	f85157af165dc4a041b745cece1e5f24cab2ee60	141	179	2020-11-30T06:38:51Z	FAO14644	GLFL278165	custom_ont_adaptor	barcode05	ONT_01_F	9	G	0	0	0	1	0	0	1	0
b8b8e294-a3f5-434f-b5cf-a60f160c70f3	f85157af165dc4a041b745cece1e5f24cab2ee60	141	179	2020-11-30T06:38:51Z	FAO14644	GLFL278165	custom_ont_adaptor	barcode05	ONT_01_F	10	A	1	0	0	0	0	0	1	0
b8b8e294-a3f5-434f-b5cf-a60f160c70f3	f85157af165dc4a041b745cece1e5f24cab2ee60	141	179	2020-11-30T06:38:51Z	FAO14644	GLFL278165	custom_ont_adaptor	barcode05	ONT_01_F	11	T	0	1	0	0	0	0	1	0
b8b8e294-a3f5-434f-b5cf-a60f160c70f3	f85157af165dc4a041b745cece1e5f24cab2ee60	141	179	2020-11-30T06:38:51Z	FAO14644	GLFL278165	custom_ont_adaptor	barcode05	ONT_01_F	12	A	1	0	0	0	0	0	1	0
b8b8e294-a3f5-434f-b5cf-a60f160c70f3	f85157af165dc4a041b745cece1e5f24cab2ee60	141	179	2020-11-30T06:38:51Z	FAO14644	GLFL278165	custom_ont_adaptor	barcode05	ONT_01_F	13	T	0	1	0	0	0	0	1	0
b8b8e294-a3f5-434f-b5cf-a60f160c70f3	f85157af165dc4a041b745cece1e5f24cab2ee60	141	179	2020-11-30T06:38:51Z	FAO14644	GLFL278165	custom_ont_adaptor	barcode05	ONT_01_F	14	C	0	0	1	0	0	0	1	0
b8b8e294-a3f5-434f-b5cf-a60f160c70f3	f85157af165dc4a041b745cece1e5f24cab2ee60	141	179	2020-11-30T06:38:51Z	FAO14644	GLFL278165	custom_ont_adaptor	barcode05	ONT_01_F	15	A	1	0	0	0	0	0	1	0
b8b8e294-a3f5-434f-b5cf-a60f160c70f3	f85157af165dc4a041b745cece1e5f24cab2ee60	141	179	2020-11-30T06:38:51Z	FAO14644	GLFL278165	custom_ont_adaptor	barcode05	ONT_01_F	16	G	0	0	0	1	0	0	1	0
b8b8e294-a3f5-434f-b5cf-a60f160c70f3	f85157af165dc4a041b745cece1e5f24cab2ee60	141	179	2020-11-30T06:38:51Z	FAO14644	GLFL278165	custom_ont_adaptor	barcode05	ONT_01_F	17	T	0	1	0	0	0	0	1	0
b8b8e294-a3f5-434f-b5cf-a60f160c70f3	f85157af165dc4a041b745cece1e5f24cab2ee60	141	179	2020-11-30T06:38:51Z	FAO14644	GLFL278165	custom_ont_adaptor	barcode05	ONT_01_F	18	C	0	0	1	0	0	0	1	0
b8b8e294-a3f5-434f-b5cf-a60f160c70f3	f85157af165dc4a041b745cece1e5f24cab2ee60	141	179	2020-11-30T06:38:51Z	FAO14644	GLFL278165	custom_ont_adaptor	barcode05	ONT_01_F	19	A	1	0	0	0	0	0	1	0
b8b8e294-a3f5-434f-b5cf-a60f160c70f3	f85157af165dc4a041b745cece1e5f24cab2ee60	141	179	2020-11-30T06:38:51Z	FAO14644	GLFL278165	custom_ont_adaptor	barcode05	ONT_01_F	20	T	0	1	0	0	0	0	1	0
b8b8e294-a3f5-434f-b5cf-a60f160c70f3	f85157af165dc4a041b745cece1e5f24cab2ee60	141	179	2020-11-30T06:38:51Z	FAO14644	GLFL278165	custom_ont_adaptor	barcode05	ONT_01_F	21	C	0	0	1	0	0	0	1	0
b8b8e294-a3f5-434f-b5cf-a60f160c70f3	f85157af165dc4a041b745cece1e5f24cab2ee60	141	179	2020-11-30T06:38:51Z	FAO14644	GLFL278165	custom_ont_adaptor	barcode05	ONT_01_F	22	T	0	1	0	0	0	0	1	0
b8b8e294-a3f5-434f-b5cf-a60f160c70f3	f85157af165dc4a041b745cece1e5f24cab2ee60	141	179	2020-11-30T06:38:51Z	FAO14644	GLFL278165	custom_ont_adaptor	barcode05	ONT_01_F	23	A	0	0	0	1	0	0	1	1
b8b8e294-a3f5-434f-b5cf-a60f160c70f3	f85157af165dc4a041b745cece1e5f24cab2ee60	141	179	2020-11-30T06:38:51Z	FAO14644	GLFL278165	custom_ont_adaptor	barcode05	ONT_01_F	24	G	0	0	0	1	1	0	1	1
b8b8e294-a3f5-434f-b5cf-a60f160c70f3	f85157af165dc4a041b745cece1e5f24cab2ee60	141	179	2020-11-30T06:38:51Z	FAO14644	GLFL278165	custom_ont_adaptor	barcode05	ONT_01_F	25	C	0	0	1	0	0	0	1	0
b8b8e294-a3f5-434f-b5cf-a60f160c70f3	f85157af165dc4a041b745cece1e5f24cab2ee60	141	179	2020-11-30T06:38:51Z	FAO14644	GLFL278165	custom_ont_adaptor	barcode05	ONT_01_F	26	A	1	0	0	0	0	0	1	0
b8b8e294-a3f5-434f-b5cf-a60f160c70f3	f85157af165dc4a041b745cece1e5f24cab2ee60	141	179	2020-11-30T06:38:51Z	FAO14644	GLFL278165	custom_ont_adaptor	barcode05	ONT_01_F	27	T	0	1	0	0	0	0	1	0
b8b8e294-a3f5-434f-b5cf-a60f160c70f3	f85157af165dc4a041b745cece1e5f24cab2ee60	141	179	2020-11-30T06:38:51Z	FAO14644	GLFL278165	custom_ont_adaptor	barcode05	ONT_01_F	28	C	0	0	1	0	0	0	1	0
b8b8e294-a3f5-434f-b5cf-a60f160c70f3	f85157af165dc4a041b745cece1e5f24cab2ee60	141	179	2020-11-30T06:38:51Z	FAO14644	GLFL278165	custom_ont_adaptor	barcode05	ONT_01_F	29	G	0	0	0	1	0	0	1	0
b8b8e294-a3f5-434f-b5cf-a60f160c70f3	f85157af165dc4a041b745cece1e5f24cab2ee60	141	179	2020-11-30T06:38:51Z	FAO14644	GLFL278165	custom_ont_adaptor	barcode05	ONT_01_F	30	T	0	1	0	0	0	0	1	0
b8b8e294-a3f5-434f-b5cf-a60f160c70f3	f85157af165dc4a041b745cece1e5f24cab2ee60	141	179	2020-11-30T06:38:51Z	FAO14644	GLFL278165	custom_ont_adaptor	barcode05	ONT_01_F	31	A	1	0	0	0	0	0	1	0
b8b8e294-a3f5-434f-b5cf-a60f160c70f3	f85157af165dc4a041b745cece1e5f24cab2ee60	141	179	2020-11-30T06:38:51Z	FAO14644	GLFL278165	custom_ont_adaptor	barcode05	ONT_01_F	32	T	0	1	0	0	0	0	1	0
b8b8e294-a3f5-434f-b5cf-a60f160c70f3	f85157af165dc4a041b745cece1e5f24cab2ee60	141	179	2020-11-30T06:38:51Z	FAO14644	GLFL278165	custom_ont_adaptor	barcode05	ONT_01_F	33	G	0	0	0	1	0	0	1	0
b8b8e294-a3f5-434f-b5cf-a60f160c70f3	f85157af165dc4a041b745cece1e5f24cab2ee60	141	179	2020-11-30T06:38:51Z	FAO14644	GLFL278165	custom_ont_adaptor	barcode05	ONT_01_F	34	A	1	0	0	0	0	0	1	0
b8b8e294-a3f5-434f-b5cf-a60f160c70f3	f85157af165dc4a041b745cece1e5f24cab2ee60	141	179	2020-11-30T06:38:51Z	FAO14644	GLFL278165	custom_ont_adaptor	barcode05	ONT_01_F	35	G	0	0	0	1	0	0	1	0
b8b8e294-a3f5-434f-b5cf-a60f160c70f3	f85157af165dc4a041b745cece1e5f24cab2ee60	141	179	2020-11-30T06:38:51Z	FAO14644	GLFL278165	custom_ont_adaptor	barcode05	ONT_01_F	36	G	0	0	0	1	0	0	1	0
b8b8e294-a3f5-434f-b5cf-a60f160c70f3	f85157af165dc4a041b745cece1e5f24cab2ee60	141	179	2020-11-30T06:38:51Z	FAO14644	GLFL278165	custom_ont_adaptor	barcode05	ONT_01_F	37	A	1	0	0	0	0	0	1	0
b8b8e294-a3f5-434f-b5cf-a60f160c70f3	f85157af165dc4a041b745cece1e5f24cab2ee60	141	179	2020-11-30T06:38:51Z	FAO14644	GLFL278165	custom_ont_adaptor	barcode05	ONT_01_F	38	A	1	0	0	0	0	0	1	0
b8b8e294-a3f5-434f-b5cf-a60f160c70f3	f85157af165dc4a041b745cece1e5f24cab2ee60	141	179	2020-11-30T06:38:51Z	FAO14644	GLFL278165	custom_ont_adaptor	barcode05	ONT_01_F	39	G	0	0	0	1	0	0	1	0
b8b8e294-a3f5-434f-b5cf-a60f160c70f3	f85157af165dc4a041b745cece1e5f24cab2ee60	141	179	2020-11-30T06:38:51Z	FAO14644	GLFL278165	custom_ont_adaptor	barcode05	ONT_01_F	40	G	0	0	0	1	0	0	1	0
b8b8e294-a3f5-434f-b5cf-a60f160c70f3	f85157af165dc4a041b745cece1e5f24cab2ee60	141	179	2020-11-30T06:38:51Z	FAO14644	GLFL278165	custom_ont_adaptor	barcode05	ONT_01_F	41	G	0	0	0	1	0	0	1	0
b8b8e294-a3f5-434f-b5cf-a60f160c70f3	f85157af165dc4a041b745cece1e5f24cab2ee60	141	179	2020-11-30T06:38:51Z	FAO14644	GLFL278165	custom_ont_adaptor	barcode05	ONT_01_F	42	C	0	0	1	0	0	0	1	0
b8b8e294-a3f5-434f-b5cf-a60f160c70f3	f85157af165dc4a041b745cece1e5f24cab2ee60	141	179	2020-11-30T06:38:51Z	FAO14644	GLFL278165	custom_ont_adaptor	barcode05	ONT_01_F	43	T	0	1	0	0	0	0	1	0
b8b8e294-a3f5-434f-b5cf-a60f160c70f3	f85157af165dc4a041b745cece1e5f24cab2ee60	141	179	2020-11-30T06:38:51Z	FAO14644	GLFL278165	custom_ont_adaptor	barcode05	ONT_01_F	44	T	0	1	0	0	0	0	1	0
b8b8e294-a3f5-434f-b5cf-a60f160c70f3	f85157af165dc4a041b745cece1e5f24cab2ee60	141	179	2020-11-30T06:38:51Z	FAO14644	GLFL278165	custom_ont_adaptor	barcode05	ONT_01_F	45	G	0	0	0	1	0	0	1	0
b8b8e294-a3f5-434f-b5cf-a60f160c70f3	f85157af165dc4a041b745cece1e5f24cab2ee60	141	179	2020-11-30T06:38:51Z	FAO14644	GLFL278165	custom_ont_adaptor	barcode05	ONT_01_F	46	C	0	0	0	0	0	1	0	1
b8b8e294-a3f5-434f-b5cf-a60f160c70f3	f85157af165dc4a041b745cece1e5f24cab2ee60	141	179	2020-11-30T06:38:51Z	FAO14644	GLFL278165	custom_ont_adaptor	barcode05	ONT_01_F	47	G	0	0	0	1	0	0	1	0
b8b8e294-a3f5-434f-b5cf-a60f160c70f3	f85157af165dc4a041b745cece1e5f24cab2ee60	141	179	2020-11-30T06:38:51Z	FAO14644	GLFL278165	custom_ont_adaptor	barcode05	ONT_01_F	48	T	0	1	0	0	0	0	1	0
b8b8e294-a3f5-434f-b5cf-a60f160c70f3	f85157af165dc4a041b745cece1e5f24cab2ee60	141	179	2020-11-30T06:38:51Z	FAO14644	GLFL278165	custom_ont_adaptor	barcode05	ONT_01_F	49	G	0	0	0	1	0	0	1	0
b8b8e294-a3f5-434f-b5cf-a60f160c70f3	f85157af165dc4a041b745cece1e5f24cab2ee60	141	179	2020-11-30T06:38:51Z	FAO14644	GLFL278165	custom_ont_adaptor	barcode05	ONT_01_F	50	C	0	0	1	0	0	0	1	0
b8b8e294-a3f5-434f-b5cf-a60f160c70f3	f85157af165dc4a041b745cece1e5f24cab2ee60	141	179	2020-11-30T06:38:51Z	FAO14644	GLFL278165	custom_ont_adaptor	barcode05	ONT_01_F	51	T	0	1	0	0	0	0	1	0
b8b8e294-a3f5-434f-b5cf-a60f160c70f3	f85157af165dc4a041b745cece1e5f24cab2ee60	141	179	2020-11-30T06:38:51Z	FAO14644	GLFL278165	custom_ont_adaptor	barcode05	ONT_01_F	52	C	0	0	1	0	0	0	1	0
b8b8e294-a3f5-434f-b5cf-a60f160c70f3	f85157af165dc4a041b745cece1e5f24cab2ee60	141	179	2020-11-30T06:38:51Z	FAO14644	GLFL278165	custom_ont_adaptor	barcode05	ONT_01_F	53	G	0	0	0	1	0	0	1	0
b8b8e294-a3f5-434f-b5cf-a60f160c70f3	f85157af165dc4a041b745cece1e5f24cab2ee60	141	179	2020-11-30T06:38:51Z	FAO14644	GLFL278165	custom_ont_adaptor	barcode05	ONT_01_F	54	G	0	0	0	1	0	0	1	0
b8b8e294-a3f5-434f-b5cf-a60f160c70f3	f85157af165dc4a041b745cece1e5f24cab2ee60	141	179	2020-11-30T06:38:51Z	FAO14644	GLFL278165	custom_ont_adaptor	barcode05	ONT_01_F	55	A	1	0	0	0	0	0	1	0
b8b8e294-a3f5-434f-b5cf-a60f160c70f3	f85157af165dc4a041b745cece1e5f24cab2ee60	141	179	2020-11-30T06:38:51Z	FAO14644	GLFL278165	custom_ont_adaptor	barcode05	ONT_01_F	56	G	0	0	0	1	0	0	1	0
b8b8e294-a3f5-434f-b5cf-a60f160c70f3	f85157af165dc4a041b745cece1e5f24cab2ee60	141	179	2020-11-30T06:38:51Z	FAO14644	GLFL278165	custom_ont_adaptor	barcode05	ONT_01_F	57	A	1	0	0	0	0	0	1	0
b8b8e294-a3f5-434f-b5cf-a60f160c70f3	f85157af165dc4a041b745cece1e5f24cab2ee60	141	179	2020-11-30T06:38:51Z	FAO14644	GLFL278165	custom_ont_adaptor	barcode05	ONT_01_F	58	C	0	0	1	0	0	0	1	0
b8b8e294-a3f5-434f-b5cf-a60f160c70f3	f85157af165dc4a041b745cece1e5f24cab2ee60	141	179	2020-11-30T06:38:51Z	FAO14644	GLFL278165	custom_ont_adaptor	barcode05	ONT_01_F	59	T	0	1	0	0	0	0	1	0
b8b8e294-a3f5-434f-b5cf-a60f160c70f3	f85157af165dc4a041b745cece1e5f24cab2ee60	141	179	2020-11-30T06:38:51Z	FAO14644	GLFL278165	custom_ont_adaptor	barcode05	ONT_01_F	60	A	1	0	0	0	0	0	1	0
b8b8e294-a3f5-434f-b5cf-a60f160c70f3	f85157af165dc4a041b745cece1e5f24cab2ee60	141	179	2020-11-30T06:38:51Z	FAO14644	GLFL278165	custom_ont_adaptor	barcode05	ONT_01_F	61	A	1	0	0	0	0	0	1	0
b8b8e294-a3f5-434f-b5cf-a60f160c70f3	f85157af165dc4a041b745cece1e5f24cab2ee60	141	179	2020-11-30T06:38:51Z	FAO14644	GLFL278165	custom_ont_adaptor	barcode05	ONT_01_F	62	G	0	0	0	1	0	0	1	0
b8b8e294-a3f5-434f-b5cf-a60f160c70f3	f85157af165dc4a041b745cece1e5f24cab2ee60	141	179	2020-11-30T06:38:51Z	FAO14644	GLFL278165	custom_ont_adaptor	barcode05	ONT_01_F	63	G	0	0	0	1	0	0	1	0
b8b8e294-a3f5-434f-b5cf-a60f160c70f3	f85157af165dc4a041b745cece1e5f24cab2ee60	141	179	2020-11-30T06:38:51Z	FAO14644	GLFL278165	custom_ont_adaptor	barcode05	ONT_01_F	64	T	0	1	0	0	0	0	1	0
b8b8e294-a3f5-434f-b5cf-a60f160c70f3	f85157af165dc4a041b745cece1e5f24cab2ee60	141	179	2020-11-30T06:38:51Z	FAO14644	GLFL278165	custom_ont_adaptor	barcode05	ONT_01_F	65	A	1	0	0	0	0	0	1	0
b8b8e294-a3f5-434f-b5cf-a60f160c70f3	f85157af165dc4a041b745cece1e5f24cab2ee60	141	179	2020-11-30T06:38:51Z	FAO14644	GLFL278165	custom_ont_adaptor	barcode05	ONT_01_F	66	A	1	0	0	0	0	0	1	0
b8b8e294-a3f5-434f-b5cf-a60f160c70f3	f85157af165dc4a041b745cece1e5f24cab2ee60	141	179	2020-11-30T06:38:51Z	FAO14644	GLFL278165	custom_ont_adaptor	barcode05	ONT_01_F	67	T	0	1	0	0	0	0	1	0
b8b8e294-a3f5-434f-b5cf-a60f160c70f3	f85157af165dc4a041b745cece1e5f24cab2ee60	141	179	2020-11-30T06:38:51Z	FAO14644	GLFL278165	custom_ont_adaptor	barcode05	ONT_01_F	68	C	0	0	1	0	0	0	1	0
b8b8e294-a3f5-434f-b5cf-a60f160c70f3	f85157af165dc4a041b745cece1e5f24cab2ee60	141	179	2020-11-30T06:38:51Z	FAO14644	GLFL278165	custom_ont_adaptor	barcode05	ONT_01_F	69	C	0	0	1	0	0	0	1	0
b8b8e294-a3f5-434f-b5cf-a60f160c70f3	f85157af165dc4a041b745cece1e5f24cab2ee60	141	179	2020-11-30T06:38:51Z	FAO14644	GLFL278165	custom_ont_adaptor	barcode05	ONT_01_F	70	A	1	0	0	0	0	0	1	0
b8b8e294-a3f5-434f-b5cf-a60f160c70f3	f85157af165dc4a041b745cece1e5f24cab2ee60	141	179	2020-11-30T06:38:51Z	FAO14644	GLFL278165	custom_ont_adaptor	barcode05	ONT_01_F	71	T	0	1	0	0	0	0	1	0
b8b8e294-a3f5-434f-b5cf-a60f160c70f3	f85157af165dc4a041b745cece1e5f24cab2ee60	141	179	2020-11-30T06:38:51Z	FAO14644	GLFL278165	custom_ont_adaptor	barcode05	ONT_01_F	72	G	0	0	0	1	0	0	1	0
b8b8e294-a3f5-434f-b5cf-a60f160c70f3	f85157af165dc4a041b745cece1e5f24cab2ee60	141	179	2020-11-30T06:38:51Z	FAO14644	GLFL278165	custom_ont_adaptor	barcode05	ONT_01_F	73	T	0	1	0	0	0	0	1	0
b8b8e294-a3f5-434f-b5cf-a60f160c70f3	f85157af165dc4a041b745cece1e5f24cab2ee60	141	179	2020-11-30T06:38:51Z	FAO14644	GLFL278165	custom_ont_adaptor	barcode05	ONT_01_F	74	A	1	0	0	0	0	0	1	0
b8b8e294-a3f5-434f-b5cf-a60f160c70f3	f85157af165dc4a041b745cece1e5f24cab2ee60	141	179	2020-11-30T06:38:51Z	FAO14644	GLFL278165	custom_ont_adaptor	barcode05	ONT_01_F	75	A	1	0	0	0	0	0	1	0
b8b8e294-a3f5-434f-b5cf-a60f160c70f3	f85157af165dc4a041b745cece1e5f24cab2ee60	141	179	2020-11-30T06:38:51Z	FAO14644	GLFL278165	custom_ont_adaptor	barcode05	ONT_01_F	76	C	0	0	1	0	0	0	1	0
b8b8e294-a3f5-434f-b5cf-a60f160c70f3	f85157af165dc4a041b745cece1e5f24cab2ee60	141	179	2020-11-30T06:38:51Z	FAO14644	GLFL278165	custom_ont_adaptor	barcode05	ONT_01_F	77	A	1	0	0	0	0	0	1	0
b8b8e294-a3f5-434f-b5cf-a60f160c70f3	f85157af165dc4a041b745cece1e5f24cab2ee60	141	179	2020-11-30T06:38:51Z	FAO14644	GLFL278165	custom_ont_adaptor	barcode05	ONT_01_F	78	C	0	0	1	0	0	0	1	0
b8b8e294-a3f5-434f-b5cf-a60f160c70f3	f85157af165dc4a041b745cece1e5f24cab2ee60	141	179	2020-11-30T06:38:51Z	FAO14644	GLFL278165	custom_ont_adaptor	barcode05	ONT_01_F	79	C	0	0	1	0	0	0	1	0
b8b8e294-a3f5-434f-b5cf-a60f160c70f3	f85157af165dc4a041b745cece1e5f24cab2ee60	141	179	2020-11-30T06:38:51Z	FAO14644	GLFL278165	custom_ont_adaptor	barcode05	ONT_01_F	80	A	1	0	0	0	0	0	1	0
b8b8e294-a3f5-434f-b5cf-a60f160c70f3	f85157af165dc4a041b745cece1e5f24cab2ee60	141	179	2020-11-30T06:38:51Z	FAO14644	GLFL278165	custom_ont_adaptor	barcode05	ONT_01_F	81	T	0	1	0	0	1	0	1	1
b8b8e294-a3f5-434f-b5cf-a60f160c70f3	f85157af165dc4a041b745cece1e5f24cab2ee60	141	179	2020-11-30T06:38:51Z	FAO14644	GLFL278165	custom_ont_adaptor	barcode05	ONT_01_F	82	G	0	0	0	1	0	0	1	0
b8b8e294-a3f5-434f-b5cf-a60f160c70f3	f85157af165dc4a041b745cece1e5f24cab2ee60	141	179	2020-11-30T06:38:51Z	FAO14644	GLFL278165	custom_ont_adaptor	barcode05	ONT_01_F	83	A	1	0	0	0	0	0	1	0
b8b8e294-a3f5-434f-b5cf-a60f160c70f3	f85157af165dc4a041b745cece1e5f24cab2ee60	141	179	2020-11-30T06:38:51Z	FAO14644	GLFL278165	custom_ont_adaptor	barcode05	ONT_01_F	84	A	1	0	0	0	0	0	1	0
b8b8e294-a3f5-434f-b5cf-a60f160c70f3	f85157af165dc4a041b745cece1e5f24cab2ee60	141	179	2020-11-30T06:38:51Z	FAO14644	GLFL278165	custom_ont_adaptor	barcode05	ONT_01_F	85	C	0	0	1	0	0	0	1	0
b8b8e294-a3f5-434f-b5cf-a60f160c70f3	f85157af165dc4a041b745cece1e5f24cab2ee60	141	179	2020-11-30T06:38:51Z	FAO14644	GLFL278165	custom_ont_adaptor	barcode05	ONT_01_F	86	A	0	0	0	1	0	0	1	1
b8b8e294-a3f5-434f-b5cf-a60f160c70f3	f85157af165dc4a041b745cece1e5f24cab2ee60	141	179	2020-11-30T06:38:51Z	FAO14644	GLFL278165	custom_ont_adaptor	barcode05	ONT_01_F	87	C	0	0	1	0	0	0	1	0
b8b8e294-a3f5-434f-b5cf-a60f160c70f3	f85157af165dc4a041b745cece1e5f24cab2ee60	141	179	2020-11-30T06:38:51Z	FAO14644	GLFL278165	custom_ont_adaptor	barcode05	ONT_01_F	88	A	1	0	0	0	0	0	1	0
b8b8e294-a3f5-434f-b5cf-a60f160c70f3	f85157af165dc4a041b745cece1e5f24cab2ee60	141	179	2020-11-30T06:38:51Z	FAO14644	GLFL278165	custom_ont_adaptor	barcode05	ONT_01_F	89	T	0	1	0	0	0	0	1	0
b8b8e294-a3f5-434f-b5cf-a60f160c70f3	f85157af165dc4a041b745cece1e5f24cab2ee60	141	179	2020-11-30T06:38:51Z	FAO14644	GLFL278165	custom_ont_adaptor	barcode05	ONT_01_F	90	C	0	0	1	0	0	0	1	0
ReadName	runid	read	ch	start_time	flow_cell_id	protocol_group_id	sample_id	barcode	Chrom	Number	REF_NT	A	T	C	G	Ins	Del	Coverage	Error
abbc778d-aefe-4084-a9e3-8f14bc16455a	f85157af165dc4a041b745cece1e5f24cab2ee60	336	84	2020-11-30T06:40:15Z	FAO14644	GLFL278165	custom_ont_adaptor	barcode05	ONT_01_F	1	A	1	0	0	0	0	0	1	0
abbc778d-aefe-4084-a9e3-8f14bc16455a	f85157af165dc4a041b745cece1e5f24cab2ee60	336	84	2020-11-30T06:40:15Z	FAO14644	GLFL278165	custom_ont_adaptor	barcode05	ONT_01_F	2	A	1	0	0	0	0	0	1	0
abbc778d-aefe-4084-a9e3-8f14bc16455a	f85157af165dc4a041b745cece1e5f24cab2ee60	336	84	2020-11-30T06:40:15Z	FAO14644	GLFL278165	custom_ont_adaptor	barcode05	ONT_01_F	3	C	0	0	1	0	0	0	1	0
abbc778d-aefe-4084-a9e3-8f14bc16455a	f85157af165dc4a041b745cece1e5f24cab2ee60	336	84	2020-11-30T06:40:15Z	FAO14644	GLFL278165	custom_ont_adaptor	barcode05	ONT_01_F	4	T	0	1	0	0	0	0	1	0
abbc778d-aefe-4084-a9e3-8f14bc16455a	f85157af165dc4a041b745cece1e5f24cab2ee60	336	84	2020-11-30T06:40:15Z	FAO14644	GLFL278165	custom_ont_adaptor	barcode05	ONT_01_F	5	G	0	0	0	1	0	0	1	0
abbc778d-aefe-4084-a9e3-8f14bc16455a	f85157af165dc4a041b745cece1e5f24cab2ee60	336	84	2020-11-30T06:40:15Z	FAO14644	GLFL278165	custom_ont_adaptor	barcode05	ONT_01_F	6	A	1	0	0	0	0	0	1	0
abbc778d-aefe-4084-a9e3-8f14bc16455a	f85157af165dc4a041b745cece1e5f24cab2ee60	336	84	2020-11-30T06:40:15Z	FAO14644	GLFL278165	custom_ont_adaptor	barcode05	ONT_01_F	7	A	1	0	0	0	0	0	1	0
abbc778d-aefe-4084-a9e3-8f14bc16455a	f85157af165dc4a041b745cece1e5f24cab2ee60	336	84	2020-11-30T06:40:15Z	FAO14644	GLFL278165	custom_ont_adaptor	barcode05	ONT_01_F	8	T	0	1	0	0	0	0	1	0
abbc778d-aefe-4084-a9e3-8f14bc16455a	f85157af165dc4a041b745cece1e5f24cab2ee60	336	84	2020-11-30T06:40:15Z	FAO14644	GLFL278165	custom_ont_adaptor	barcode05	ONT_01_F	9	G	0	0	0	1	0	0	1	0
abbc778d-aefe-4084-a9e3-8f14bc16455a	f85157af165dc4a041b745cece1e5f24cab2ee60	336	84	2020-11-30T06:40:15Z	FAO14644	GLFL278165	custom_ont_adaptor	barcode05	ONT_01_F	10	A	1	0	0	0	0	0	1	0
abbc778d-aefe-4084-a9e3-8f14bc16455a	f85157af165dc4a041b745cece1e5f24cab2ee60	336	84	2020-11-30T06:40:15Z	FAO14644	GLFL278165	custom_ont_adaptor	barcode05	ONT_01_F	11	T	0	1	0	0	0	0	1	0
abbc778d-aefe-4084-a9e3-8f14bc16455a	f85157af165dc4a041b745cece1e5f24cab2ee60	336	84	2020-11-30T06:40:15Z	FAO14644	GLFL278165	custom_ont_adaptor	barcode05	ONT_01_F	12	A	1	0	0	0	0	0	1	0
abbc778d-aefe-4084-a9e3-8f14bc16455a	f85157af165dc4a041b745cece1e5f24cab2ee60	336	84	2020-11-30T06:40:15Z	FAO14644	GLFL278165	custom_ont_adaptor	barcode05	ONT_01_F	13	T	0	1	0	0	0	0	1	0
abbc778d-aefe-4084-a9e3-8f14bc16455a	f85157af165dc4a041b745cece1e5f24cab2ee60	336	84	2020-11-30T06:40:15Z	FAO14644	GLFL278165	custom_ont_adaptor	barcode05	ONT_01_F	14	C	0	0	1	0	0	0	1	0
abbc778d-aefe-4084-a9e3-8f14bc16455a	f85157af165dc4a041b745cece1e5f24cab2ee60	336	84	2020-11-30T06:40:15Z	FAO14644	GLFL278165	custom_ont_adaptor	barcode05	ONT_01_F	15	A	1	0	0	0	0	0	1	0
abbc778d-aefe-4084-a9e3-8f14bc16455a	f85157af165dc4a041b745cece1e5f24cab2ee60	336	84	2020-11-30T06:40:15Z	FAO14644	GLFL278165	custom_ont_adaptor	barcode05	ONT_01_F	16	G	0	0	0	1	0	0	1	0
abbc778d-aefe-4084-a9e3-8f14bc16455a	f85157af165dc4a041b745cece1e5f24cab2ee60	336	84	2020-11-30T06:40:15Z	FAO14644	GLFL278165	custom_ont_adaptor	barcode05	ONT_01_F	17	T	0	1	0	0	0	0	1	0
abbc778d-aefe-4084-a9e3-8f14bc16455a	f85157af165dc4a041b745cece1e5f24cab2ee60	336	84	2020-11-30T06:40:15Z	FAO14644	GLFL278165	custom_ont_adaptor	barcode05	ONT_01_F	18	C	0	0	1	0	0	0	1	0
abbc778d-aefe-4084-a9e3-8f14bc16455a	f85157af165dc4a041b745cece1e5f24cab2ee60	336	84	2020-11-30T06:40:15Z	FAO14644	GLFL278165	custom_ont_adaptor	barcode05	ONT_01_F	19	A	1	0	0	0	0	0	1	0
abbc778d-aefe-4084-a9e3-8f14bc16455a	f85157af165dc4a041b745cece1e5f24cab2ee60	336	84	2020-11-30T06:40:15Z	FAO14644	GLFL278165	custom_ont_adaptor	barcode05	ONT_01_F	20	T	0	1	0	0	0	0	1	0
abbc778d-aefe-4084-a9e3-8f14bc16455a	f85157af165dc4a041b745cece1e5f24cab2ee60	336	84	2020-11-30T06:40:15Z	FAO14644	GLFL278165	custom_ont_adaptor	barcode05	ONT_01_F	21	C	0	0	1	0	0	0	1	0
abbc778d-aefe-4084-a9e3-8f14bc16455a	f85157af165dc4a041b745cece1e5f24cab2ee60	336	84	2020-11-30T06:40:15Z	FAO14644	GLFL278165	custom_ont_adaptor	barcode05	ONT_01_F	22	T	0	1	0	0	0	0	1	0
abbc778d-aefe-4084-a9e3-8f14bc16455a	f85157af165dc4a041b745cece1e5f24cab2ee60	336	84	2020-11-30T06:40:15Z	FAO14644	GLFL278165	custom_ont_adaptor	barcode05	ONT_01_F	23	A	1	0	0	0	0	0	1	0
abbc778d-aefe-4084-a9e3-8f14bc16455a	f85157af165dc4a041b745cece1e5f24cab2ee60	336	84	2020-11-30T06:40:15Z	FAO14644	GLFL278165	custom_ont_adaptor	barcode05	ONT_01_F	24	G	0	0	0	1	0	0	1	0
abbc778d-aefe-4084-a9e3-8f14bc16455a	f85157af165dc4a041b745cece1e5f24cab2ee60	336	84	2020-11-30T06:40:15Z	FAO14644	GLFL278165	custom_ont_adaptor	barcode05	ONT_01_F	25	C	0	0	1	0	0	0	1	0
abbc778d-aefe-4084-a9e3-8f14bc16455a	f85157af165dc4a041b745cece1e5f24cab2ee60	336	84	2020-11-30T06:40:15Z	FAO14644	GLFL278165	custom_ont_adaptor	barcode05	ONT_01_F	26	A	1	0	0	0	0	0	1	0
abbc778d-aefe-4084-a9e3-8f14bc16455a	f85157af165dc4a041b745cece1e5f24cab2ee60	336	84	2020-11-30T06:40:15Z	FAO14644	GLFL278165	custom_ont_adaptor	barcode05	ONT_01_F	27	T	0	1	0	0	0	0	1	0
abbc778d-aefe-4084-a9e3-8f14bc16455a	f85157af165dc4a041b745cece1e5f24cab2ee60	336	84	2020-11-30T06:40:15Z	FAO14644	GLFL278165	custom_ont_adaptor	barcode05	ONT_01_F	28	C	0	0	1	0	0	0	1	0
abbc778d-aefe-4084-a9e3-8f14bc16455a	f85157af165dc4a041b745cece1e5f24cab2ee60	336	84	2020-11-30T06:40:15Z	FAO14644	GLFL278165	custom_ont_adaptor	barcode05	ONT_01_F	29	G	0	0	0	1	0	0	1	0
abbc778d-aefe-4084-a9e3-8f14bc16455a	f85157af165dc4a041b745cece1e5f24cab2ee60	336	84	2020-11-30T06:40:15Z	FAO14644	GLFL278165	custom_ont_adaptor	barcode05	ONT_01_F	30	T	0	1	0	0	0	0	1	0
abbc778d-aefe-4084-a9e3-8f14bc16455a	f85157af165dc4a041b745cece1e5f24cab2ee60	336	84	2020-11-30T06:40:15Z	FAO14644	GLFL278165	custom_ont_adaptor	barcode05	ONT_01_F	31	A	1	0	0	0	0	0	1	0
abbc778d-aefe-4084-a9e3-8f14bc16455a	f85157af165dc4a041b745cece1e5f24cab2ee60	336	84	2020-11-30T06:40:15Z	FAO14644	GLFL278165	custom_ont_adaptor	barcode05	ONT_01_F	32	T	0	0	0	0	0	1	0	1
abbc778d-aefe-4084-a9e3-8f14bc16455a	f85157af165dc4a041b745cece1e5f24cab2ee60	336	84	2020-11-30T06:40:15Z	FAO14644	GLFL278165	custom_ont_adaptor	barcode05	ONT_01_F	33	G	0	0	0	0	0	1	0	1
abbc778d-aefe-4084-a9e3-8f14bc16455a	f85157af165dc4a041b745cece1e5f24cab2ee60	336	84	2020-11-30T06:40:15Z	FAO14644	GLFL278165	custom_ont_adaptor	barcode05	ONT_01_F	34	A	1	0	0	0	0	0	1	0
abbc778d-aefe-4084-a9e3-8f14bc16455a	f85157af165dc4a041b745cece1e5f24cab2ee60	336	84	2020-11-30T06:40:15Z	FAO14644	GLFL278165	custom_ont_adaptor	barcode05	ONT_01_F	35	G	0	0	0	1	0	0	1	0
abbc778d-aefe-4084-a9e3-8f14bc16455a	f85157af165dc4a041b745cece1e5f24cab2ee60	336	84	2020-11-30T06:40:15Z	FAO14644	GLFL278165	custom_ont_adaptor	barcode05	ONT_01_F	36	G	0	0	0	0	0	1	0	1
abbc778d-aefe-4084-a9e3-8f14bc16455a	f85157af165dc4a041b745cece1e5f24cab2ee60	336	84	2020-11-30T06:40:15Z	FAO14644	GLFL278165	custom_ont_adaptor	barcode05	ONT_01_F	37	A	0	0	0	0	0	1	0	1
abbc778d-aefe-4084-a9e3-8f14bc16455a	f85157af165dc4a041b745cece1e5f24cab2ee60	336	84	2020-11-30T06:40:15Z	FAO14644	GLFL278165	custom_ont_adaptor	barcode05	ONT_01_F	38	A	0	0	0	0	0	1	0	1
abbc778d-aefe-4084-a9e3-8f14bc16455a	f85157af165dc4a041b745cece1e5f24cab2ee60	336	84	2020-11-30T06:40:15Z	FAO14644	GLFL278165	custom_ont_adaptor	barcode05	ONT_01_F	39	G	0	0	0	1	0	0	1	0
abbc778d-aefe-4084-a9e3-8f14bc16455a	f85157af165dc4a041b745cece1e5f24cab2ee60	336	84	2020-11-30T06:40:15Z	FAO14644	GLFL278165	custom_ont_adaptor	barcode05	ONT_01_F	40	G	0	0	0	1	0	0	1	0
abbc778d-aefe-4084-a9e3-8f14bc16455a	f85157af165dc4a041b745cece1e5f24cab2ee60	336	84	2020-11-30T06:40:15Z	FAO14644	GLFL278165	custom_ont_adaptor	barcode05	ONT_01_F	41	G	0	0	0	1	0	0	1	0
abbc778d-aefe-4084-a9e3-8f14bc16455a	f85157af165dc4a041b745cece1e5f24cab2ee60	336	84	2020-11-30T06:40:15Z	FAO14644	GLFL278165	custom_ont_adaptor	barcode05	ONT_01_F	42	C	0	0	1	0	0	0	1	0
abbc778d-aefe-4084-a9e3-8f14bc16455a	f85157af165dc4a041b745cece1e5f24cab2ee60	336	84	2020-11-30T06:40:15Z	FAO14644	GLFL278165	custom_ont_adaptor	barcode05	ONT_01_F	43	T	0	1	0	0	0	0	1	0
abbc778d-aefe-4084-a9e3-8f14bc16455a	f85157af165dc4a041b745cece1e5f24cab2ee60	336	84	2020-11-30T06:40:15Z	FAO14644	GLFL278165	custom_ont_adaptor	barcode05	ONT_01_F	44	T	0	1	0	0	0	0	1	0
abbc778d-aefe-4084-a9e3-8f14bc16455a	f85157af165dc4a041b745cece1e5f24cab2ee60	336	84	2020-11-30T06:40:15Z	FAO14644	GLFL278165	custom_ont_adaptor	barcode05	ONT_01_F	45	G	0	0	0	1	0	0	1	0
abbc778d-aefe-4084-a9e3-8f14bc16455a	f85157af165dc4a041b745cece1e5f24cab2ee60	336	84	2020-11-30T06:40:15Z	FAO14644	GLFL278165	custom_ont_adaptor	barcode05	ONT_01_F	46	C	0	0	1	0	0	0	1	0
abbc778d-aefe-4084-a9e3-8f14bc16455a	f85157af165dc4a041b745cece1e5f24cab2ee60	336	84	2020-11-30T06:40:15Z	FAO14644	GLFL278165	custom_ont_adaptor	barcode05	ONT_01_F	47	G	0	0	0	1	0	0	1	0
abbc778d-aefe-4084-a9e3-8f14bc16455a	f85157af165dc4a041b745cece1e5f24cab2ee60	336	84	2020-11-30T06:40:15Z	FAO14644	GLFL278165	custom_ont_adaptor	barcode05	ONT_01_F	48	T	0	1	0	0	0	0	1	0
abbc778d-aefe-4084-a9e3-8f14bc16455a	f85157af165dc4a041b745cece1e5f24cab2ee60	336	84	2020-11-30T06:40:15Z	FAO14644	GLFL278165	custom_ont_adaptor	barcode05	ONT_01_F	49	G	0	0	0	1	0	0	1	0
abbc778d-aefe-4084-a9e3-8f14bc16455a	f85157af165dc4a041b745cece1e5f24cab2ee60	336	84	2020-11-30T06:40:15Z	FAO14644	GLFL278165	custom_ont_adaptor	barcode05	ONT_01_F	50	C	0	0	1	0	0	0	1	0
abbc778d-aefe-4084-a9e3-8f14bc16455a	f85157af165dc4a041b745cece1e5f24cab2ee60	336	84	2020-11-30T06:40:15Z	FAO14644	GLFL278165	custom_ont_adaptor	barcode05	ONT_01_F	51	T	0	1	0	0	0	0	1	0
abbc778d-aefe-4084-a9e3-8f14bc16455a	f85157af165dc4a041b745cece1e5f24cab2ee60	336	84	2020-11-30T06:40:15Z	FAO14644	GLFL278165	custom_ont_adaptor	barcode05	ONT_01_F	52	C	0	0	1	0	0	0	1	0
abbc778d-aefe-4084-a9e3-8f14bc16455a	f85157af165dc4a041b745cece1e5f24cab2ee60	336	84	2020-11-30T06:40:15Z	FAO14644	GLFL278165	custom_ont_adaptor	barcode05	ONT_01_F	53	G	0	0	0	1	0	0	1	0
abbc778d-aefe-4084-a9e3-8f14bc16455a	f85157af165dc4a041b745cece1e5f24cab2ee60	336	84	2020-11-30T06:40:15Z	FAO14644	GLFL278165	custom_ont_adaptor	barcode05	ONT_01_F	54	G	0	0	0	1	0	0	1	0
abbc778d-aefe-4084-a9e3-8f14bc16455a	f85157af165dc4a041b745cece1e5f24cab2ee60	336	84	2020-11-30T06:40:15Z	FAO14644	GLFL278165	custom_ont_adaptor	barcode05	ONT_01_F	55	A	1	0	0	0	0	0	1	0
abbc778d-aefe-4084-a9e3-8f14bc16455a	f85157af165dc4a041b745cece1e5f24cab2ee60	336	84	2020-11-30T06:40:15Z	FAO14644	GLFL278165	custom_ont_adaptor	barcode05	ONT_01_F	56	G	0	0	0	1	0	0	1	0
abbc778d-aefe-4084-a9e3-8f14bc16455a	f85157af165dc4a041b745cece1e5f24cab2ee60	336	84	2020-11-30T06:40:15Z	FAO14644	GLFL278165	custom_ont_adaptor	barcode05	ONT_01_F	57	A	1	0	0	0	0	0	1	0
abbc778d-aefe-4084-a9e3-8f14bc16455a	f85157af165dc4a041b745cece1e5f24cab2ee60	336	84	2020-11-30T06:40:15Z	FAO14644	GLFL278165	custom_ont_adaptor	barcode05	ONT_01_F	58	C	0	0	1	0	0	0	1	0
abbc778d-aefe-4084-a9e3-8f14bc16455a	f85157af165dc4a041b745cece1e5f24cab2ee60	336	84	2020-11-30T06:40:15Z	FAO14644	GLFL278165	custom_ont_adaptor	barcode05	ONT_01_F	59	T	0	1	0	0	0	0	1	0
abbc778d-aefe-4084-a9e3-8f14bc16455a	f85157af165dc4a041b745cece1e5f24cab2ee60	336	84	2020-11-30T06:40:15Z	FAO14644	GLFL278165	custom_ont_adaptor	barcode05	ONT_01_F	60	A	1	0	0	0	0	0	1	0
abbc778d-aefe-4084-a9e3-8f14bc16455a	f85157af165dc4a041b745cece1e5f24cab2ee60	336	84	2020-11-30T06:40:15Z	FAO14644	GLFL278165	custom_ont_adaptor	barcode05	ONT_01_F	61	A	1	0	0	0	0	0	1	0
abbc778d-aefe-4084-a9e3-8f14bc16455a	f85157af165dc4a041b745cece1e5f24cab2ee60	336	84	2020-11-30T06:40:15Z	FAO14644	GLFL278165	custom_ont_adaptor	barcode05	ONT_01_F	62	G	0	0	0	1	0	0	1	0
abbc778d-aefe-4084-a9e3-8f14bc16455a	f85157af165dc4a041b745cece1e5f24cab2ee60	336	84	2020-11-30T06:40:15Z	FAO14644	GLFL278165	custom_ont_adaptor	barcode05	ONT_01_F	63	G	0	0	0	1	0	0	1	0
abbc778d-aefe-4084-a9e3-8f14bc16455a	f85157af165dc4a041b745cece1e5f24cab2ee60	336	84	2020-11-30T06:40:15Z	FAO14644	GLFL278165	custom_ont_adaptor	barcode05	ONT_01_F	64	T	0	1	0	0	0	0	1	0
abbc778d-aefe-4084-a9e3-8f14bc16455a	f85157af165dc4a041b745cece1e5f24cab2ee60	336	84	2020-11-30T06:40:15Z	FAO14644	GLFL278165	custom_ont_adaptor	barcode05	ONT_01_F	65	A	1	0	0	0	0	0	1	0
abbc778d-aefe-4084-a9e3-8f14bc16455a	f85157af165dc4a041b745cece1e5f24cab2ee60	336	84	2020-11-30T06:40:15Z	FAO14644	GLFL278165	custom_ont_adaptor	barcode05	ONT_01_F	66	A	1	0	0	0	0	0	1	0
abbc778d-aefe-4084-a9e3-8f14bc16455a	f85157af165dc4a041b745cece1e5f24cab2ee60	336	84	2020-11-30T06:40:15Z	FAO14644	GLFL278165	custom_ont_adaptor	barcode05	ONT_01_F	67	T	0	1	0	0	0	0	1	0
abbc778d-aefe-4084-a9e3-8f14bc16455a	f85157af165dc4a041b745cece1e5f24cab2ee60	336	84	2020-11-30T06:40:15Z	FAO14644	GLFL278165	custom_ont_adaptor	barcode05	ONT_01_F	68	C	0	0	1	0	0	0	1	0
abbc778d-aefe-4084-a9e3-8f14bc16455a	f85157af165dc4a041b745cece1e5f24cab2ee60	336	84	2020-11-30T06:40:15Z	FAO14644	GLFL278165	custom_ont_adaptor	barcode05	ONT_01_F	69	C	0	0	1	0	0	0	1	0
abbc778d-aefe-4084-a9e3-8f14bc16455a	f85157af165dc4a041b745cece1e5f24cab2ee60	336	84	2020-11-30T06:40:15Z	FAO14644	GLFL278165	custom_ont_adaptor	barcode05	ONT_01_F	70	A	1	0	0	0	0	0	1	0
abbc778d-aefe-4084-a9e3-8f14bc16455a	f85157af165dc4a041b745cece1e5f24cab2ee60	336	84	2020-11-30T06:40:15Z	FAO14644	GLFL278165	custom_ont_adaptor	barcode05	ONT_01_F	71	T	0	1	0	0	0	0	1	0
abbc778d-aefe-4084-a9e3-8f14bc16455a	f85157af165dc4a041b745cece1e5f24cab2ee60	336	84	2020-11-30T06:40:15Z	FAO14644	GLFL278165	custom_ont_adaptor	barcode05	ONT_01_F	72	G	0	0	0	1	0	0	1	0
abbc778d-aefe-4084-a9e3-8f14bc16455a	f85157af165dc4a041b745cece1e5f24cab2ee60	336	84	2020-11-30T06:40:15Z	FAO14644	GLFL278165	custom_ont_adaptor	barcode05	ONT_01_F	73	T	0	1	0	0	0	0	1	0
abbc778d-aefe-4084-a9e3-8f14bc16455a	f85157af165dc4a041b745cece1e5f24cab2ee60	336	84	2020-11-30T06:40:15Z	FAO14644	GLFL278165	custom_ont_adaptor	barcode05	ONT_01_F	74	A	1	0	0	0	0	0	1	0
abbc778d-aefe-4084-a9e3-8f14bc16455a	f85157af165dc4a041b745cece1e5f24cab2ee60	336	84	2020-11-30T06:40:15Z	FAO14644	GLFL278165	custom_ont_adaptor	barcode05	ONT_01_F	75	A	1	0	0	0	0	0	1	0
abbc778d-aefe-4084-a9e3-8f14bc16455a	f85157af165dc4a041b745cece1e5f24cab2ee60	336	84	2020-11-30T06:40:15Z	FAO14644	GLFL278165	custom_ont_adaptor	barcode05	ONT_01_F	76	C	0	0	1	0	0	0	1	0
abbc778d-aefe-4084-a9e3-8f14bc16455a	f85157af165dc4a041b745cece1e5f24cab2ee60	336	84	2020-11-30T06:40:15Z	FAO14644	GLFL278165	custom_ont_adaptor	barcode05	ONT_01_F	77	A	1	0	0	0	0	0	1	0
abbc778d-aefe-4084-a9e3-8f14bc16455a	f85157af165dc4a041b745cece1e5f24cab2ee60	336	84	2020-11-30T06:40:15Z	FAO14644	GLFL278165	custom_ont_adaptor	barcode05	ONT_01_F	78	C	0	0	1	0	0	0	1	0
abbc778d-aefe-4084-a9e3-8f14bc16455a	f85157af165dc4a041b745cece1e5f24cab2ee60	336	84	2020-11-30T06:40:15Z	FAO14644	GLFL278165	custom_ont_adaptor	barcode05	ONT_01_F	79	C	0	0	1	0	0	0	1	0
abbc778d-aefe-4084-a9e3-8f14bc16455a	f85157af165dc4a041b745cece1e5f24cab2ee60	336	84	2020-11-30T06:40:15Z	FAO14644	GLFL278165	custom_ont_adaptor	barcode05	ONT_01_F	80	A	1	0	0	0	0	0	1	0
abbc778d-aefe-4084-a9e3-8f14bc16455a	f85157af165dc4a041b745cece1e5f24cab2ee60	336	84	2020-11-30T06:40:15Z	FAO14644	GLFL278165	custom_ont_adaptor	barcode05	ONT_01_F	81	T	0	1	0	0	0	0	1	0
abbc778d-aefe-4084-a9e3-8f14bc16455a	f85157af165dc4a041b745cece1e5f24cab2ee60	336	84	2020-11-30T06:40:15Z	FAO14644	GLFL278165	custom_ont_adaptor	barcode05	ONT_01_F	82	G	0	0	0	1	0	0	1	0
abbc778d-aefe-4084-a9e3-8f14bc16455a	f85157af165dc4a041b745cece1e5f24cab2ee60	336	84	2020-11-30T06:40:15Z	FAO14644	GLFL278165	custom_ont_adaptor	barcode05	ONT_01_F	83	A	1	0	0	0	0	0	1	0
abbc778d-aefe-4084-a9e3-8f14bc16455a	f85157af165dc4a041b745cece1e5f24cab2ee60	336	84	2020-11-30T06:40:15Z	FAO14644	GLFL278165	custom_ont_adaptor	barcode05	ONT_01_F	84	A	1	0	0	0	0	0	1	0
abbc778d-aefe-4084-a9e3-8f14bc16455a	f85157af165dc4a041b745cece1e5f24cab2ee60	336	84	2020-11-30T06:40:15Z	FAO14644	GLFL278165	custom_ont_adaptor	barcode05	ONT_01_F	85	C	0	0	1	0	0	0	1	0
abbc778d-aefe-4084-a9e3-8f14bc16455a	f85157af165dc4a041b745cece1e5f24cab2ee60	336	84	2020-11-30T06:40:15Z	FAO14644	GLFL278165	custom_ont_adaptor	barcode05	ONT_01_F	86	A	1	0	0	0	0	0	1	0
abbc778d-aefe-4084-a9e3-8f14bc16455a	f85157af165dc4a041b745cece1e5f24cab2ee60	336	84	2020-11-30T06:40:15Z	FAO14644	GLFL278165	custom_ont_adaptor	barcode05	ONT_01_F	87	C	0	0	1	0	0	0	1	0
abbc778d-aefe-4084-a9e3-8f14bc16455a	f85157af165dc4a041b745cece1e5f24cab2ee60	336	84	2020-11-30T06:40:15Z	FAO14644	GLFL278165	custom_ont_adaptor	barcode05	ONT_01_F	88	A	1	0	0	0	0	0	1	0
abbc778d-aefe-4084-a9e3-8f14bc16455a	f85157af165dc4a041b745cece1e5f24cab2ee60	336	84	2020-11-30T06:40:15Z	FAO14644	GLFL278165	custom_ont_adaptor	barcode05	ONT_01_F	89	T	0	1	0	0	0	0	1	0
abbc778d-aefe-4084-a9e3-8f14bc16455a	f85157af165dc4a041b745cece1e5f24cab2ee60	336	84	2020-11-30T06:40:15Z	FAO14644	GLFL278165	custom_ont_adaptor	barcode05	ONT_01_F	90	C	0	0	1	0	0	0	1	0
ReadName	runid	read	ch	start_time	flow_cell_id	protocol_group_id	sample_id	barcode	Chrom	Number	REF_NT	A	T	C	G	Ins	Del	Coverage	Error
b3ed57e3-6475-40dc-8df6-b894d64edbb1	f85157af165dc4a041b745cece1e5f24cab2ee60	309	174	2020-11-30T06:40:23Z	FAO14644	GLFL278165	custom_ont_adaptor	barcode05	ONT_01_F	1	A	1	0	0	0	0	0	1	0
b3ed57e3-6475-40dc-8df6-b894d64edbb1	f85157af165dc4a041b745cece1e5f24cab2ee60	309	174	2020-11-30T06:40:23Z	FAO14644	GLFL278165	custom_ont_adaptor	barcode05	ONT_01_F	2	A	1	0	0	0	0	0	1	0
b3ed57e3-6475-40dc-8df6-b894d64edbb1	f85157af165dc4a041b745cece1e5f24cab2ee60	309	174	2020-11-30T06:40:23Z	FAO14644	GLFL278165	custom_ont_adaptor	barcode05	ONT_01_F	3	C	0	0	1	0	0	0	1	0
b3ed57e3-6475-40dc-8df6-b894d64edbb1	f85157af165dc4a041b745cece1e5f24cab2ee60	309	174	2020-11-30T06:40:23Z	FAO14644	GLFL278165	custom_ont_adaptor	barcode05	ONT_01_F	4	T	0	1	0	0	0	0	1	0
b3ed57e3-6475-40dc-8df6-b894d64edbb1	f85157af165dc4a041b745cece1e5f24cab2ee60	309	174	2020-11-30T06:40:23Z	FAO14644	GLFL278165	custom_ont_adaptor	barcode05	ONT_01_F	5	G	0	0	0	1	0	0	1	0
b3ed57e3-6475-40dc-8df6-b894d64edbb1	f85157af165dc4a041b745cece1e5f24cab2ee60	309	174	2020-11-30T06:40:23Z	FAO14644	GLFL278165	custom_ont_adaptor	barcode05	ONT_01_F	6	A	1	0	0	0	0	0	1	0
b3ed57e3-6475-40dc-8df6-b894d64edbb1	f85157af165dc4a041b745cece1e5f24cab2ee60	309	174	2020-11-30T06:40:23Z	FAO14644	GLFL278165	custom_ont_adaptor	barcode05	ONT_01_F	7	A	1	0	0	0	0	0	1	0
b3ed57e3-6475-40dc-8df6-b894d64edbb1	f85157af165dc4a041b745cece1e5f24cab2ee60	309	174	2020-11-30T06:40:23Z	FAO14644	GLFL278165	custom_ont_adaptor	barcode05	ONT_01_F	8	T	0	1	0	0	0	0	1	0
b3ed57e3-6475-40dc-8df6-b894d64edbb1	f85157af165dc4a041b745cece1e5f24cab2ee60	309	174	2020-11-30T06:40:23Z	FAO14644	GLFL278165	custom_ont_adaptor	barcode05	ONT_01_F	9	G	0	0	0	1	0	0	1	0
b3ed57e3-6475-40dc-8df6-b894d64edbb1	f85157af165dc4a041b745cece1e5f24cab2ee60	309	174	2020-11-30T06:40:23Z	FAO14644	GLFL278165	custom_ont_adaptor	barcode05	ONT_01_F	10	A	1	0	0	0	0	0	1	0
b3ed57e3-6475-40dc-8df6-b894d64edbb1	f85157af165dc4a041b745cece1e5f24cab2ee60	309	174	2020-11-30T06:40:23Z	FAO14644	GLFL278165	custom_ont_adaptor	barcode05	ONT_01_F	11	T	0	1	0	0	0	0	1	0
b3ed57e3-6475-40dc-8df6-b894d64edbb1	f85157af165dc4a041b745cece1e5f24cab2ee60	309	174	2020-11-30T06:40:23Z	FAO14644	GLFL278165	custom_ont_adaptor	barcode05	ONT_01_F	12	A	1	0	0	0	0	0	1	0
b3ed57e3-6475-40dc-8df6-b894d64edbb1	f85157af165dc4a041b745cece1e5f24cab2ee60	309	174	2020-11-30T06:40:23Z	FAO14644	GLFL278165	custom_ont_adaptor	barcode05	ONT_01_F	13	T	0	1	0	0	0	0	1	0
b3ed57e3-6475-40dc-8df6-b894d64edbb1	f85157af165dc4a041b745cece1e5f24cab2ee60	309	174	2020-11-30T06:40:23Z	FAO14644	GLFL278165	custom_ont_adaptor	barcode05	ONT_01_F	14	C	0	0	1	0	0	0	1	0
b3ed57e3-6475-40dc-8df6-b894d64edbb1	f85157af165dc4a041b745cece1e5f24cab2ee60	309	174	2020-11-30T06:40:23Z	FAO14644	GLFL278165	custom_ont_adaptor	barcode05	ONT_01_F	15	A	1	0	0	0	0	0	1	0
b3ed57e3-6475-40dc-8df6-b894d64edbb1	f85157af165dc4a041b745cece1e5f24cab2ee60	309	174	2020-11-30T06:40:23Z	FAO14644	GLFL278165	custom_ont_adaptor	barcode05	ONT_01_F	16	G	0	0	0	1	0	0	1	0
b3ed57e3-6475-40dc-8df6-b894d64edbb1	f85157af165dc4a041b745cece1e5f24cab2ee60	309	174	2020-11-30T06:40:23Z	FAO14644	GLFL278165	custom_ont_adaptor	barcode05	ONT_01_F	17	T	0	1	0	0	0	0	1	0
b3ed57e3-6475-40dc-8df6-b894d64edbb1	f85157af165dc4a041b745cece1e5f24cab2ee60	309	174	2020-11-30T06:40:23Z	FAO14644	GLFL278165	custom_ont_adaptor	barcode05	ONT_01_F	18	C	0	0	1	0	0	0	1	0
b3ed57e3-6475-40dc-8df6-b894d64edbb1	f85157af165dc4a041b745cece1e5f24cab2ee60	309	174	2020-11-30T06:40:23Z	FAO14644	GLFL278165	custom_ont_adaptor	barcode05	ONT_01_F	19	A	1	0	0	0	0	0	1	0
b3ed57e3-6475-40dc-8df6-b894d64edbb1	f85157af165dc4a041b745cece1e5f24cab2ee60	309	174	2020-11-30T06:40:23Z	FAO14644	GLFL278165	custom_ont_adaptor	barcode05	ONT_01_F	20	T	0	1	0	0	0	0	1	0
b3ed57e3-6475-40dc-8df6-b894d64edbb1	f85157af165dc4a041b745cece1e5f24cab2ee60	309	174	2020-11-30T06:40:23Z	FAO14644	GLFL278165	custom_ont_adaptor	barcode05	ONT_01_F	21	C	0	0	1	0	0	0	1	0
b3ed57e3-6475-40dc-8df6-b894d64edbb1	f85157af165dc4a041b745cece1e5f24cab2ee60	309	174	2020-11-30T06:40:23Z	FAO14644	GLFL278165	custom_ont_adaptor	barcode05	ONT_01_F	22	T	0	1	0	0	0	0	1	0
b3ed57e3-6475-40dc-8df6-b894d64edbb1	f85157af165dc4a041b745cece1e5f24cab2ee60	309	174	2020-11-30T06:40:23Z	FAO14644	GLFL278165	custom_ont_adaptor	barcode05	ONT_01_F	23	A	1	0	0	0	0	0	1	0
b3ed57e3-6475-40dc-8df6-b894d64edbb1	f85157af165dc4a041b745cece1e5f24cab2ee60	309	174	2020-11-30T06:40:23Z	FAO14644	GLFL278165	custom_ont_adaptor	barcode05	ONT_01_F	24	G	0	0	0	1	0	0	1	0
b3ed57e3-6475-40dc-8df6-b894d64edbb1	f85157af165dc4a041b745cece1e5f24cab2ee60	309	174	2020-11-30T06:40:23Z	FAO14644	GLFL278165	custom_ont_adaptor	barcode05	ONT_01_F	25	C	0	0	1	0	0	0	1	0
b3ed57e3-6475-40dc-8df6-b894d64edbb1	f85157af165dc4a041b745cece1e5f24cab2ee60	309	174	2020-11-30T06:40:23Z	FAO14644	GLFL278165	custom_ont_adaptor	barcode05	ONT_01_F	26	A	1	0	0	0	0	0	1	0
b3ed57e3-6475-40dc-8df6-b894d64edbb1	f85157af165dc4a041b745cece1e5f24cab2ee60	309	174	2020-11-30T06:40:23Z	FAO14644	GLFL278165	custom_ont_adaptor	barcode05	ONT_01_F	27	T	0	1	0	0	0	0	1	0
b3ed57e3-6475-40dc-8df6-b894d64edbb1	f85157af165dc4a041b745cece1e5f24cab2ee60	309	174	2020-11-30T06:40:23Z	FAO14644	GLFL278165	custom_ont_adaptor	barcode05	ONT_01_F	28	C	0	0	1	0	0	0	1	0
b3ed57e3-6475-40dc-8df6-b894d64edbb1	f85157af165dc4a041b745cece1e5f24cab2ee60	309	174	2020-11-30T06:40:23Z	FAO14644	GLFL278165	custom_ont_adaptor	barcode05	ONT_01_F	29	G	0	0	0	0	0	1	0	1
b3ed57e3-6475-40dc-8df6-b894d64edbb1	f85157af165dc4a041b745cece1e5f24cab2ee60	309	174	2020-11-30T06:40:23Z	FAO14644	GLFL278165	custom_ont_adaptor	barcode05	ONT_01_F	30	T	0	0	0	0	0	1	0	1
b3ed57e3-6475-40dc-8df6-b894d64edbb1	f85157af165dc4a041b745cece1e5f24cab2ee60	309	174	2020-11-30T06:40:23Z	FAO14644	GLFL278165	custom_ont_adaptor	barcode05	ONT_01_F	31	A	1	0	0	0	0	0	1	0
b3ed57e3-6475-40dc-8df6-b894d64edbb1	f85157af165dc4a041b745cece1e5f24cab2ee60	309	174	2020-11-30T06:40:23Z	FAO14644	GLFL278165	custom_ont_adaptor	barcode05	ONT_01_F	32	T	0	1	0	0	0	0	1	0
b3ed57e3-6475-40dc-8df6-b894d64edbb1	f85157af165dc4a041b745cece1e5f24cab2ee60	309	174	2020-11-30T06:40:23Z	FAO14644	GLFL278165	custom_ont_adaptor	barcode05	ONT_01_F	33	G	1	0	0	0	0	0	1	1
b3ed57e3-6475-40dc-8df6-b894d64edbb1	f85157af165dc4a041b745cece1e5f24cab2ee60	309	174	2020-11-30T06:40:23Z	FAO14644	GLFL278165	custom_ont_adaptor	barcode05	ONT_01_F	34	A	1	0	0	0	0	0	1	0
b3ed57e3-6475-40dc-8df6-b894d64edbb1	f85157af165dc4a041b745cece1e5f24cab2ee60	309	174	2020-11-30T06:40:23Z	FAO14644	GLFL278165	custom_ont_adaptor	barcode05	ONT_01_F	35	G	0	1	0	0	0	0	1	1
b3ed57e3-6475-40dc-8df6-b894d64edbb1	f85157af165dc4a041b745cece1e5f24cab2ee60	309	174	2020-11-30T06:40:23Z	FAO14644	GLFL278165	custom_ont_adaptor	barcode05	ONT_01_F	36	G	0	0	0	1	0	0	1	0
b3ed57e3-6475-40dc-8df6-b894d64edbb1	f85157af165dc4a041b745cece1e5f24cab2ee60	309	174	2020-11-30T06:40:23Z	FAO14644	GLFL278165	custom_ont_adaptor	barcode05	ONT_01_F	37	A	1	0	0	0	0	0	1	0
b3ed57e3-6475-40dc-8df6-b894d64edbb1	f85157af165dc4a041b745cece1e5f24cab2ee60	309	174	2020-11-30T06:40:23Z	FAO14644	GLFL278165	custom_ont_adaptor	barcode05	ONT_01_F	38	A	1	0	0	0	0	0	1	0
b3ed57e3-6475-40dc-8df6-b894d64edbb1	f85157af165dc4a041b745cece1e5f24cab2ee60	309	174	2020-11-30T06:40:23Z	FAO14644	GLFL278165	custom_ont_adaptor	barcode05	ONT_01_F	39	G	1	0	0	0	0	0	1	1
b3ed57e3-6475-40dc-8df6-b894d64edbb1	f85157af165dc4a041b745cece1e5f24cab2ee60	309	174	2020-11-30T06:40:23Z	FAO14644	GLFL278165	custom_ont_adaptor	barcode05	ONT_01_F	40	G	0	0	0	1	0	0	1	0
b3ed57e3-6475-40dc-8df6-b894d64edbb1	f85157af165dc4a041b745cece1e5f24cab2ee60	309	174	2020-11-30T06:40:23Z	FAO14644	GLFL278165	custom_ont_adaptor	barcode05	ONT_01_F	41	G	1	0	0	0	0	0	1	1
b3ed57e3-6475-40dc-8df6-b894d64edbb1	f85157af165dc4a041b745cece1e5f24cab2ee60	309	174	2020-11-30T06:40:23Z	FAO14644	GLFL278165	custom_ont_adaptor	barcode05	ONT_01_F	42	C	0	0	1	0	0	0	1	0
b3ed57e3-6475-40dc-8df6-b894d64edbb1	f85157af165dc4a041b745cece1e5f24cab2ee60	309	174	2020-11-30T06:40:23Z	FAO14644	GLFL278165	custom_ont_adaptor	barcode05	ONT_01_F	43	T	0	0	0	0	0	1	0	1
b3ed57e3-6475-40dc-8df6-b894d64edbb1	f85157af165dc4a041b745cece1e5f24cab2ee60	309	174	2020-11-30T06:40:23Z	FAO14644	GLFL278165	custom_ont_adaptor	barcode05	ONT_01_F	44	T	0	1	0	0	0	0	1	0
b3ed57e3-6475-40dc-8df6-b894d64edbb1	f85157af165dc4a041b745cece1e5f24cab2ee60	309	174	2020-11-30T06:40:23Z	FAO14644	GLFL278165	custom_ont_adaptor	barcode05	ONT_01_F	45	G	0	0	0	1	0	0	1	0
b3ed57e3-6475-40dc-8df6-b894d64edbb1	f85157af165dc4a041b745cece1e5f24cab2ee60	309	174	2020-11-30T06:40:23Z	FAO14644	GLFL278165	custom_ont_adaptor	barcode05	ONT_01_F	46	C	0	0	1	0	0	0	1	0
b3ed57e3-6475-40dc-8df6-b894d64edbb1	f85157af165dc4a041b745cece1e5f24cab2ee60	309	174	2020-11-30T06:40:23Z	FAO14644	GLFL278165	custom_ont_adaptor	barcode05	ONT_01_F	47	G	0	0	0	1	0	0	1	0
b3ed57e3-6475-40dc-8df6-b894d64edbb1	f85157af165dc4a041b745cece1e5f24cab2ee60	309	174	2020-11-30T06:40:23Z	FAO14644	GLFL278165	custom_ont_adaptor	barcode05	ONT_01_F	48	T	0	1	0	0	0	0	1	0
b3ed57e3-6475-40dc-8df6-b894d64edbb1	f85157af165dc4a041b745cece1e5f24cab2ee60	309	174	2020-11-30T06:40:23Z	FAO14644	GLFL278165	custom_ont_adaptor	barcode05	ONT_01_F	49	G	0	0	0	1	0	0	1	0
b3ed57e3-6475-40dc-8df6-b894d64edbb1	f85157af165dc4a041b745cece1e5f24cab2ee60	309	174	2020-11-30T06:40:23Z	FAO14644	GLFL278165	custom_ont_adaptor	barcode05	ONT_01_F	50	C	0	0	1	0	0	0	1	0
b3ed57e3-6475-40dc-8df6-b894d64edbb1	f85157af165dc4a041b745cece1e5f24cab2ee60	309	174	2020-11-30T06:40:23Z	FAO14644	GLFL278165	custom_ont_adaptor	barcode05	ONT_01_F	51	T	0	1	0	0	0	0	1	0
b3ed57e3-6475-40dc-8df6-b894d64edbb1	f85157af165dc4a041b745cece1e5f24cab2ee60	309	174	2020-11-30T06:40:23Z	FAO14644	GLFL278165	custom_ont_adaptor	barcode05	ONT_01_F	52	C	0	0	1	0	1	0	1	1
b3ed57e3-6475-40dc-8df6-b894d64edbb1	f85157af165dc4a041b745cece1e5f24cab2ee60	309	174	2020-11-30T06:40:23Z	FAO14644	GLFL278165	custom_ont_adaptor	barcode05	ONT_01_F	53	G	0	0	0	1	0	0	1	0
b3ed57e3-6475-40dc-8df6-b894d64edbb1	f85157af165dc4a041b745cece1e5f24cab2ee60	309	174	2020-11-30T06:40:23Z	FAO14644	GLFL278165	custom_ont_adaptor	barcode05	ONT_01_F	54	G	0	0	0	1	0	0	1	0
b3ed57e3-6475-40dc-8df6-b894d64edbb1	f85157af165dc4a041b745cece1e5f24cab2ee60	309	174	2020-11-30T06:40:23Z	FAO14644	GLFL278165	custom_ont_adaptor	barcode05	ONT_01_F	55	A	1	0	0	0	0	0	1	0
b3ed57e3-6475-40dc-8df6-b894d64edbb1	f85157af165dc4a041b745cece1e5f24cab2ee60	309	174	2020-11-30T06:40:23Z	FAO14644	GLFL278165	custom_ont_adaptor	barcode05	ONT_01_F	56	G	0	0	0	1	0	0	1	0
b3ed57e3-6475-40dc-8df6-b894d64edbb1	f85157af165dc4a041b745cece1e5f24cab2ee60	309	174	2020-11-30T06:40:23Z	FAO14644	GLFL278165	custom_ont_adaptor	barcode05	ONT_01_F	57	A	1	0	0	0	0	0	1	0
b3ed57e3-6475-40dc-8df6-b894d64edbb1	f85157af165dc4a041b745cece1e5f24cab2ee60	309	174	2020-11-30T06:40:23Z	FAO14644	GLFL278165	custom_ont_adaptor	barcode05	ONT_01_F	58	C	0	0	1	0	0	0	1	0
b3ed57e3-6475-40dc-8df6-b894d64edbb1	f85157af165dc4a041b745cece1e5f24cab2ee60	309	174	2020-11-30T06:40:23Z	FAO14644	GLFL278165	custom_ont_adaptor	barcode05	ONT_01_F	59	T	0	1	0	0	0	0	1	0
b3ed57e3-6475-40dc-8df6-b894d64edbb1	f85157af165dc4a041b745cece1e5f24cab2ee60	309	174	2020-11-30T06:40:23Z	FAO14644	GLFL278165	custom_ont_adaptor	barcode05	ONT_01_F	60	A	1	0	0	0	0	0	1	0
b3ed57e3-6475-40dc-8df6-b894d64edbb1	f85157af165dc4a041b745cece1e5f24cab2ee60	309	174	2020-11-30T06:40:23Z	FAO14644	GLFL278165	custom_ont_adaptor	barcode05	ONT_01_F	61	A	1	0	0	0	0	0	1	0
b3ed57e3-6475-40dc-8df6-b894d64edbb1	f85157af165dc4a041b745cece1e5f24cab2ee60	309	174	2020-11-30T06:40:23Z	FAO14644	GLFL278165	custom_ont_adaptor	barcode05	ONT_01_F	62	G	0	0	0	1	0	0	1	0
b3ed57e3-6475-40dc-8df6-b894d64edbb1	f85157af165dc4a041b745cece1e5f24cab2ee60	309	174	2020-11-30T06:40:23Z	FAO14644	GLFL278165	custom_ont_adaptor	barcode05	ONT_01_F	63	G	0	0	0	1	0	0	1	0
b3ed57e3-6475-40dc-8df6-b894d64edbb1	f85157af165dc4a041b745cece1e5f24cab2ee60	309	174	2020-11-30T06:40:23Z	FAO14644	GLFL278165	custom_ont_adaptor	barcode05	ONT_01_F	64	T	0	1	0	0	0	0	1	0
b3ed57e3-6475-40dc-8df6-b894d64edbb1	f85157af165dc4a041b745cece1e5f24cab2ee60	309	174	2020-11-30T06:40:23Z	FAO14644	GLFL278165	custom_ont_adaptor	barcode05	ONT_01_F	65	A	1	0	0	0	0	0	1	0
b3ed57e3-6475-40dc-8df6-b894d64edbb1	f85157af165dc4a041b745cece1e5f24cab2ee60	309	174	2020-11-30T06:40:23Z	FAO14644	GLFL278165	custom_ont_adaptor	barcode05	ONT_01_F	66	A	1	0	0	0	0	0	1	0
b3ed57e3-6475-40dc-8df6-b894d64edbb1	f85157af165dc4a041b745cece1e5f24cab2ee60	309	174	2020-11-30T06:40:23Z	FAO14644	GLFL278165	custom_ont_adaptor	barcode05	ONT_01_F	67	T	0	1	0	0	0	0	1	0
b3ed57e3-6475-40dc-8df6-b894d64edbb1	f85157af165dc4a041b745cece1e5f24cab2ee60	309	174	2020-11-30T06:40:23Z	FAO14644	GLFL278165	custom_ont_adaptor	barcode05	ONT_01_F	68	C	0	0	1	0	0	0	1	0
b3ed57e3-6475-40dc-8df6-b894d64edbb1	f85157af165dc4a041b745cece1e5f24cab2ee60	309	174	2020-11-30T06:40:23Z	FAO14644	GLFL278165	custom_ont_adaptor	barcode05	ONT_01_F	69	C	0	0	1	0	0	0	1	0
b3ed57e3-6475-40dc-8df6-b894d64edbb1	f85157af165dc4a041b745cece1e5f24cab2ee60	309	174	2020-11-30T06:40:23Z	FAO14644	GLFL278165	custom_ont_adaptor	barcode05	ONT_01_F	70	A	1	0	0	0	0	0	1	0
b3ed57e3-6475-40dc-8df6-b894d64edbb1	f85157af165dc4a041b745cece1e5f24cab2ee60	309	174	2020-11-30T06:40:23Z	FAO14644	GLFL278165	custom_ont_adaptor	barcode05	ONT_01_F	71	T	0	1	0	0	0	0	1	0
b3ed57e3-6475-40dc-8df6-b894d64edbb1	f85157af165dc4a041b745cece1e5f24cab2ee60	309	174	2020-11-30T06:40:23Z	FAO14644	GLFL278165	custom_ont_adaptor	barcode05	ONT_01_F	72	G	0	0	0	1	0	0	1	0
b3ed57e3-6475-40dc-8df6-b894d64edbb1	f85157af165dc4a041b745cece1e5f24cab2ee60	309	174	2020-11-30T06:40:23Z	FAO14644	GLFL278165	custom_ont_adaptor	barcode05	ONT_01_F	73	T	0	1	0	0	0	0	1	0
b3ed57e3-6475-40dc-8df6-b894d64edbb1	f85157af165dc4a041b745cece1e5f24cab2ee60	309	174	2020-11-30T06:40:23Z	FAO14644	GLFL278165	custom_ont_adaptor	barcode05	ONT_01_F	74	A	1	0	0	0	0	0	1	0
b3ed57e3-6475-40dc-8df6-b894d64edbb1	f85157af165dc4a041b745cece1e5f24cab2ee60	309	174	2020-11-30T06:40:23Z	FAO14644	GLFL278165	custom_ont_adaptor	barcode05	ONT_01_F	75	A	1	0	0	0	0	0	1	0
b3ed57e3-6475-40dc-8df6-b894d64edbb1	f85157af165dc4a041b745cece1e5f24cab2ee60	309	174	2020-11-30T06:40:23Z	FAO14644	GLFL278165	custom_ont_adaptor	barcode05	ONT_01_F	76	C	0	0	1	0	0	0	1	0
b3ed57e3-6475-40dc-8df6-b894d64edbb1	f85157af165dc4a041b745cece1e5f24cab2ee60	309	174	2020-11-30T06:40:23Z	FAO14644	GLFL278165	custom_ont_adaptor	barcode05	ONT_01_F	77	A	1	0	0	0	1	0	1	1
b3ed57e3-6475-40dc-8df6-b894d64edbb1	f85157af165dc4a041b745cece1e5f24cab2ee60	309	174	2020-11-30T06:40:23Z	FAO14644	GLFL278165	custom_ont_adaptor	barcode05	ONT_01_F	78	C	0	0	1	0	0	0	1	0
b3ed57e3-6475-40dc-8df6-b894d64edbb1	f85157af165dc4a041b745cece1e5f24cab2ee60	309	174	2020-11-30T06:40:23Z	FAO14644	GLFL278165	custom_ont_adaptor	barcode05	ONT_01_F	79	C	0	0	1	0	0	0	1	0
b3ed57e3-6475-40dc-8df6-b894d64edbb1	f85157af165dc4a041b745cece1e5f24cab2ee60	309	174	2020-11-30T06:40:23Z	FAO14644	GLFL278165	custom_ont_adaptor	barcode05	ONT_01_F	80	A	1	0	0	0	0	0	1	0
b3ed57e3-6475-40dc-8df6-b894d64edbb1	f85157af165dc4a041b745cece1e5f24cab2ee60	309	174	2020-11-30T06:40:23Z	FAO14644	GLFL278165	custom_ont_adaptor	barcode05	ONT_01_F	81	T	0	1	0	0	0	0	1	0
b3ed57e3-6475-40dc-8df6-b894d64edbb1	f85157af165dc4a041b745cece1e5f24cab2ee60	309	174	2020-11-30T06:40:23Z	FAO14644	GLFL278165	custom_ont_adaptor	barcode05	ONT_01_F	82	G	0	0	0	1	0	0	1	0
b3ed57e3-6475-40dc-8df6-b894d64edbb1	f85157af165dc4a041b745cece1e5f24cab2ee60	309	174	2020-11-30T06:40:23Z	FAO14644	GLFL278165	custom_ont_adaptor	barcode05	ONT_01_F	83	A	1	0	0	0	0	0	1	0
b3ed57e3-6475-40dc-8df6-b894d64edbb1	f85157af165dc4a041b745cece1e5f24cab2ee60	309	174	2020-11-30T06:40:23Z	FAO14644	GLFL278165	custom_ont_adaptor	barcode05	ONT_01_F	84	A	1	0	0	0	0	0	1	0
b3ed57e3-6475-40dc-8df6-b894d64edbb1	f85157af165dc4a041b745cece1e5f24cab2ee60	309	174	2020-11-30T06:40:23Z	FAO14644	GLFL278165	custom_ont_adaptor	barcode05	ONT_01_F	85	C	0	0	1	0	0	0	1	0
b3ed57e3-6475-40dc-8df6-b894d64edbb1	f85157af165dc4a041b745cece1e5f24cab2ee60	309	174	2020-11-30T06:40:23Z	FAO14644	GLFL278165	custom_ont_adaptor	barcode05	ONT_01_F	86	A	1	0	0	0	0	0	1	0
b3ed57e3-6475-40dc-8df6-b894d64edbb1	f85157af165dc4a041b745cece1e5f24cab2ee60	309	174	2020-11-30T06:40:23Z	FAO14644	GLFL278165	custom_ont_adaptor	barcode05	ONT_01_F	87	C	0	0	1	0	0	0	1	0
b3ed57e3-6475-40dc-8df6-b894d64edbb1	f85157af165dc4a041b745cece1e5f24cab2ee60	309	174	2020-11-30T06:40:23Z	FAO14644	GLFL278165	custom_ont_adaptor	barcode05	ONT_01_F	88	A	1	0	0	0	0	0	1	0
b3ed57e3-6475-40dc-8df6-b894d64edbb1	f85157af165dc4a041b745cece1e5f24cab2ee60	309	174	2020-11-30T06:40:23Z	FAO14644	GLFL278165	custom_ont_adaptor	barcode05	ONT_01_F	89	T	0	1	0	0	0	0	1	0
b3ed57e3-6475-40dc-8df6-b894d64edbb1	f85157af165dc4a041b745cece1e5f24cab2ee60	309	174	2020-11-30T06:40:23Z	FAO14644	GLFL278165	custom_ont_adaptor	barcode05	ONT_01_F	90	C	0	0	1	0	0	0	1	0
ReadName	runid	read	ch	start_time	flow_cell_id	protocol_group_id	sample_id	barcode	Chrom	Number	REF_NT	A	T	C	G	Ins	Del	Coverage	Error
b96ef374-8ff4-48a6-b645-5997e05b95d7	f85157af165dc4a041b745cece1e5f24cab2ee60	361	469	2020-11-30T06:40:36Z	FAO14644	GLFL278165	custom_ont_adaptor	barcode05	ONT_01_F	1	A	1	0	0	0	0	0	1	0
b96ef374-8ff4-48a6-b645-5997e05b95d7	f85157af165dc4a041b745cece1e5f24cab2ee60	361	469	2020-11-30T06:40:36Z	FAO14644	GLFL278165	custom_ont_adaptor	barcode05	ONT_01_F	2	A	1	0	0	0	0	0	1	0
b96ef374-8ff4-48a6-b645-5997e05b95d7	f85157af165dc4a041b745cece1e5f24cab2ee60	361	469	2020-11-30T06:40:36Z	FAO14644	GLFL278165	custom_ont_adaptor	barcode05	ONT_01_F	3	C	0	0	1	0	0	0	1	0
b96ef374-8ff4-48a6-b645-5997e05b95d7	f85157af165dc4a041b745cece1e5f24cab2ee60	361	469	2020-11-30T06:40:36Z	FAO14644	GLFL278165	custom_ont_adaptor	barcode05	ONT_01_F	4	T	0	1	0	0	0	0	1	0
b96ef374-8ff4-48a6-b645-5997e05b95d7	f85157af165dc4a041b745cece1e5f24cab2ee60	361	469	2020-11-30T06:40:36Z	FAO14644	GLFL278165	custom_ont_adaptor	barcode05	ONT_01_F	5	G	0	0	0	1	0	0	1	0
b96ef374-8ff4-48a6-b645-5997e05b95d7	f85157af165dc4a041b745cece1e5f24cab2ee60	361	469	2020-11-30T06:40:36Z	FAO14644	GLFL278165	custom_ont_adaptor	barcode05	ONT_01_F	6	A	1	0	0	0	0	0	1	0
b96ef374-8ff4-48a6-b645-5997e05b95d7	f85157af165dc4a041b745cece1e5f24cab2ee60	361	469	2020-11-30T06:40:36Z	FAO14644	GLFL278165	custom_ont_adaptor	barcode05	ONT_01_F	7	A	1	0	0	0	0	0	1	0
b96ef374-8ff4-48a6-b645-5997e05b95d7	f85157af165dc4a041b745cece1e5f24cab2ee60	361	469	2020-11-30T06:40:36Z	FAO14644	GLFL278165	custom_ont_adaptor	barcode05	ONT_01_F	8	T	0	1	0	0	0	0	1	0
b96ef374-8ff4-48a6-b645-5997e05b95d7	f85157af165dc4a041b745cece1e5f24cab2ee60	361	469	2020-11-30T06:40:36Z	FAO14644	GLFL278165	custom_ont_adaptor	barcode05	ONT_01_F	9	G	0	0	0	1	0	0	1	0
b96ef374-8ff4-48a6-b645-5997e05b95d7	f85157af165dc4a041b745cece1e5f24cab2ee60	361	469	2020-11-30T06:40:36Z	FAO14644	GLFL278165	custom_ont_adaptor	barcode05	ONT_01_F	10	A	1	0	0	0	0	0	1	0
b96ef374-8ff4-48a6-b645-5997e05b95d7	f85157af165dc4a041b745cece1e5f24cab2ee60	361	469	2020-11-30T06:40:36Z	FAO14644	GLFL278165	custom_ont_adaptor	barcode05	ONT_01_F	11	T	0	1	0	0	0	0	1	0
b96ef374-8ff4-48a6-b645-5997e05b95d7	f85157af165dc4a041b745cece1e5f24cab2ee60	361	469	2020-11-30T06:40:36Z	FAO14644	GLFL278165	custom_ont_adaptor	barcode05	ONT_01_F	12	A	1	0	0	0	0	0	1	0
b96ef374-8ff4-48a6-b645-5997e05b95d7	f85157af165dc4a041b745cece1e5f24cab2ee60	361	469	2020-11-30T06:40:36Z	FAO14644	GLFL278165	custom_ont_adaptor	barcode05	ONT_01_F	13	T	0	1	0	0	0	0	1	0
b96ef374-8ff4-48a6-b645-5997e05b95d7	f85157af165dc4a041b745cece1e5f24cab2ee60	361	469	2020-11-30T06:40:36Z	FAO14644	GLFL278165	custom_ont_adaptor	barcode05	ONT_01_F	14	C	0	0	1	0	0	0	1	0
b96ef374-8ff4-48a6-b645-5997e05b95d7	f85157af165dc4a041b745cece1e5f24cab2ee60	361	469	2020-11-30T06:40:36Z	FAO14644	GLFL278165	custom_ont_adaptor	barcode05	ONT_01_F	15	A	1	0	0	0	0	0	1	0
b96ef374-8ff4-48a6-b645-5997e05b95d7	f85157af165dc4a041b745cece1e5f24cab2ee60	361	469	2020-11-30T06:40:36Z	FAO14644	GLFL278165	custom_ont_adaptor	barcode05	ONT_01_F	16	G	0	0	0	1	0	0	1	0
b96ef374-8ff4-48a6-b645-5997e05b95d7	f85157af165dc4a041b745cece1e5f24cab2ee60	361	469	2020-11-30T06:40:36Z	FAO14644	GLFL278165	custom_ont_adaptor	barcode05	ONT_01_F	17	T	0	1	0	0	0	0	1	0
b96ef374-8ff4-48a6-b645-5997e05b95d7	f85157af165dc4a041b745cece1e5f24cab2ee60	361	469	2020-11-30T06:40:36Z	FAO14644	GLFL278165	custom_ont_adaptor	barcode05	ONT_01_F	18	C	0	0	1	0	0	0	1	0
b96ef374-8ff4-48a6-b645-5997e05b95d7	f85157af165dc4a041b745cece1e5f24cab2ee60	361	469	2020-11-30T06:40:36Z	FAO14644	GLFL278165	custom_ont_adaptor	barcode05	ONT_01_F	19	A	1	0	0	0	0	0	1	0
b96ef374-8ff4-48a6-b645-5997e05b95d7	f85157af165dc4a041b745cece1e5f24cab2ee60	361	469	2020-11-30T06:40:36Z	FAO14644	GLFL278165	custom_ont_adaptor	barcode05	ONT_01_F	20	T	0	1	0	0	0	0	1	0
b96ef374-8ff4-48a6-b645-5997e05b95d7	f85157af165dc4a041b745cece1e5f24cab2ee60	361	469	2020-11-30T06:40:36Z	FAO14644	GLFL278165	custom_ont_adaptor	barcode05	ONT_01_F	21	C	0	0	1	0	0	0	1	0
b96ef374-8ff4-48a6-b645-5997e05b95d7	f85157af165dc4a041b745cece1e5f24cab2ee60	361	469	2020-11-30T06:40:36Z	FAO14644	GLFL278165	custom_ont_adaptor	barcode05	ONT_01_F	22	T	0	1	0	0	0	0	1	0
b96ef374-8ff4-48a6-b645-5997e05b95d7	f85157af165dc4a041b745cece1e5f24cab2ee60	361	469	2020-11-30T06:40:36Z	FAO14644	GLFL278165	custom_ont_adaptor	barcode05	ONT_01_F	23	A	1	0	0	0	0	0	1	0
b96ef374-8ff4-48a6-b645-5997e05b95d7	f85157af165dc4a041b745cece1e5f24cab2ee60	361	469	2020-11-30T06:40:36Z	FAO14644	GLFL278165	custom_ont_adaptor	barcode05	ONT_01_F	24	G	0	0	0	1	0	0	1	0
b96ef374-8ff4-48a6-b645-5997e05b95d7	f85157af165dc4a041b745cece1e5f24cab2ee60	361	469	2020-11-30T06:40:36Z	FAO14644	GLFL278165	custom_ont_adaptor	barcode05	ONT_01_F	25	C	0	0	1	0	0	0	1	0
b96ef374-8ff4-48a6-b645-5997e05b95d7	f85157af165dc4a041b745cece1e5f24cab2ee60	361	469	2020-11-30T06:40:36Z	FAO14644	GLFL278165	custom_ont_adaptor	barcode05	ONT_01_F	26	A	1	0	0	0	0	0	1	0
b96ef374-8ff4-48a6-b645-5997e05b95d7	f85157af165dc4a041b745cece1e5f24cab2ee60	361	469	2020-11-30T06:40:36Z	FAO14644	GLFL278165	custom_ont_adaptor	barcode05	ONT_01_F	27	T	0	1	0	0	0	0	1	0
b96ef374-8ff4-48a6-b645-5997e05b95d7	f85157af165dc4a041b745cece1e5f24cab2ee60	361	469	2020-11-30T06:40:36Z	FAO14644	GLFL278165	custom_ont_adaptor	barcode05	ONT_01_F	28	C	0	0	1	0	0	0	1	0
b96ef374-8ff4-48a6-b645-5997e05b95d7	f85157af165dc4a041b745cece1e5f24cab2ee60	361	469	2020-11-30T06:40:36Z	FAO14644	GLFL278165	custom_ont_adaptor	barcode05	ONT_01_F	29	G	0	0	0	1	0	0	1	0
b96ef374-8ff4-48a6-b645-5997e05b95d7	f85157af165dc4a041b745cece1e5f24cab2ee60	361	469	2020-11-30T06:40:36Z	FAO14644	GLFL278165	custom_ont_adaptor	barcode05	ONT_01_F	30	T	0	1	0	0	0	0	1	0
b96ef374-8ff4-48a6-b645-5997e05b95d7	f85157af165dc4a041b745cece1e5f24cab2ee60	361	469	2020-11-30T06:40:36Z	FAO14644	GLFL278165	custom_ont_adaptor	barcode05	ONT_01_F	31	A	1	0	0	0	0	0	1	0
b96ef374-8ff4-48a6-b645-5997e05b95d7	f85157af165dc4a041b745cece1e5f24cab2ee60	361	469	2020-11-30T06:40:36Z	FAO14644	GLFL278165	custom_ont_adaptor	barcode05	ONT_01_F	32	T	0	1	0	0	0	0	1	0
b96ef374-8ff4-48a6-b645-5997e05b95d7	f85157af165dc4a041b745cece1e5f24cab2ee60	361	469	2020-11-30T06:40:36Z	FAO14644	GLFL278165	custom_ont_adaptor	barcode05	ONT_01_F	33	G	0	0	0	1	0	0	1	0
b96ef374-8ff4-48a6-b645-5997e05b95d7	f85157af165dc4a041b745cece1e5f24cab2ee60	361	469	2020-11-30T06:40:36Z	FAO14644	GLFL278165	custom_ont_adaptor	barcode05	ONT_01_F	34	A	1	0	0	0	0	0	1	0
b96ef374-8ff4-48a6-b645-5997e05b95d7	f85157af165dc4a041b745cece1e5f24cab2ee60	361	469	2020-11-30T06:40:36Z	FAO14644	GLFL278165	custom_ont_adaptor	barcode05	ONT_01_F	35	G	0	0	0	1	0	0	1	0
b96ef374-8ff4-48a6-b645-5997e05b95d7	f85157af165dc4a041b745cece1e5f24cab2ee60	361	469	2020-11-30T06:40:36Z	FAO14644	GLFL278165	custom_ont_adaptor	barcode05	ONT_01_F	36	G	0	0	0	1	0	0	1	0
b96ef374-8ff4-48a6-b645-5997e05b95d7	f85157af165dc4a041b745cece1e5f24cab2ee60	361	469	2020-11-30T06:40:36Z	FAO14644	GLFL278165	custom_ont_adaptor	barcode05	ONT_01_F	37	A	1	0	0	0	0	0	1	0
b96ef374-8ff4-48a6-b645-5997e05b95d7	f85157af165dc4a041b745cece1e5f24cab2ee60	361	469	2020-11-30T06:40:36Z	FAO14644	GLFL278165	custom_ont_adaptor	barcode05	ONT_01_F	38	A	1	0	0	0	0	0	1	0
b96ef374-8ff4-48a6-b645-5997e05b95d7	f85157af165dc4a041b745cece1e5f24cab2ee60	361	469	2020-11-30T06:40:36Z	FAO14644	GLFL278165	custom_ont_adaptor	barcode05	ONT_01_F	39	G	0	0	0	1	0	0	1	0
b96ef374-8ff4-48a6-b645-5997e05b95d7	f85157af165dc4a041b745cece1e5f24cab2ee60	361	469	2020-11-30T06:40:36Z	FAO14644	GLFL278165	custom_ont_adaptor	barcode05	ONT_01_F	40	G	0	0	0	1	0	0	1	0
b96ef374-8ff4-48a6-b645-5997e05b95d7	f85157af165dc4a041b745cece1e5f24cab2ee60	361	469	2020-11-30T06:40:36Z	FAO14644	GLFL278165	custom_ont_adaptor	barcode05	ONT_01_F	41	G	0	0	0	1	0	0	1	0
b96ef374-8ff4-48a6-b645-5997e05b95d7	f85157af165dc4a041b745cece1e5f24cab2ee60	361	469	2020-11-30T06:40:36Z	FAO14644	GLFL278165	custom_ont_adaptor	barcode05	ONT_01_F	42	C	0	0	1	0	0	0	1	0
b96ef374-8ff4-48a6-b645-5997e05b95d7	f85157af165dc4a041b745cece1e5f24cab2ee60	361	469	2020-11-30T06:40:36Z	FAO14644	GLFL278165	custom_ont_adaptor	barcode05	ONT_01_F	43	T	0	1	0	0	0	0	1	0
b96ef374-8ff4-48a6-b645-5997e05b95d7	f85157af165dc4a041b745cece1e5f24cab2ee60	361	469	2020-11-30T06:40:36Z	FAO14644	GLFL278165	custom_ont_adaptor	barcode05	ONT_01_F	44	T	0	1	0	0	0	0	1	0
b96ef374-8ff4-48a6-b645-5997e05b95d7	f85157af165dc4a041b745cece1e5f24cab2ee60	361	469	2020-11-30T06:40:36Z	FAO14644	GLFL278165	custom_ont_adaptor	barcode05	ONT_01_F	45	G	0	0	0	1	0	0	1	0
b96ef374-8ff4-48a6-b645-5997e05b95d7	f85157af165dc4a041b745cece1e5f24cab2ee60	361	469	2020-11-30T06:40:36Z	FAO14644	GLFL278165	custom_ont_adaptor	barcode05	ONT_01_F	46	C	0	0	1	0	0	0	1	0
b96ef374-8ff4-48a6-b645-5997e05b95d7	f85157af165dc4a041b745cece1e5f24cab2ee60	361	469	2020-11-30T06:40:36Z	FAO14644	GLFL278165	custom_ont_adaptor	barcode05	ONT_01_F	47	G	0	0	0	1	0	0	1	0
b96ef374-8ff4-48a6-b645-5997e05b95d7	f85157af165dc4a041b745cece1e5f24cab2ee60	361	469	2020-11-30T06:40:36Z	FAO14644	GLFL278165	custom_ont_adaptor	barcode05	ONT_01_F	48	T	0	1	0	0	0	0	1	0
b96ef374-8ff4-48a6-b645-5997e05b95d7	f85157af165dc4a041b745cece1e5f24cab2ee60	361	469	2020-11-30T06:40:36Z	FAO14644	GLFL278165	custom_ont_adaptor	barcode05	ONT_01_F	49	G	0	0	0	1	0	0	1	0
b96ef374-8ff4-48a6-b645-5997e05b95d7	f85157af165dc4a041b745cece1e5f24cab2ee60	361	469	2020-11-30T06:40:36Z	FAO14644	GLFL278165	custom_ont_adaptor	barcode05	ONT_01_F	50	C	0	0	1	0	0	0	1	0
b96ef374-8ff4-48a6-b645-5997e05b95d7	f85157af165dc4a041b745cece1e5f24cab2ee60	361	469	2020-11-30T06:40:36Z	FAO14644	GLFL278165	custom_ont_adaptor	barcode05	ONT_01_F	51	T	0	1	0	0	0	0	1	0
b96ef374-8ff4-48a6-b645-5997e05b95d7	f85157af165dc4a041b745cece1e5f24cab2ee60	361	469	2020-11-30T06:40:36Z	FAO14644	GLFL278165	custom_ont_adaptor	barcode05	ONT_01_F	52	C	0	0	1	0	0	0	1	0
b96ef374-8ff4-48a6-b645-5997e05b95d7	f85157af165dc4a041b745cece1e5f24cab2ee60	361	469	2020-11-30T06:40:36Z	FAO14644	GLFL278165	custom_ont_adaptor	barcode05	ONT_01_F	53	G	0	0	0	1	0	0	1	0
b96ef374-8ff4-48a6-b645-5997e05b95d7	f85157af165dc4a041b745cece1e5f24cab2ee60	361	469	2020-11-30T06:40:36Z	FAO14644	GLFL278165	custom_ont_adaptor	barcode05	ONT_01_F	54	G	0	0	0	1	0	0	1	0
b96ef374-8ff4-48a6-b645-5997e05b95d7	f85157af165dc4a041b745cece1e5f24cab2ee60	361	469	2020-11-30T06:40:36Z	FAO14644	GLFL278165	custom_ont_adaptor	barcode05	ONT_01_F	55	A	1	0	0	0	0	0	1	0
b96ef374-8ff4-48a6-b645-5997e05b95d7	f85157af165dc4a041b745cece1e5f24cab2ee60	361	469	2020-11-30T06:40:36Z	FAO14644	GLFL278165	custom_ont_adaptor	barcode05	ONT_01_F	56	G	0	0	0	1	0	0	1	0
b96ef374-8ff4-48a6-b645-5997e05b95d7	f85157af165dc4a041b745cece1e5f24cab2ee60	361	469	2020-11-30T06:40:36Z	FAO14644	GLFL278165	custom_ont_adaptor	barcode05	ONT_01_F	57	A	1	0	0	0	0	0	1	0
b96ef374-8ff4-48a6-b645-5997e05b95d7	f85157af165dc4a041b745cece1e5f24cab2ee60	361	469	2020-11-30T06:40:36Z	FAO14644	GLFL278165	custom_ont_adaptor	barcode05	ONT_01_F	58	C	0	0	1	0	0	0	1	0
b96ef374-8ff4-48a6-b645-5997e05b95d7	f85157af165dc4a041b745cece1e5f24cab2ee60	361	469	2020-11-30T06:40:36Z	FAO14644	GLFL278165	custom_ont_adaptor	barcode05	ONT_01_F	59	T	0	1	0	0	1	0	1	1
b96ef374-8ff4-48a6-b645-5997e05b95d7	f85157af165dc4a041b745cece1e5f24cab2ee60	361	469	2020-11-30T06:40:36Z	FAO14644	GLFL278165	custom_ont_adaptor	barcode05	ONT_01_F	60	A	1	0	0	0	0	0	1	0
b96ef374-8ff4-48a6-b645-5997e05b95d7	f85157af165dc4a041b745cece1e5f24cab2ee60	361	469	2020-11-30T06:40:36Z	FAO14644	GLFL278165	custom_ont_adaptor	barcode05	ONT_01_F	61	A	1	0	0	0	0	0	1	0
b96ef374-8ff4-48a6-b645-5997e05b95d7	f85157af165dc4a041b745cece1e5f24cab2ee60	361	469	2020-11-30T06:40:36Z	FAO14644	GLFL278165	custom_ont_adaptor	barcode05	ONT_01_F	62	G	0	0	0	1	0	0	1	0
b96ef374-8ff4-48a6-b645-5997e05b95d7	f85157af165dc4a041b745cece1e5f24cab2ee60	361	469	2020-11-30T06:40:36Z	FAO14644	GLFL278165	custom_ont_adaptor	barcode05	ONT_01_F	63	G	0	0	0	1	0	0	1	0
b96ef374-8ff4-48a6-b645-5997e05b95d7	f85157af165dc4a041b745cece1e5f24cab2ee60	361	469	2020-11-30T06:40:36Z	FAO14644	GLFL278165	custom_ont_adaptor	barcode05	ONT_01_F	64	T	0	1	0	0	0	0	1	0
b96ef374-8ff4-48a6-b645-5997e05b95d7	f85157af165dc4a041b745cece1e5f24cab2ee60	361	469	2020-11-30T06:40:36Z	FAO14644	GLFL278165	custom_ont_adaptor	barcode05	ONT_01_F	65	A	1	0	0	0	0	0	1	0
b96ef374-8ff4-48a6-b645-5997e05b95d7	f85157af165dc4a041b745cece1e5f24cab2ee60	361	469	2020-11-30T06:40:36Z	FAO14644	GLFL278165	custom_ont_adaptor	barcode05	ONT_01_F	66	A	1	0	0	0	0	0	1	0
b96ef374-8ff4-48a6-b645-5997e05b95d7	f85157af165dc4a041b745cece1e5f24cab2ee60	361	469	2020-11-30T06:40:36Z	FAO14644	GLFL278165	custom_ont_adaptor	barcode05	ONT_01_F	67	T	0	1	0	0	0	0	1	0
b96ef374-8ff4-48a6-b645-5997e05b95d7	f85157af165dc4a041b745cece1e5f24cab2ee60	361	469	2020-11-30T06:40:36Z	FAO14644	GLFL278165	custom_ont_adaptor	barcode05	ONT_01_F	68	C	0	0	1	0	0	0	1	0
b96ef374-8ff4-48a6-b645-5997e05b95d7	f85157af165dc4a041b745cece1e5f24cab2ee60	361	469	2020-11-30T06:40:36Z	FAO14644	GLFL278165	custom_ont_adaptor	barcode05	ONT_01_F	69	C	0	0	1	0	0	0	1	0
b96ef374-8ff4-48a6-b645-5997e05b95d7	f85157af165dc4a041b745cece1e5f24cab2ee60	361	469	2020-11-30T06:40:36Z	FAO14644	GLFL278165	custom_ont_adaptor	barcode05	ONT_01_F	70	A	1	0	0	0	0	0	1	0
b96ef374-8ff4-48a6-b645-5997e05b95d7	f85157af165dc4a041b745cece1e5f24cab2ee60	361	469	2020-11-30T06:40:36Z	FAO14644	GLFL278165	custom_ont_adaptor	barcode05	ONT_01_F	71	T	0	1	0	0	0	0	1	0
b96ef374-8ff4-48a6-b645-5997e05b95d7	f85157af165dc4a041b745cece1e5f24cab2ee60	361	469	2020-11-30T06:40:36Z	FAO14644	GLFL278165	custom_ont_adaptor	barcode05	ONT_01_F	72	G	0	0	0	1	0	0	1	0
b96ef374-8ff4-48a6-b645-5997e05b95d7	f85157af165dc4a041b745cece1e5f24cab2ee60	361	469	2020-11-30T06:40:36Z	FAO14644	GLFL278165	custom_ont_adaptor	barcode05	ONT_01_F	73	T	0	1	0	0	0	0	1	0
b96ef374-8ff4-48a6-b645-5997e05b95d7	f85157af165dc4a041b745cece1e5f24cab2ee60	361	469	2020-11-30T06:40:36Z	FAO14644	GLFL278165	custom_ont_adaptor	barcode05	ONT_01_F	74	A	1	0	0	0	0	0	1	0
b96ef374-8ff4-48a6-b645-5997e05b95d7	f85157af165dc4a041b745cece1e5f24cab2ee60	361	469	2020-11-30T06:40:36Z	FAO14644	GLFL278165	custom_ont_adaptor	barcode05	ONT_01_F	75	A	1	0	0	0	0	0	1	0
b96ef374-8ff4-48a6-b645-5997e05b95d7	f85157af165dc4a041b745cece1e5f24cab2ee60	361	469	2020-11-30T06:40:36Z	FAO14644	GLFL278165	custom_ont_adaptor	barcode05	ONT_01_F	76	C	0	0	1	0	0	0	1	0
b96ef374-8ff4-48a6-b645-5997e05b95d7	f85157af165dc4a041b745cece1e5f24cab2ee60	361	469	2020-11-30T06:40:36Z	FAO14644	GLFL278165	custom_ont_adaptor	barcode05	ONT_01_F	77	A	1	0	0	0	0	0	1	0
b96ef374-8ff4-48a6-b645-5997e05b95d7	f85157af165dc4a041b745cece1e5f24cab2ee60	361	469	2020-11-30T06:40:36Z	FAO14644	GLFL278165	custom_ont_adaptor	barcode05	ONT_01_F	78	C	0	0	1	0	0	0	1	0
b96ef374-8ff4-48a6-b645-5997e05b95d7	f85157af165dc4a041b745cece1e5f24cab2ee60	361	469	2020-11-30T06:40:36Z	FAO14644	GLFL278165	custom_ont_adaptor	barcode05	ONT_01_F	79	C	0	0	1	0	0	0	1	0
b96ef374-8ff4-48a6-b645-5997e05b95d7	f85157af165dc4a041b745cece1e5f24cab2ee60	361	469	2020-11-30T06:40:36Z	FAO14644	GLFL278165	custom_ont_adaptor	barcode05	ONT_01_F	80	A	1	0	0	0	0	0	1	0
b96ef374-8ff4-48a6-b645-5997e05b95d7	f85157af165dc4a041b745cece1e5f24cab2ee60	361	469	2020-11-30T06:40:36Z	FAO14644	GLFL278165	custom_ont_adaptor	barcode05	ONT_01_F	81	T	0	1	0	0	0	0	1	0
b96ef374-8ff4-48a6-b645-5997e05b95d7	f85157af165dc4a041b745cece1e5f24cab2ee60	361	469	2020-11-30T06:40:36Z	FAO14644	GLFL278165	custom_ont_adaptor	barcode05	ONT_01_F	82	G	0	0	0	1	0	0	1	0
b96ef374-8ff4-48a6-b645-5997e05b95d7	f85157af165dc4a041b745cece1e5f24cab2ee60	361	469	2020-11-30T06:40:36Z	FAO14644	GLFL278165	custom_ont_adaptor	barcode05	ONT_01_F	83	A	1	0	0	0	0	0	1	0
b96ef374-8ff4-48a6-b645-5997e05b95d7	f85157af165dc4a041b745cece1e5f24cab2ee60	361	469	2020-11-30T06:40:36Z	FAO14644	GLFL278165	custom_ont_adaptor	barcode05	ONT_01_F	84	A	1	0	0	0	0	0	1	0
b96ef374-8ff4-48a6-b645-5997e05b95d7	f85157af165dc4a041b745cece1e5f24cab2ee60	361	469	2020-11-30T06:40:36Z	FAO14644	GLFL278165	custom_ont_adaptor	barcode05	ONT_01_F	85	C	0	0	1	0	0	0	1	0
b96ef374-8ff4-48a6-b645-5997e05b95d7	f85157af165dc4a041b745cece1e5f24cab2ee60	361	469	2020-11-30T06:40:36Z	FAO14644	GLFL278165	custom_ont_adaptor	barcode05	ONT_01_F	86	A	1	0	0	0	0	0	1	0
b96ef374-8ff4-48a6-b645-5997e05b95d7	f85157af165dc4a041b745cece1e5f24cab2ee60	361	469	2020-11-30T06:40:36Z	FAO14644	GLFL278165	custom_ont_adaptor	barcode05	ONT_01_F	87	C	0	0	1	0	0	0	1	0
b96ef374-8ff4-48a6-b645-5997e05b95d7	f85157af165dc4a041b745cece1e5f24cab2ee60	361	469	2020-11-30T06:40:36Z	FAO14644	GLFL278165	custom_ont_adaptor	barcode05	ONT_01_F	88	A	1	0	0	0	0	0	1	0
b96ef374-8ff4-48a6-b645-5997e05b95d7	f85157af165dc4a041b745cece1e5f24cab2ee60	361	469	2020-11-30T06:40:36Z	FAO14644	GLFL278165	custom_ont_adaptor	barcode05	ONT_01_F	89	T	0	1	0	0	0	0	1	0
b96ef374-8ff4-48a6-b645-5997e05b95d7	f85157af165dc4a041b745cece1e5f24cab2ee60	361	469	2020-11-30T06:40:36Z	FAO14644	GLFL278165	custom_ont_adaptor	barcode05	ONT_01_F	90	C	0	0	1	0	0	0	1	0
ReadName	runid	read	ch	start_time	flow_cell_id	protocol_group_id	sample_id	barcode	Chrom	Number	REF_NT	A	T	C	G	Ins	Del	Coverage	Error
8be67c80-3f14-45da-8046-053420be5d97	f85157af165dc4a041b745cece1e5f24cab2ee60	516	413	2020-11-30T06:41:15Z	FAO14644	GLFL278165	custom_ont_adaptor	barcode05	ONT_01_F	1	A	1	0	0	0	0	0	1	0
8be67c80-3f14-45da-8046-053420be5d97	f85157af165dc4a041b745cece1e5f24cab2ee60	516	413	2020-11-30T06:41:15Z	FAO14644	GLFL278165	custom_ont_adaptor	barcode05	ONT_01_F	2	A	1	0	0	0	0	0	1	0
8be67c80-3f14-45da-8046-053420be5d97	f85157af165dc4a041b745cece1e5f24cab2ee60	516	413	2020-11-30T06:41:15Z	FAO14644	GLFL278165	custom_ont_adaptor	barcode05	ONT_01_F	3	C	0	0	1	0	0	0	1	0
8be67c80-3f14-45da-8046-053420be5d97	f85157af165dc4a041b745cece1e5f24cab2ee60	516	413	2020-11-30T06:41:15Z	FAO14644	GLFL278165	custom_ont_adaptor	barcode05	ONT_01_F	4	T	0	1	0	0	0	0	1	0
8be67c80-3f14-45da-8046-053420be5d97	f85157af165dc4a041b745cece1e5f24cab2ee60	516	413	2020-11-30T06:41:15Z	FAO14644	GLFL278165	custom_ont_adaptor	barcode05	ONT_01_F	5	G	0	0	0	1	0	0	1	0
8be67c80-3f14-45da-8046-053420be5d97	f85157af165dc4a041b745cece1e5f24cab2ee60	516	413	2020-11-30T06:41:15Z	FAO14644	GLFL278165	custom_ont_adaptor	barcode05	ONT_01_F	6	A	1	0	0	0	0	0	1	0
8be67c80-3f14-45da-8046-053420be5d97	f85157af165dc4a041b745cece1e5f24cab2ee60	516	413	2020-11-30T06:41:15Z	FAO14644	GLFL278165	custom_ont_adaptor	barcode05	ONT_01_F	7	A	1	0	0	0	0	0	1	0
8be67c80-3f14-45da-8046-053420be5d97	f85157af165dc4a041b745cece1e5f24cab2ee60	516	413	2020-11-30T06:41:15Z	FAO14644	GLFL278165	custom_ont_adaptor	barcode05	ONT_01_F	8	T	0	1	0	0	0	0	1	0
8be67c80-3f14-45da-8046-053420be5d97	f85157af165dc4a041b745cece1e5f24cab2ee60	516	413	2020-11-30T06:41:15Z	FAO14644	GLFL278165	custom_ont_adaptor	barcode05	ONT_01_F	9	G	0	0	0	1	0	0	1	0
8be67c80-3f14-45da-8046-053420be5d97	f85157af165dc4a041b745cece1e5f24cab2ee60	516	413	2020-11-30T06:41:15Z	FAO14644	GLFL278165	custom_ont_adaptor	barcode05	ONT_01_F	10	A	1	0	0	0	0	0	1	0
8be67c80-3f14-45da-8046-053420be5d97	f85157af165dc4a041b745cece1e5f24cab2ee60	516	413	2020-11-30T06:41:15Z	FAO14644	GLFL278165	custom_ont_adaptor	barcode05	ONT_01_F	11	T	0	1	0	0	0	0	1	0
8be67c80-3f14-45da-8046-053420be5d97	f85157af165dc4a041b745cece1e5f24cab2ee60	516	413	2020-11-30T06:41:15Z	FAO14644	GLFL278165	custom_ont_adaptor	barcode05	ONT_01_F	12	A	1	0	0	0	0	0	1	0
8be67c80-3f14-45da-8046-053420be5d97	f85157af165dc4a041b745cece1e5f24cab2ee60	516	413	2020-11-30T06:41:15Z	FAO14644	GLFL278165	custom_ont_adaptor	barcode05	ONT_01_F	13	T	0	1	0	0	0	0	1	0
8be67c80-3f14-45da-8046-053420be5d97	f85157af165dc4a041b745cece1e5f24cab2ee60	516	413	2020-11-30T06:41:15Z	FAO14644	GLFL278165	custom_ont_adaptor	barcode05	ONT_01_F	14	C	0	0	1	0	0	0	1	0
8be67c80-3f14-45da-8046-053420be5d97	f85157af165dc4a041b745cece1e5f24cab2ee60	516	413	2020-11-30T06:41:15Z	FAO14644	GLFL278165	custom_ont_adaptor	barcode05	ONT_01_F	15	A	1	0	0	0	0	0	1	0
8be67c80-3f14-45da-8046-053420be5d97	f85157af165dc4a041b745cece1e5f24cab2ee60	516	413	2020-11-30T06:41:15Z	FAO14644	GLFL278165	custom_ont_adaptor	barcode05	ONT_01_F	16	G	0	0	0	1	0	0	1	0
8be67c80-3f14-45da-8046-053420be5d97	f85157af165dc4a041b745cece1e5f24cab2ee60	516	413	2020-11-30T06:41:15Z	FAO14644	GLFL278165	custom_ont_adaptor	barcode05	ONT_01_F	17	T	0	1	0	0	0	0	1	0
8be67c80-3f14-45da-8046-053420be5d97	f85157af165dc4a041b745cece1e5f24cab2ee60	516	413	2020-11-30T06:41:15Z	FAO14644	GLFL278165	custom_ont_adaptor	barcode05	ONT_01_F	18	C	0	0	1	0	0	0	1	0
8be67c80-3f14-45da-8046-053420be5d97	f85157af165dc4a041b745cece1e5f24cab2ee60	516	413	2020-11-30T06:41:15Z	FAO14644	GLFL278165	custom_ont_adaptor	barcode05	ONT_01_F	19	A	1	0	0	0	0	0	1	0
8be67c80-3f14-45da-8046-053420be5d97	f85157af165dc4a041b745cece1e5f24cab2ee60	516	413	2020-11-30T06:41:15Z	FAO14644	GLFL278165	custom_ont_adaptor	barcode05	ONT_01_F	20	T	0	1	0	0	0	0	1	0
8be67c80-3f14-45da-8046-053420be5d97	f85157af165dc4a041b745cece1e5f24cab2ee60	516	413	2020-11-30T06:41:15Z	FAO14644	GLFL278165	custom_ont_adaptor	barcode05	ONT_01_F	21	C	0	0	1	0	0	0	1	0
8be67c80-3f14-45da-8046-053420be5d97	f85157af165dc4a041b745cece1e5f24cab2ee60	516	413	2020-11-30T06:41:15Z	FAO14644	GLFL278165	custom_ont_adaptor	barcode05	ONT_01_F	22	T	0	1	0	0	0	0	1	0
8be67c80-3f14-45da-8046-053420be5d97	f85157af165dc4a041b745cece1e5f24cab2ee60	516	413	2020-11-30T06:41:15Z	FAO14644	GLFL278165	custom_ont_adaptor	barcode05	ONT_01_F	23	A	1	0	0	0	0	0	1	0
8be67c80-3f14-45da-8046-053420be5d97	f85157af165dc4a041b745cece1e5f24cab2ee60	516	413	2020-11-30T06:41:15Z	FAO14644	GLFL278165	custom_ont_adaptor	barcode05	ONT_01_F	24	G	0	0	0	1	0	0	1	0
8be67c80-3f14-45da-8046-053420be5d97	f85157af165dc4a041b745cece1e5f24cab2ee60	516	413	2020-11-30T06:41:15Z	FAO14644	GLFL278165	custom_ont_adaptor	barcode05	ONT_01_F	25	C	0	0	1	0	0	0	1	0
8be67c80-3f14-45da-8046-053420be5d97	f85157af165dc4a041b745cece1e5f24cab2ee60	516	413	2020-11-30T06:41:15Z	FAO14644	GLFL278165	custom_ont_adaptor	barcode05	ONT_01_F	26	A	1	0	0	0	0	0	1	0
8be67c80-3f14-45da-8046-053420be5d97	f85157af165dc4a041b745cece1e5f24cab2ee60	516	413	2020-11-30T06:41:15Z	FAO14644	GLFL278165	custom_ont_adaptor	barcode05	ONT_01_F	27	T	0	1	0	0	0	0	1	0
8be67c80-3f14-45da-8046-053420be5d97	f85157af165dc4a041b745cece1e5f24cab2ee60	516	413	2020-11-30T06:41:15Z	FAO14644	GLFL278165	custom_ont_adaptor	barcode05	ONT_01_F	28	C	0	0	1	0	0	0	1	0
8be67c80-3f14-45da-8046-053420be5d97	f85157af165dc4a041b745cece1e5f24cab2ee60	516	413	2020-11-30T06:41:15Z	FAO14644	GLFL278165	custom_ont_adaptor	barcode05	ONT_01_F	29	G	0	0	0	1	0	0	1	0
8be67c80-3f14-45da-8046-053420be5d97	f85157af165dc4a041b745cece1e5f24cab2ee60	516	413	2020-11-30T06:41:15Z	FAO14644	GLFL278165	custom_ont_adaptor	barcode05	ONT_01_F	30	T	0	1	0	0	0	0	1	0
8be67c80-3f14-45da-8046-053420be5d97	f85157af165dc4a041b745cece1e5f24cab2ee60	516	413	2020-11-30T06:41:15Z	FAO14644	GLFL278165	custom_ont_adaptor	barcode05	ONT_01_F	31	A	1	0	0	0	0	0	1	0
8be67c80-3f14-45da-8046-053420be5d97	f85157af165dc4a041b745cece1e5f24cab2ee60	516	413	2020-11-30T06:41:15Z	FAO14644	GLFL278165	custom_ont_adaptor	barcode05	ONT_01_F	32	T	0	1	0	0	0	0	1	0
8be67c80-3f14-45da-8046-053420be5d97	f85157af165dc4a041b745cece1e5f24cab2ee60	516	413	2020-11-30T06:41:15Z	FAO14644	GLFL278165	custom_ont_adaptor	barcode05	ONT_01_F	33	G	0	0	0	1	0	0	1	0
8be67c80-3f14-45da-8046-053420be5d97	f85157af165dc4a041b745cece1e5f24cab2ee60	516	413	2020-11-30T06:41:15Z	FAO14644	GLFL278165	custom_ont_adaptor	barcode05	ONT_01_F	34	A	1	0	0	0	0	0	1	0
8be67c80-3f14-45da-8046-053420be5d97	f85157af165dc4a041b745cece1e5f24cab2ee60	516	413	2020-11-30T06:41:15Z	FAO14644	GLFL278165	custom_ont_adaptor	barcode05	ONT_01_F	35	G	0	0	0	1	0	0	1	0
8be67c80-3f14-45da-8046-053420be5d97	f85157af165dc4a041b745cece1e5f24cab2ee60	516	413	2020-11-30T06:41:15Z	FAO14644	GLFL278165	custom_ont_adaptor	barcode05	ONT_01_F	36	G	0	0	0	1	0	0	1	0
8be67c80-3f14-45da-8046-053420be5d97	f85157af165dc4a041b745cece1e5f24cab2ee60	516	413	2020-11-30T06:41:15Z	FAO14644	GLFL278165	custom_ont_adaptor	barcode05	ONT_01_F	37	A	1	0	0	0	0	0	1	0
8be67c80-3f14-45da-8046-053420be5d97	f85157af165dc4a041b745cece1e5f24cab2ee60	516	413	2020-11-30T06:41:15Z	FAO14644	GLFL278165	custom_ont_adaptor	barcode05	ONT_01_F	38	A	1	0	0	0	0	0	1	0
8be67c80-3f14-45da-8046-053420be5d97	f85157af165dc4a041b745cece1e5f24cab2ee60	516	413	2020-11-30T06:41:15Z	FAO14644	GLFL278165	custom_ont_adaptor	barcode05	ONT_01_F	39	G	0	0	0	1	0	0	1	0
8be67c80-3f14-45da-8046-053420be5d97	f85157af165dc4a041b745cece1e5f24cab2ee60	516	413	2020-11-30T06:41:15Z	FAO14644	GLFL278165	custom_ont_adaptor	barcode05	ONT_01_F	40	G	0	0	0	1	0	0	1	0
8be67c80-3f14-45da-8046-053420be5d97	f85157af165dc4a041b745cece1e5f24cab2ee60	516	413	2020-11-30T06:41:15Z	FAO14644	GLFL278165	custom_ont_adaptor	barcode05	ONT_01_F	41	G	0	0	0	1	0	0	1	0
8be67c80-3f14-45da-8046-053420be5d97	f85157af165dc4a041b745cece1e5f24cab2ee60	516	413	2020-11-30T06:41:15Z	FAO14644	GLFL278165	custom_ont_adaptor	barcode05	ONT_01_F	42	C	0	0	1	0	0	0	1	0
8be67c80-3f14-45da-8046-053420be5d97	f85157af165dc4a041b745cece1e5f24cab2ee60	516	413	2020-11-30T06:41:15Z	FAO14644	GLFL278165	custom_ont_adaptor	barcode05	ONT_01_F	43	T	0	1	0	0	0	0	1	0
8be67c80-3f14-45da-8046-053420be5d97	f85157af165dc4a041b745cece1e5f24cab2ee60	516	413	2020-11-30T06:41:15Z	FAO14644	GLFL278165	custom_ont_adaptor	barcode05	ONT_01_F	44	T	0	1	0	0	0	0	1	0
8be67c80-3f14-45da-8046-053420be5d97	f85157af165dc4a041b745cece1e5f24cab2ee60	516	413	2020-11-30T06:41:15Z	FAO14644	GLFL278165	custom_ont_adaptor	barcode05	ONT_01_F	45	G	0	0	0	1	0	0	1	0
8be67c80-3f14-45da-8046-053420be5d97	f85157af165dc4a041b745cece1e5f24cab2ee60	516	413	2020-11-30T06:41:15Z	FAO14644	GLFL278165	custom_ont_adaptor	barcode05	ONT_01_F	46	C	0	0	1	0	0	0	1	0
8be67c80-3f14-45da-8046-053420be5d97	f85157af165dc4a041b745cece1e5f24cab2ee60	516	413	2020-11-30T06:41:15Z	FAO14644	GLFL278165	custom_ont_adaptor	barcode05	ONT_01_F	47	G	0	0	0	1	0	0	1	0
8be67c80-3f14-45da-8046-053420be5d97	f85157af165dc4a041b745cece1e5f24cab2ee60	516	413	2020-11-30T06:41:15Z	FAO14644	GLFL278165	custom_ont_adaptor	barcode05	ONT_01_F	48	T	0	1	0	0	0	0	1	0
8be67c80-3f14-45da-8046-053420be5d97	f85157af165dc4a041b745cece1e5f24cab2ee60	516	413	2020-11-30T06:41:15Z	FAO14644	GLFL278165	custom_ont_adaptor	barcode05	ONT_01_F	49	G	0	0	0	1	0	0	1	0
8be67c80-3f14-45da-8046-053420be5d97	f85157af165dc4a041b745cece1e5f24cab2ee60	516	413	2020-11-30T06:41:15Z	FAO14644	GLFL278165	custom_ont_adaptor	barcode05	ONT_01_F	50	C	0	0	1	0	0	0	1	0
8be67c80-3f14-45da-8046-053420be5d97	f85157af165dc4a041b745cece1e5f24cab2ee60	516	413	2020-11-30T06:41:15Z	FAO14644	GLFL278165	custom_ont_adaptor	barcode05	ONT_01_F	51	T	0	1	0	0	0	0	1	0
8be67c80-3f14-45da-8046-053420be5d97	f85157af165dc4a041b745cece1e5f24cab2ee60	516	413	2020-11-30T06:41:15Z	FAO14644	GLFL278165	custom_ont_adaptor	barcode05	ONT_01_F	52	C	0	0	1	0	0	0	1	0
8be67c80-3f14-45da-8046-053420be5d97	f85157af165dc4a041b745cece1e5f24cab2ee60	516	413	2020-11-30T06:41:15Z	FAO14644	GLFL278165	custom_ont_adaptor	barcode05	ONT_01_F	53	G	0	0	0	1	0	0	1	0
8be67c80-3f14-45da-8046-053420be5d97	f85157af165dc4a041b745cece1e5f24cab2ee60	516	413	2020-11-30T06:41:15Z	FAO14644	GLFL278165	custom_ont_adaptor	barcode05	ONT_01_F	54	G	0	0	0	1	0	0	1	0
8be67c80-3f14-45da-8046-053420be5d97	f85157af165dc4a041b745cece1e5f24cab2ee60	516	413	2020-11-30T06:41:15Z	FAO14644	GLFL278165	custom_ont_adaptor	barcode05	ONT_01_F	55	A	1	0	0	0	0	0	1	0
8be67c80-3f14-45da-8046-053420be5d97	f85157af165dc4a041b745cece1e5f24cab2ee60	516	413	2020-11-30T06:41:15Z	FAO14644	GLFL278165	custom_ont_adaptor	barcode05	ONT_01_F	56	G	0	0	0	1	0	0	1	0
8be67c80-3f14-45da-8046-053420be5d97	f85157af165dc4a041b745cece1e5f24cab2ee60	516	413	2020-11-30T06:41:15Z	FAO14644	GLFL278165	custom_ont_adaptor	barcode05	ONT_01_F	57	A	1	0	0	0	0	0	1	0
8be67c80-3f14-45da-8046-053420be5d97	f85157af165dc4a041b745cece1e5f24cab2ee60	516	413	2020-11-30T06:41:15Z	FAO14644	GLFL278165	custom_ont_adaptor	barcode05	ONT_01_F	58	C	0	0	1	0	0	0	1	0
8be67c80-3f14-45da-8046-053420be5d97	f85157af165dc4a041b745cece1e5f24cab2ee60	516	413	2020-11-30T06:41:15Z	FAO14644	GLFL278165	custom_ont_adaptor	barcode05	ONT_01_F	59	T	0	1	0	0	0	0	1	0
8be67c80-3f14-45da-8046-053420be5d97	f85157af165dc4a041b745cece1e5f24cab2ee60	516	413	2020-11-30T06:41:15Z	FAO14644	GLFL278165	custom_ont_adaptor	barcode05	ONT_01_F	60	A	1	0	0	0	0	0	1	0
8be67c80-3f14-45da-8046-053420be5d97	f85157af165dc4a041b745cece1e5f24cab2ee60	516	413	2020-11-30T06:41:15Z	FAO14644	GLFL278165	custom_ont_adaptor	barcode05	ONT_01_F	61	A	1	0	0	0	0	0	1	0
8be67c80-3f14-45da-8046-053420be5d97	f85157af165dc4a041b745cece1e5f24cab2ee60	516	413	2020-11-30T06:41:15Z	FAO14644	GLFL278165	custom_ont_adaptor	barcode05	ONT_01_F	62	G	0	0	0	1	0	0	1	0
8be67c80-3f14-45da-8046-053420be5d97	f85157af165dc4a041b745cece1e5f24cab2ee60	516	413	2020-11-30T06:41:15Z	FAO14644	GLFL278165	custom_ont_adaptor	barcode05	ONT_01_F	63	G	0	0	0	1	0	0	1	0
8be67c80-3f14-45da-8046-053420be5d97	f85157af165dc4a041b745cece1e5f24cab2ee60	516	413	2020-11-30T06:41:15Z	FAO14644	GLFL278165	custom_ont_adaptor	barcode05	ONT_01_F	64	T	0	1	0	0	0	0	1	0
8be67c80-3f14-45da-8046-053420be5d97	f85157af165dc4a041b745cece1e5f24cab2ee60	516	413	2020-11-30T06:41:15Z	FAO14644	GLFL278165	custom_ont_adaptor	barcode05	ONT_01_F	65	A	1	0	0	0	0	0	1	0
8be67c80-3f14-45da-8046-053420be5d97	f85157af165dc4a041b745cece1e5f24cab2ee60	516	413	2020-11-30T06:41:15Z	FAO14644	GLFL278165	custom_ont_adaptor	barcode05	ONT_01_F	66	A	1	0	0	0	0	0	1	0
8be67c80-3f14-45da-8046-053420be5d97	f85157af165dc4a041b745cece1e5f24cab2ee60	516	413	2020-11-30T06:41:15Z	FAO14644	GLFL278165	custom_ont_adaptor	barcode05	ONT_01_F	67	T	0	1	0	0	0	0	1	0
8be67c80-3f14-45da-8046-053420be5d97	f85157af165dc4a041b745cece1e5f24cab2ee60	516	413	2020-11-30T06:41:15Z	FAO14644	GLFL278165	custom_ont_adaptor	barcode05	ONT_01_F	68	C	0	0	1	0	0	0	1	0
8be67c80-3f14-45da-8046-053420be5d97	f85157af165dc4a041b745cece1e5f24cab2ee60	516	413	2020-11-30T06:41:15Z	FAO14644	GLFL278165	custom_ont_adaptor	barcode05	ONT_01_F	69	C	0	0	1	0	0	0	1	0
8be67c80-3f14-45da-8046-053420be5d97	f85157af165dc4a041b745cece1e5f24cab2ee60	516	413	2020-11-30T06:41:15Z	FAO14644	GLFL278165	custom_ont_adaptor	barcode05	ONT_01_F	70	A	1	0	0	0	0	0	1	0
8be67c80-3f14-45da-8046-053420be5d97	f85157af165dc4a041b745cece1e5f24cab2ee60	516	413	2020-11-30T06:41:15Z	FAO14644	GLFL278165	custom_ont_adaptor	barcode05	ONT_01_F	71	T	0	1	0	0	0	0	1	0
8be67c80-3f14-45da-8046-053420be5d97	f85157af165dc4a041b745cece1e5f24cab2ee60	516	413	2020-11-30T06:41:15Z	FAO14644	GLFL278165	custom_ont_adaptor	barcode05	ONT_01_F	72	G	0	0	0	1	0	0	1	0
8be67c80-3f14-45da-8046-053420be5d97	f85157af165dc4a041b745cece1e5f24cab2ee60	516	413	2020-11-30T06:41:15Z	FAO14644	GLFL278165	custom_ont_adaptor	barcode05	ONT_01_F	73	T	0	1	0	0	0	0	1	0
8be67c80-3f14-45da-8046-053420be5d97	f85157af165dc4a041b745cece1e5f24cab2ee60	516	413	2020-11-30T06:41:15Z	FAO14644	GLFL278165	custom_ont_adaptor	barcode05	ONT_01_F	74	A	1	0	0	0	0	0	1	0
8be67c80-3f14-45da-8046-053420be5d97	f85157af165dc4a041b745cece1e5f24cab2ee60	516	413	2020-11-30T06:41:15Z	FAO14644	GLFL278165	custom_ont_adaptor	barcode05	ONT_01_F	75	A	1	0	0	0	0	0	1	0
8be67c80-3f14-45da-8046-053420be5d97	f85157af165dc4a041b745cece1e5f24cab2ee60	516	413	2020-11-30T06:41:15Z	FAO14644	GLFL278165	custom_ont_adaptor	barcode05	ONT_01_F	76	C	0	0	1	0	0	0	1	0
8be67c80-3f14-45da-8046-053420be5d97	f85157af165dc4a041b745cece1e5f24cab2ee60	516	413	2020-11-30T06:41:15Z	FAO14644	GLFL278165	custom_ont_adaptor	barcode05	ONT_01_F	77	A	1	0	0	0	0	0	1	0
8be67c80-3f14-45da-8046-053420be5d97	f85157af165dc4a041b745cece1e5f24cab2ee60	516	413	2020-11-30T06:41:15Z	FAO14644	GLFL278165	custom_ont_adaptor	barcode05	ONT_01_F	78	C	0	0	1	0	0	0	1	0
8be67c80-3f14-45da-8046-053420be5d97	f85157af165dc4a041b745cece1e5f24cab2ee60	516	413	2020-11-30T06:41:15Z	FAO14644	GLFL278165	custom_ont_adaptor	barcode05	ONT_01_F	79	C	0	0	1	0	0	0	1	0
ReadName	runid	read	ch	start_time	flow_cell_id	protocol_group_id	sample_id	barcode	Chrom	Number	REF_NT	A	T	C	G	Ins	Del	Coverage	Error
182aaf97-03cf-421c-a971-40a09eaa33d0	f85157af165dc4a041b745cece1e5f24cab2ee60	295	328	2020-11-30T06:41:27Z	FAO14644	GLFL278165	custom_ont_adaptor	barcode05	ONT_01_F	1	A	1	0	0	0	0	0	1	0
182aaf97-03cf-421c-a971-40a09eaa33d0	f85157af165dc4a041b745cece1e5f24cab2ee60	295	328	2020-11-30T06:41:27Z	FAO14644	GLFL278165	custom_ont_adaptor	barcode05	ONT_01_F	2	A	1	0	0	0	0	0	1	0
182aaf97-03cf-421c-a971-40a09eaa33d0	f85157af165dc4a041b745cece1e5f24cab2ee60	295	328	2020-11-30T06:41:27Z	FAO14644	GLFL278165	custom_ont_adaptor	barcode05	ONT_01_F	3	C	0	0	1	0	0	0	1	0
182aaf97-03cf-421c-a971-40a09eaa33d0	f85157af165dc4a041b745cece1e5f24cab2ee60	295	328	2020-11-30T06:41:27Z	FAO14644	GLFL278165	custom_ont_adaptor	barcode05	ONT_01_F	4	T	0	1	0	0	0	0	1	0
182aaf97-03cf-421c-a971-40a09eaa33d0	f85157af165dc4a041b745cece1e5f24cab2ee60	295	328	2020-11-30T06:41:27Z	FAO14644	GLFL278165	custom_ont_adaptor	barcode05	ONT_01_F	5	G	0	0	0	1	0	0	1	0
182aaf97-03cf-421c-a971-40a09eaa33d0	f85157af165dc4a041b745cece1e5f24cab2ee60	295	328	2020-11-30T06:41:27Z	FAO14644	GLFL278165	custom_ont_adaptor	barcode05	ONT_01_F	6	A	1	0	0	0	0	0	1	0
182aaf97-03cf-421c-a971-40a09eaa33d0	f85157af165dc4a041b745cece1e5f24cab2ee60	295	328	2020-11-30T06:41:27Z	FAO14644	GLFL278165	custom_ont_adaptor	barcode05	ONT_01_F	7	A	1	0	0	0	0	0	1	0
182aaf97-03cf-421c-a971-40a09eaa33d0	f85157af165dc4a041b745cece1e5f24cab2ee60	295	328	2020-11-30T06:41:27Z	FAO14644	GLFL278165	custom_ont_adaptor	barcode05	ONT_01_F	8	T	0	1	0	0	0	0	1	0
182aaf97-03cf-421c-a971-40a09eaa33d0	f85157af165dc4a041b745cece1e5f24cab2ee60	295	328	2020-11-30T06:41:27Z	FAO14644	GLFL278165	custom_ont_adaptor	barcode05	ONT_01_F	9	G	0	0	0	1	0	0	1	0
182aaf97-03cf-421c-a971-40a09eaa33d0	f85157af165dc4a041b745cece1e5f24cab2ee60	295	328	2020-11-30T06:41:27Z	FAO14644	GLFL278165	custom_ont_adaptor	barcode05	ONT_01_F	10	A	1	0	0	0	0	0	1	0
182aaf97-03cf-421c-a971-40a09eaa33d0	f85157af165dc4a041b745cece1e5f24cab2ee60	295	328	2020-11-30T06:41:27Z	FAO14644	GLFL278165	custom_ont_adaptor	barcode05	ONT_01_F	11	T	0	1	0	0	0	0	1	0
182aaf97-03cf-421c-a971-40a09eaa33d0	f85157af165dc4a041b745cece1e5f24cab2ee60	295	328	2020-11-30T06:41:27Z	FAO14644	GLFL278165	custom_ont_adaptor	barcode05	ONT_01_F	12	A	1	0	0	0	0	0	1	0
182aaf97-03cf-421c-a971-40a09eaa33d0	f85157af165dc4a041b745cece1e5f24cab2ee60	295	328	2020-11-30T06:41:27Z	FAO14644	GLFL278165	custom_ont_adaptor	barcode05	ONT_01_F	13	T	0	1	0	0	0	0	1	0
182aaf97-03cf-421c-a971-40a09eaa33d0	f85157af165dc4a041b745cece1e5f24cab2ee60	295	328	2020-11-30T06:41:27Z	FAO14644	GLFL278165	custom_ont_adaptor	barcode05	ONT_01_F	14	C	0	0	1	0	0	0	1	0
182aaf97-03cf-421c-a971-40a09eaa33d0	f85157af165dc4a041b745cece1e5f24cab2ee60	295	328	2020-11-30T06:41:27Z	FAO14644	GLFL278165	custom_ont_adaptor	barcode05	ONT_01_F	15	A	1	0	0	0	0	0	1	0
182aaf97-03cf-421c-a971-40a09eaa33d0	f85157af165dc4a041b745cece1e5f24cab2ee60	295	328	2020-11-30T06:41:27Z	FAO14644	GLFL278165	custom_ont_adaptor	barcode05	ONT_01_F	16	G	0	0	0	1	0	0	1	0
182aaf97-03cf-421c-a971-40a09eaa33d0	f85157af165dc4a041b745cece1e5f24cab2ee60	295	328	2020-11-30T06:41:27Z	FAO14644	GLFL278165	custom_ont_adaptor	barcode05	ONT_01_F	17	T	0	1	0	0	0	0	1	0
182aaf97-03cf-421c-a971-40a09eaa33d0	f85157af165dc4a041b745cece1e5f24cab2ee60	295	328	2020-11-30T06:41:27Z	FAO14644	GLFL278165	custom_ont_adaptor	barcode05	ONT_01_F	18	C	0	0	1	0	0	0	1	0
182aaf97-03cf-421c-a971-40a09eaa33d0	f85157af165dc4a041b745cece1e5f24cab2ee60	295	328	2020-11-30T06:41:27Z	FAO14644	GLFL278165	custom_ont_adaptor	barcode05	ONT_01_F	19	A	1	0	0	0	0	0	1	0
182aaf97-03cf-421c-a971-40a09eaa33d0	f85157af165dc4a041b745cece1e5f24cab2ee60	295	328	2020-11-30T06:41:27Z	FAO14644	GLFL278165	custom_ont_adaptor	barcode05	ONT_01_F	20	T	0	1	0	0	0	0	1	0
182aaf97-03cf-421c-a971-40a09eaa33d0	f85157af165dc4a041b745cece1e5f24cab2ee60	295	328	2020-11-30T06:41:27Z	FAO14644	GLFL278165	custom_ont_adaptor	barcode05	ONT_01_F	21	C	0	0	1	0	0	0	1	0
182aaf97-03cf-421c-a971-40a09eaa33d0	f85157af165dc4a041b745cece1e5f24cab2ee60	295	328	2020-11-30T06:41:27Z	FAO14644	GLFL278165	custom_ont_adaptor	barcode05	ONT_01_F	22	T	0	1	0	0	0	0	1	0
182aaf97-03cf-421c-a971-40a09eaa33d0	f85157af165dc4a041b745cece1e5f24cab2ee60	295	328	2020-11-30T06:41:27Z	FAO14644	GLFL278165	custom_ont_adaptor	barcode05	ONT_01_F	23	A	1	0	0	0	0	0	1	0
182aaf97-03cf-421c-a971-40a09eaa33d0	f85157af165dc4a041b745cece1e5f24cab2ee60	295	328	2020-11-30T06:41:27Z	FAO14644	GLFL278165	custom_ont_adaptor	barcode05	ONT_01_F	24	G	0	0	0	1	0	0	1	0
182aaf97-03cf-421c-a971-40a09eaa33d0	f85157af165dc4a041b745cece1e5f24cab2ee60	295	328	2020-11-30T06:41:27Z	FAO14644	GLFL278165	custom_ont_adaptor	barcode05	ONT_01_F	25	C	0	0	1	0	0	0	1	0
182aaf97-03cf-421c-a971-40a09eaa33d0	f85157af165dc4a041b745cece1e5f24cab2ee60	295	328	2020-11-30T06:41:27Z	FAO14644	GLFL278165	custom_ont_adaptor	barcode05	ONT_01_F	26	A	1	0	0	0	0	0	1	0
182aaf97-03cf-421c-a971-40a09eaa33d0	f85157af165dc4a041b745cece1e5f24cab2ee60	295	328	2020-11-30T06:41:27Z	FAO14644	GLFL278165	custom_ont_adaptor	barcode05	ONT_01_F	27	T	0	1	0	0	0	0	1	0
182aaf97-03cf-421c-a971-40a09eaa33d0	f85157af165dc4a041b745cece1e5f24cab2ee60	295	328	2020-11-30T06:41:27Z	FAO14644	GLFL278165	custom_ont_adaptor	barcode05	ONT_01_F	28	C	0	0	1	0	0	0	1	0
182aaf97-03cf-421c-a971-40a09eaa33d0	f85157af165dc4a041b745cece1e5f24cab2ee60	295	328	2020-11-30T06:41:27Z	FAO14644	GLFL278165	custom_ont_adaptor	barcode05	ONT_01_F	29	G	0	0	0	1	0	0	1	0
182aaf97-03cf-421c-a971-40a09eaa33d0	f85157af165dc4a041b745cece1e5f24cab2ee60	295	328	2020-11-30T06:41:27Z	FAO14644	GLFL278165	custom_ont_adaptor	barcode05	ONT_01_F	30	T	0	1	0	0	0	0	1	0
182aaf97-03cf-421c-a971-40a09eaa33d0	f85157af165dc4a041b745cece1e5f24cab2ee60	295	328	2020-11-30T06:41:27Z	FAO14644	GLFL278165	custom_ont_adaptor	barcode05	ONT_01_F	31	A	1	0	0	0	0	0	1	0
182aaf97-03cf-421c-a971-40a09eaa33d0	f85157af165dc4a041b745cece1e5f24cab2ee60	295	328	2020-11-30T06:41:27Z	FAO14644	GLFL278165	custom_ont_adaptor	barcode05	ONT_01_F	32	T	0	1	0	0	0	0	1	0
182aaf97-03cf-421c-a971-40a09eaa33d0	f85157af165dc4a041b745cece1e5f24cab2ee60	295	328	2020-11-30T06:41:27Z	FAO14644	GLFL278165	custom_ont_adaptor	barcode05	ONT_01_F	33	G	0	0	0	1	0	0	1	0
182aaf97-03cf-421c-a971-40a09eaa33d0	f85157af165dc4a041b745cece1e5f24cab2ee60	295	328	2020-11-30T06:41:27Z	FAO14644	GLFL278165	custom_ont_adaptor	barcode05	ONT_01_F	34	A	1	0	0	0	0	0	1	0
182aaf97-03cf-421c-a971-40a09eaa33d0	f85157af165dc4a041b745cece1e5f24cab2ee60	295	328	2020-11-30T06:41:27Z	FAO14644	GLFL278165	custom_ont_adaptor	barcode05	ONT_01_F	35	G	0	0	0	1	0	0	1	0
182aaf97-03cf-421c-a971-40a09eaa33d0	f85157af165dc4a041b745cece1e5f24cab2ee60	295	328	2020-11-30T06:41:27Z	FAO14644	GLFL278165	custom_ont_adaptor	barcode05	ONT_01_F	36	G	0	0	0	1	0	0	1	0
182aaf97-03cf-421c-a971-40a09eaa33d0	f85157af165dc4a041b745cece1e5f24cab2ee60	295	328	2020-11-30T06:41:27Z	FAO14644	GLFL278165	custom_ont_adaptor	barcode05	ONT_01_F	37	A	1	0	0	0	0	0	1	0
182aaf97-03cf-421c-a971-40a09eaa33d0	f85157af165dc4a041b745cece1e5f24cab2ee60	295	328	2020-11-30T06:41:27Z	FAO14644	GLFL278165	custom_ont_adaptor	barcode05	ONT_01_F	38	A	1	0	0	0	0	0	1	0
182aaf97-03cf-421c-a971-40a09eaa33d0	f85157af165dc4a041b745cece1e5f24cab2ee60	295	328	2020-11-30T06:41:27Z	FAO14644	GLFL278165	custom_ont_adaptor	barcode05	ONT_01_F	39	G	0	0	0	1	0	0	1	0
182aaf97-03cf-421c-a971-40a09eaa33d0	f85157af165dc4a041b745cece1e5f24cab2ee60	295	328	2020-11-30T06:41:27Z	FAO14644	GLFL278165	custom_ont_adaptor	barcode05	ONT_01_F	40	G	0	0	0	1	0	0	1	0
182aaf97-03cf-421c-a971-40a09eaa33d0	f85157af165dc4a041b745cece1e5f24cab2ee60	295	328	2020-11-30T06:41:27Z	FAO14644	GLFL278165	custom_ont_adaptor	barcode05	ONT_01_F	41	G	0	0	0	1	0	0	1	0
182aaf97-03cf-421c-a971-40a09eaa33d0	f85157af165dc4a041b745cece1e5f24cab2ee60	295	328	2020-11-30T06:41:27Z	FAO14644	GLFL278165	custom_ont_adaptor	barcode05	ONT_01_F	42	C	0	0	1	0	0	0	1	0
182aaf97-03cf-421c-a971-40a09eaa33d0	f85157af165dc4a041b745cece1e5f24cab2ee60	295	328	2020-11-30T06:41:27Z	FAO14644	GLFL278165	custom_ont_adaptor	barcode05	ONT_01_F	43	T	0	1	0	0	0	0	1	0
182aaf97-03cf-421c-a971-40a09eaa33d0	f85157af165dc4a041b745cece1e5f24cab2ee60	295	328	2020-11-30T06:41:27Z	FAO14644	GLFL278165	custom_ont_adaptor	barcode05	ONT_01_F	44	T	0	1	0	0	0	0	1	0
182aaf97-03cf-421c-a971-40a09eaa33d0	f85157af165dc4a041b745cece1e5f24cab2ee60	295	328	2020-11-30T06:41:27Z	FAO14644	GLFL278165	custom_ont_adaptor	barcode05	ONT_01_F	45	G	0	0	0	1	0	0	1	0
182aaf97-03cf-421c-a971-40a09eaa33d0	f85157af165dc4a041b745cece1e5f24cab2ee60	295	328	2020-11-30T06:41:27Z	FAO14644	GLFL278165	custom_ont_adaptor	barcode05	ONT_01_F	46	C	0	0	1	0	0	0	1	0
182aaf97-03cf-421c-a971-40a09eaa33d0	f85157af165dc4a041b745cece1e5f24cab2ee60	295	328	2020-11-30T06:41:27Z	FAO14644	GLFL278165	custom_ont_adaptor	barcode05	ONT_01_F	47	G	0	0	0	1	0	0	1	0
182aaf97-03cf-421c-a971-40a09eaa33d0	f85157af165dc4a041b745cece1e5f24cab2ee60	295	328	2020-11-30T06:41:27Z	FAO14644	GLFL278165	custom_ont_adaptor	barcode05	ONT_01_F	48	T	0	1	0	0	0	0	1	0
182aaf97-03cf-421c-a971-40a09eaa33d0	f85157af165dc4a041b745cece1e5f24cab2ee60	295	328	2020-11-30T06:41:27Z	FAO14644	GLFL278165	custom_ont_adaptor	barcode05	ONT_01_F	49	G	0	0	0	1	0	0	1	0
182aaf97-03cf-421c-a971-40a09eaa33d0	f85157af165dc4a041b745cece1e5f24cab2ee60	295	328	2020-11-30T06:41:27Z	FAO14644	GLFL278165	custom_ont_adaptor	barcode05	ONT_01_F	50	C	0	0	1	0	0	0	1	0
182aaf97-03cf-421c-a971-40a09eaa33d0	f85157af165dc4a041b745cece1e5f24cab2ee60	295	328	2020-11-30T06:41:27Z	FAO14644	GLFL278165	custom_ont_adaptor	barcode05	ONT_01_F	51	T	0	1	0	0	0	0	1	0
182aaf97-03cf-421c-a971-40a09eaa33d0	f85157af165dc4a041b745cece1e5f24cab2ee60	295	328	2020-11-30T06:41:27Z	FAO14644	GLFL278165	custom_ont_adaptor	barcode05	ONT_01_F	52	C	0	0	1	0	0	0	1	0
182aaf97-03cf-421c-a971-40a09eaa33d0	f85157af165dc4a041b745cece1e5f24cab2ee60	295	328	2020-11-30T06:41:27Z	FAO14644	GLFL278165	custom_ont_adaptor	barcode05	ONT_01_F	53	G	0	0	0	1	0	0	1	0
182aaf97-03cf-421c-a971-40a09eaa33d0	f85157af165dc4a041b745cece1e5f24cab2ee60	295	328	2020-11-30T06:41:27Z	FAO14644	GLFL278165	custom_ont_adaptor	barcode05	ONT_01_F	54	G	0	0	0	1	0	0	1	0
182aaf97-03cf-421c-a971-40a09eaa33d0	f85157af165dc4a041b745cece1e5f24cab2ee60	295	328	2020-11-30T06:41:27Z	FAO14644	GLFL278165	custom_ont_adaptor	barcode05	ONT_01_F	55	A	1	0	0	0	0	0	1	0
182aaf97-03cf-421c-a971-40a09eaa33d0	f85157af165dc4a041b745cece1e5f24cab2ee60	295	328	2020-11-30T06:41:27Z	FAO14644	GLFL278165	custom_ont_adaptor	barcode05	ONT_01_F	56	G	0	0	0	1	0	0	1	0
182aaf97-03cf-421c-a971-40a09eaa33d0	f85157af165dc4a041b745cece1e5f24cab2ee60	295	328	2020-11-30T06:41:27Z	FAO14644	GLFL278165	custom_ont_adaptor	barcode05	ONT_01_F	57	A	1	0	0	0	0	0	1	0
182aaf97-03cf-421c-a971-40a09eaa33d0	f85157af165dc4a041b745cece1e5f24cab2ee60	295	328	2020-11-30T06:41:27Z	FAO14644	GLFL278165	custom_ont_adaptor	barcode05	ONT_01_F	58	C	0	0	1	0	0	0	1	0
182aaf97-03cf-421c-a971-40a09eaa33d0	f85157af165dc4a041b745cece1e5f24cab2ee60	295	328	2020-11-30T06:41:27Z	FAO14644	GLFL278165	custom_ont_adaptor	barcode05	ONT_01_F	59	T	0	1	0	0	0	0	1	0
182aaf97-03cf-421c-a971-40a09eaa33d0	f85157af165dc4a041b745cece1e5f24cab2ee60	295	328	2020-11-30T06:41:27Z	FAO14644	GLFL278165	custom_ont_adaptor	barcode05	ONT_01_F	60	A	1	0	0	0	0	0	1	0
182aaf97-03cf-421c-a971-40a09eaa33d0	f85157af165dc4a041b745cece1e5f24cab2ee60	295	328	2020-11-30T06:41:27Z	FAO14644	GLFL278165	custom_ont_adaptor	barcode05	ONT_01_F	61	A	1	0	0	0	0	0	1	0
182aaf97-03cf-421c-a971-40a09eaa33d0	f85157af165dc4a041b745cece1e5f24cab2ee60	295	328	2020-11-30T06:41:27Z	FAO14644	GLFL278165	custom_ont_adaptor	barcode05	ONT_01_F	62	G	0	0	0	1	0	0	1	0
182aaf97-03cf-421c-a971-40a09eaa33d0	f85157af165dc4a041b745cece1e5f24cab2ee60	295	328	2020-11-30T06:41:27Z	FAO14644	GLFL278165	custom_ont_adaptor	barcode05	ONT_01_F	63	G	0	0	0	1	0	0	1	0
182aaf97-03cf-421c-a971-40a09eaa33d0	f85157af165dc4a041b745cece1e5f24cab2ee60	295	328	2020-11-30T06:41:27Z	FAO14644	GLFL278165	custom_ont_adaptor	barcode05	ONT_01_F	64	T	0	1	0	0	0	0	1	0
182aaf97-03cf-421c-a971-40a09eaa33d0	f85157af165dc4a041b745cece1e5f24cab2ee60	295	328	2020-11-30T06:41:27Z	FAO14644	GLFL278165	custom_ont_adaptor	barcode05	ONT_01_F	65	A	1	0	0	0	0	0	1	0
182aaf97-03cf-421c-a971-40a09eaa33d0	f85157af165dc4a041b745cece1e5f24cab2ee60	295	328	2020-11-30T06:41:27Z	FAO14644	GLFL278165	custom_ont_adaptor	barcode05	ONT_01_F	66	A	1	0	0	0	0	0	1	0
182aaf97-03cf-421c-a971-40a09eaa33d0	f85157af165dc4a041b745cece1e5f24cab2ee60	295	328	2020-11-30T06:41:27Z	FAO14644	GLFL278165	custom_ont_adaptor	barcode05	ONT_01_F	67	T	0	1	0	0	0	0	1	0
182aaf97-03cf-421c-a971-40a09eaa33d0	f85157af165dc4a041b745cece1e5f24cab2ee60	295	328	2020-11-30T06:41:27Z	FAO14644	GLFL278165	custom_ont_adaptor	barcode05	ONT_01_F	68	C	0	0	1	0	0	0	1	0
182aaf97-03cf-421c-a971-40a09eaa33d0	f85157af165dc4a041b745cece1e5f24cab2ee60	295	328	2020-11-30T06:41:27Z	FAO14644	GLFL278165	custom_ont_adaptor	barcode05	ONT_01_F	69	C	0	0	1	0	0	0	1	0
182aaf97-03cf-421c-a971-40a09eaa33d0	f85157af165dc4a041b745cece1e5f24cab2ee60	295	328	2020-11-30T06:41:27Z	FAO14644	GLFL278165	custom_ont_adaptor	barcode05	ONT_01_F	70	A	1	0	0	0	0	0	1	0
182aaf97-03cf-421c-a971-40a09eaa33d0	f85157af165dc4a041b745cece1e5f24cab2ee60	295	328	2020-11-30T06:41:27Z	FAO14644	GLFL278165	custom_ont_adaptor	barcode05	ONT_01_F	71	T	0	1	0	0	0	0	1	0
182aaf97-03cf-421c-a971-40a09eaa33d0	f85157af165dc4a041b745cece1e5f24cab2ee60	295	328	2020-11-30T06:41:27Z	FAO14644	GLFL278165	custom_ont_adaptor	barcode05	ONT_01_F	72	G	0	0	0	1	0	0	1	0
182aaf97-03cf-421c-a971-40a09eaa33d0	f85157af165dc4a041b745cece1e5f24cab2ee60	295	328	2020-11-30T06:41:27Z	FAO14644	GLFL278165	custom_ont_adaptor	barcode05	ONT_01_F	73	T	0	1	0	0	0	0	1	0
182aaf97-03cf-421c-a971-40a09eaa33d0	f85157af165dc4a041b745cece1e5f24cab2ee60	295	328	2020-11-30T06:41:27Z	FAO14644	GLFL278165	custom_ont_adaptor	barcode05	ONT_01_F	74	A	1	0	0	0	0	0	1	0
182aaf97-03cf-421c-a971-40a09eaa33d0	f85157af165dc4a041b745cece1e5f24cab2ee60	295	328	2020-11-30T06:41:27Z	FAO14644	GLFL278165	custom_ont_adaptor	barcode05	ONT_01_F	75	A	1	0	0	0	0	0	1	0
182aaf97-03cf-421c-a971-40a09eaa33d0	f85157af165dc4a041b745cece1e5f24cab2ee60	295	328	2020-11-30T06:41:27Z	FAO14644	GLFL278165	custom_ont_adaptor	barcode05	ONT_01_F	76	C	0	0	1	0	0	0	1	0
182aaf97-03cf-421c-a971-40a09eaa33d0	f85157af165dc4a041b745cece1e5f24cab2ee60	295	328	2020-11-30T06:41:27Z	FAO14644	GLFL278165	custom_ont_adaptor	barcode05	ONT_01_F	77	A	1	0	0	0	0	0	1	0
182aaf97-03cf-421c-a971-40a09eaa33d0	f85157af165dc4a041b745cece1e5f24cab2ee60	295	328	2020-11-30T06:41:27Z	FAO14644	GLFL278165	custom_ont_adaptor	barcode05	ONT_01_F	78	C	0	0	1	0	0	0	1	0
182aaf97-03cf-421c-a971-40a09eaa33d0	f85157af165dc4a041b745cece1e5f24cab2ee60	295	328	2020-11-30T06:41:27Z	FAO14644	GLFL278165	custom_ont_adaptor	barcode05	ONT_01_F	79	C	0	0	1	0	0	0	1	0
182aaf97-03cf-421c-a971-40a09eaa33d0	f85157af165dc4a041b745cece1e5f24cab2ee60	295	328	2020-11-30T06:41:27Z	FAO14644	GLFL278165	custom_ont_adaptor	barcode05	ONT_01_F	80	A	1	0	0	0	0	0	1	0
[truncated: 222,608+ more rows]

## Sheet: Figure 2a
Kmer	Rank	Mismatch	Indels
GACATG	1	0.0972301	0.293928
ACATGG	2	0.0899837	0.301175
CATGGT	3	0.0938856	0.277763
CGACAT	4	0.0868485	0.254647
ATGGTG	5	0.0872811	0.240856
TGGGGG	6	0.0487083	0.258721
GGGGGG	7	0.0526765	0.253544
ACGACA	8	0.100737	0.199091
TTGGGG	9	0.0383724	0.258721
ATTGGG	10	0.0319332	0.256041
CCTCCC	11	0.129775	0.154704
CCCCCG	12	0.0571705	0.225087
TCCCCC	13	0.0548557	0.222522
TGGTGC	14	0.0958281	0.178676
CTCCCC	15	0.0480698	0.224963
CATTGG	16	0.0241207	0.248161
CCCTCC	17	0.114924	0.156939
GACTCC	18	0.0393336	0.232183
TCCCTC	19	0.110374	0.159334
ACTCCC	20	0.0370513	0.232093
ACCTCC	21	0.131318	0.136957
CTCCCT	22	0.125806	0.140815
GGTTTA	23	0.0667502	0.199415
CTCATA	24	0.162587	0.103147
TTTAGC	25	0.0738931	0.189891
CATAGT	26	0.131305	0.13007
ATAGTC	27	0.123945	0.129833
TCATAG	28	0.149767	0.103147
GCCTGA	29	0.0925858	0.159014
CCTGAA	30	0.0982676	0.150807
TAGCAC	31	0.0869883	0.161915
GTTTAG	32	0.05802	0.189891
TGCCTG	33	0.0711761	0.174495
CACCTC	34	0.115445	0.12902
TGGTGT	35	0.103889	0.140278
GGACTC	36	0.032958	0.210423
TTAGCA	37	0.0794486	0.163503
TAACTT	38	0.0743701	0.167763
ACTCAT	39	0.155465	0.0839161
CACGAC	40	0.10691	0.130264
ACACGA	41	0.118425	0.118143
AGGTTT	42	0.0643579	0.170707
GCATTG	43	0.0214551	0.211545
TACTCA	44	0.155465	0.0775058
AGATGA	45	0.0785675	0.153167
TTACTC	46	0.162053	0.0682832
AGCACC	47	0.0988931	0.130169
GTCAGA	48	0.10982	0.117711
GGACGG	49	0.117018	0.110497
CTGAAA	50	0.0976363	0.12808
TAGTCA	51	0.121614	0.103609
GGTGCA	52	0.088727	0.136279
TTGGTG	53	0.0828571	0.141071
TGAGAG	54	0.0584902	0.164991
AGAGGG	55	0.0404165	0.181615
TTTGGT	56	0.094709	0.126257
TTGCCT	57	0.070184	0.150685
TCAGAC	58	0.109582	0.111064
GGTGTC	59	0.0856349	0.133929
AACTTA	60	0.0856423	0.131531
CAGATG	61	0.069058	0.148037
GGCGCC	62	0.100863	0.115838
ACACAG	63	0.0990626	0.11734
TTAACT	64	0.0482712	0.167305
ATTTGG	65	0.0891534	0.126257
CGTGCA	66	0.04561	0.169074
GACGGT	67	0.116698	0.0975698
AGTCAG	68	0.108794	0.103609
CTTACT	69	0.136668	0.0752062
GACACG	70	0.115917	0.0947314
AATTCC	71	0.0767748	0.132786
ATTCCC	72	0.084546	0.124684
GAGAGA	73	0.0431754	0.165558
TAGAGG	74	0.0357365	0.172606
TGTTAG	75	0.0798443	0.128385
CCTCCA	76	0.0917412	0.116212
GGCCGT	77	0.0661923	0.141231
AGAGAG	78	0.0546834	0.152661
AGGACG	79	0.111768	0.0947463
ACGGTC	80	0.106441	0.0998134
CAGACC	81	0.118248	0.0878205
AGACCA	82	0.118248	0.0869872
GTGCAA	83	0.0345106	0.170615
TTCCCC	84	0.0901912	0.114201
GCGCCA	85	0.0812945	0.122926
TAGGTT	86	0.0557312	0.146207
CACAGA	87	0.0987848	0.102896
CAATTC	88	0.0673362	0.133863
GAGGGG	89	0.0374583	0.163496
TGAAAT	90	0.0969462	0.10358
CGGTCA	91	0.102595	0.0978904
ACAGAC	92	0.105427	0.0947436
GATGAA	93	0.0681351	0.131674
CGGCGC	94	0.0921955	0.107431
CCCCTG	95	0.0549444	0.144341
CACAAC	96	0.0606457	0.138444
CCAGCC	97	0.101524	0.0975201
ACCCCT	98	0.0547931	0.14424
GTTAGG	99	0.068386	0.129774
CCAGAT	100	0.0547723	0.143275
TCCAGA	101	0.0589333	0.138664
CGGCCG	102	0.0672646	0.130143
CAGACA	103	0.119344	0.0777303
TTGTTA	104	0.0790507	0.117671
GGGCCA	105	0.0715565	0.123801
GAGAGC	106	0.0464565	0.148402
ATGAAG	107	0.0674421	0.126246
ACTTAC	108	0.104873	0.088796
AGGGCC	109	0.0696305	0.123458
AACACA	110	0.0590626	0.133572
TCCCCA	111	0.0824	0.109508
CCGTGC	112	0.0502352	0.140765
TCCAGC	113	0.0933806	0.0973134
CGCCAG	114	0.0786678	0.111725
CAAGGC	115	0.0837764	0.105259
ACAACA	116	0.0634473	0.125408
GCACCT	117	0.0882937	0.100198
CCCGAC	118	0.0670194	0.121032
CAGTGT	119	0.0567433	0.130712
AAAGGC	120	0.0675758	0.119621
GAAGGA	121	0.0832316	0.103658
TTAGAG	122	0.0349175	0.151585
CTGAGA	123	0.0617377	0.123821
AGCAGT	124	0.0521126	0.133054
TATTTG	125	0.0827906	0.102242
TCTCCA	126	0.0586508	0.126157
AGACAC	127	0.106998	0.0777303
ATGCCC	128	0.0674603	0.115961
GTGTCC	129	0.0975397	0.0853175
CATGCC	130	0.0732074	0.109598
CTCACA	131	0.0473323	0.135442
TCACAA	132	0.0501768	0.132387
GATAAC	133	0.041413	0.140495
ACAGTG	134	0.0489099	0.13285
TCGGCG	135	0.0831643	0.0980923
GCGGCC	136	0.0628294	0.118394
TTCCAG	137	0.0818113	0.0991491
AAGGCC	138	0.0804655	0.100461
TGAGCA	139	0.0588424	0.121445
CTCCAA	140	0.0838047	0.0963708
AAGGAC	141	0.0959729	0.0835807
TGAAGG	142	0.0709509	0.108482
GAGCAG	143	0.0568661	0.122433
CTTGCC	144	0.0799062	0.0992965
CTCCAG	145	0.0582754	0.120901
TGCAAG	146	0.0261072	0.152891
TAACAG	147	0.0487459	0.129832
GCAGTG	148	0.0474543	0.13088
CTTGTT	149	0.0684273	0.109569
CAGCCG	150	0.0992221	0.0785307
CAGTGA	151	0.043976	0.133122
TTTAAC	152	0.0329424	0.143894
CCTTGT	153	0.0551998	0.121209
TGCCCG	154	0.0670194	0.109127
GCCCGA	155	0.0670194	0.109127
GTTCCA	156	0.0714773	0.104605
GCAATT	157	0.0703568	0.105122
TTAACA	158	0.0459695	0.129348
ACATGC	159	0.0723256	0.102985
ATAACA	160	0.0347464	0.140495
GCCAAG	161	0.06826	0.106966
GACAGT	162	0.0599951	0.115095
AGTGAG	163	0.0416061	0.133433
TTAGGG	164	0.0597054	0.115191
CCCCAT	165	0.0695153	0.105058
CCGACA	166	0.066168	0.10826
TTATTT	167	0.0951362	0.0783221
CTGAGC	168	0.058131	0.115149
AGGCCT	169	0.0782602	0.0945849
ATCGGC	170	0.0775146	0.0952674
GACCAC	171	0.0918946	0.0805769
CCAAGG	172	0.0652035	0.107113
CCACAA	173	0.066137	0.106031
GCCGTG	174	0.0459138	0.126209
GGTGGC	175	0.0855379	0.0859788
GGCGGC	176	0.0606654	0.110771
ACAAGC	177	0.0880871	0.0832383
AACAGT	178	0.0461016	0.124344
GAGGGC	179	0.043111	0.127138
GTGCAC	180	0.0702732	0.0993712
ATTTAA	181	0.0262757	0.142906
GGTCAG	182	0.0883888	0.0798723
AACATG	183	0.0718847	0.0963708
CACCCC	184	0.0351853	0.132977
ACACAA	185	0.0916122	0.0764945
AGGGGA	186	0.0293565	0.138612
CCAACA	187	0.077647	0.0900079
ACTGAG	188	0.0650399	0.102454
CGCCCG	189	0.0973607	0.0700443
ATAGGT	190	0.0543423	0.112874
TATATA	191	0.0588624	0.108263
GTGAGT	192	0.0388158	0.127626
GGGGAC	193	0.0339861	0.132168
AAATAG	194	0.0958278	0.069922
ACAAAG	195	0.0527609	0.112955
CAAAGG	196	0.0660943	0.0996212
ACCACA	197	0.0594703	0.106031
ACCTTG	198	0.0442708	0.121209
GGCCAA	199	0.0764057	0.0889599
CACCGC	200	0.0609418	0.10404
CGATAA	201	0.0469872	0.11792
CACAAA	202	0.0655815	0.0985315
CACAAG	203	0.0818371	0.0821966
AGGGCA	204	0.0516862	0.112293
TGTCAT	205	0.066666	0.0969118
TACACA	206	0.0864039	0.0764945
ACAGTT	207	0.0595846	0.102985
GTTATT	208	0.0774995	0.0849358
AGTGTC	209	0.0558753	0.106407
AGAGCT	210	0.0482805	0.113861
TCACCC	211	0.0322091	0.129896
TTCACC	212	0.0349818	0.126922
AGCCGC	213	0.0809929	0.0806927
AGTTCC	214	0.0731879	0.0883135
CAACAT	215	0.0714742	0.0900079
TAACAC	216	0.0208575	0.140495
GCTCAC	217	0.0465288	0.114636
CAAGCG	218	0.0795543	0.0815761
GGCAAA	219	0.0713065	0.0896838
TAGGGC	220	0.0539848	0.106481
TCCAAC	221	0.0772061	0.0831737
GCTTCC	222	0.0411709	0.118684
CTTAAC	223	0.0454201	0.113597
GTATAT	224	0.0505291	0.108263
CGCCAA	225	0.0616665	0.0966524
TGCAAT	226	0.0660083	0.0912072
CAACAA	227	0.0641439	0.0929281
AAGGCA	228	0.0675758	0.0893182
CCCCTA	229	0.0532608	0.103262
TATTCG	230	0.0333333	0.122953
CGCGGG	231	0.0481463	0.108037
CGACAG	232	0.0476495	0.10826
GCACCG	233	0.0548189	0.100947
ATATAT	234	0.0588624	0.0968254
GGCACC	235	0.0500589	0.105381
GCAAGA	236	0.0225886	0.132399
CGCCTA	237	0.0419559	0.112715
ATATTC	238	0.0412698	0.113346
CAGTTA	239	0.0645229	0.0900216
CTCTCC	240	0.0439449	0.109861
TCGTAT	241	0.0346979	0.118748
AATAGG	242	0.0668423	0.0864852
GTCGAC	243	0.0664744	0.0867308
GAGTTC	244	0.067585	0.0854726
TGAGTT	245	0.0382533	0.114728
GTGTCA	246	0.0598588	0.093069
CGACGA	247	0.0661966	0.0867308
CTTCCG	248	0.0383264	0.114496
TCTGAG	249	0.061734	0.0907487
GGGCAG	250	0.0536102	0.0988249
GCCAAA	251	0.0762875	0.0759424
TTCTGA	252	0.0615356	0.090418
CGTATA	253	0.0426344	0.109141
ACCGCA	254	0.0570334	0.0947404
CCCATT	255	0.077055	0.0747011
GCCCCT	256	0.0508655	0.100835
TTGGCA	257	0.0664756	0.0848528
TGGCAA	258	0.0664756	0.0848528
CGCTTC	259	0.0327693	0.118457
CCAAAC	260	0.0795663	0.07134
GCGGGG	261	0.0497191	0.100828
GCAAAG	262	0.0683925	0.0820078
CCGCAA	263	0.0653043	0.0850049
ACGATA	264	0.0467094	0.103475
GATCAG	265	0.0561882	0.0939384
AGTTAT	266	0.0711366	0.0787782
TCGCGG	267	0.0457661	0.104023
GCCAGA	268	0.0580992	0.091207
GAGTTG	269	0.0404511	0.108684
TATTTA	270	0.0255614	0.122906
GCATAC	271	0.0702131	0.077954
GAGCTG	272	0.0514144	0.0961967
GAAATA	273	0.0870977	0.0603982
ATCAGT	274	0.0450771	0.102379
GACGAT	275	0.0600427	0.0872436
AATGTG	276	0.0678328	0.0793918
CAAGAT	277	0.0207037	0.126509
GGCCTA	278	0.0645802	0.0824922
CAAGGG	279	0.0500825	0.0967652
CGATCA	280	0.0450771	0.101767
AGTCGA	281	0.0536539	0.093141
GTGGCA	282	0.0670194	0.0795855
ACGCCA	283	0.0534388	0.0930701
GTTGGC	284	0.0640601	0.0824374
CCTTGC	285	0.0789141	0.0675505
CCCTGC	286	0.0528558	0.0933799
TGGCAT	287	0.0667989	0.0789242
GTCGTA	288	0.0263645	0.119186
CTTCGC	289	0.0697693	0.075336
TATATT	290	0.0496032	0.0953634
AAAAGC	291	0.0416774	0.102756
TGCATA	292	0.0665193	0.0778802
CCTCTC	293	0.0393219	0.105001
CGCGCT	294	0.0490629	0.0952131
CTACAC	295	0.0843837	0.0598278
GCCCGG	296	0.0779808	0.0660802
ACGCCT	297	0.0560068	0.0878825
TCAGTA	298	0.0449229	0.098602
GCCTAA	299	0.0268043	0.116502
CCTAAA	300	0.030508	0.112799
TCGCCC	301	0.0812231	0.0618432
AGTA	302	0.0451621	0.097903
TGTGCG	303	0.0679596	0.0749208
ATGTGC	304	0.0609835	0.0816749
CAAATG	305	0.0582194	0.0842236
ACTTAT	306	0.0360364	0.106254
TTGCAA	307	0.0599204	0.0821939
GCCGCA	308	0.0736126	0.0679361
TGGCAC	309	0.0370533	0.104382
ATGCAT	310	0.0594271	0.0817346
CAGTA	311	0.0450186	0.0961002
ATCGAT	312	0.0553945	0.0853645
TCGATC	313	0.0516908	0.0890682
GCTTAA	314	0.0423176	0.0981567
CAGGTG	315	0.0608466	0.0795855
GCTTCG	316	0.0595206	0.0808804
GGCCCC	317	0.0481958	0.0919643
GTCATA	318	0.0616155	0.0785237
TCATCG	319	0.0653296	0.0748011
GGCATT	320	0.0608466	0.0789242
CATCGG	321	0.0623099	0.0774312
GAGTCG	322	0.0533974	0.086218
GTTCTG	323	0.0588901	0.0806957
CGCCTC	324	0.0611111	0.0777969
CTAAAA	325	0.0267202	0.11214
TAATAC	326	0.0457839	0.0930387
TGAGGG	327	0.0275703	0.110952
CCGCGC	328	0.0445857	0.0938071
AATGCA	329	0.0524222	0.0855994
ACCCCA	330	0.0552929	0.0826814
CTCGCA	331	0.050036	0.0877004
CACTTA	332	0.0259743	0.111576
TTACCT	333	0.0483131	0.0890988
GCGACC	334	0.0791758	0.0581959
ATCGCG	335	0.0406859	0.0966521
TGCACA	336	0.0728745	0.0644399
TCACTT	337	0.0307277	0.106377
TTCCGA	338	0.0354068	0.101654
ATACTC	339	0.0279984	0.108866
GGGCGG	340	0.0532062	0.083615
CGCGGC	341	0.0630066	0.0733531
CTGTCA	342	0.0393789	0.0969575
TCATAC	343	0.0596882	0.0764423
CGGGGT	344	0.0444214	0.0915788
TCAAAA	345	0.0110042	0.124862
ATTCAA	346	0.0318998	0.103631
TTGCTT	347	0.0595206	0.0760081
CATCAA	348	0.0163802	0.119072
TGTCCC	349	0.0796825	0.0555556
AGGCCC	350	0.0456035	0.0894372
CTCATC	351	0.0484779	0.0865389
GCCTCA	352	0.0611111	0.0738889
CTGTGA	353	0.0427329	0.0921072
CAAAAA	354	0.0112778	0.123554
CGTCGT	355	0.0258772	0.108953
GTCGCC	356	0.0693309	0.0654549
GCGCTA	357	0.0531965	0.0814443
AGGTGG	358	0.0608466	0.0736332
TACCTT	359	0.030382	0.104022
AATACG	360	0.0415104	0.0926113
CGAGTT	361	0.0717367	0.0622745
GCCCTG	362	0.0485157	0.0854879
CCCTGT	363	0.0481137	0.0858702
ATCAAA	364	0.0102152	0.123433
GGGGGC	365	0.0429451	0.0903269
GCAAAT	366	0.0488297	0.0842236
CGAAAC	367	0.0784833	0.0544533
ATTGCA	368	0.0596832	0.0731806
GGGGCG	369	0.0582175	0.0745223
TACTCG	370	0.0304355	0.102275
CCCTAG	371	0.0553259	0.0772447
CATACG	372	0.0588495	0.0736721
GTGCGT	373	0.0652422	0.0671712
GCGGCA	374	0.0629726	0.0694197
AAGGGG	375	0.0451038	0.0872395
TATTCA	376	0.0364043	0.0955687
ATACAA	377	0.0417272	0.0902136
AGCTTA	378	0.0393532	0.0925572
AACAAC	379	0.0666748	0.0652264
TTTCAC	380	0.0280514	0.103652
ACCGCG	381	0.0456397	0.0859679
TCGACG	382	0.0523077	0.0792308
CAAAGC	383	0.067843	0.0636928
CGCAAA	384	0.0551496	0.0763154
GCATCC	385	0.0825758	0.0487626
AAAAAA	386	0.0100205	0.121266
CAAACA	387	0.0698155	0.0614601
AAATGT	388	0.049087	0.0819405
TATTGC	389	0.0739459	0.0570775
CTGCCA	390	0.0511511	0.0798449
TTTGCT	391	0.0544803	0.0763441
CACCTA	392	0.0453846	0.0853846
CTATAC	393	0.0328573	0.0977309
CGGCAG	394	0.0610837	0.0693755
TAAAAT	395	0.0298767	0.100461
TTAGCT	396	0.0533357	0.0769498
AGGCAT	397	0.0542424	0.0759849
GACGCC	398	0.0478936	0.0821284
CATACA	399	0.0468795	0.0828211
TAAAAG	400	0.0381313	0.0915612
TGCTTC	401	0.0487679	0.0808804
CGAGAG	402	0.0136707	0.115956
CACAAT	403	0.0603914	0.0690508
ACAATT	404	0.0603914	0.0690508
TATCGA	405	0.0552335	0.0740924
CCCTCG	406	0.0400566	0.0891195
ATACGC	407	0.0413019	0.0877124
GTCGAG	408	0.0163879	0.112428
CCCCAC	409	0.0521319	0.0765241
CGTTCT	410	0.0536524	0.0749544
TCGAGA	411	0.0148701	0.113699
GATAAA	412	0.0512686	0.0772638
CCCGGC	413	0.0702289	0.0582402
CCAAAA	414	0.0225868	0.105779
ATTTAC	415	0.0695072	0.05882
CTCAAG	416	0.0390656	0.088989
GCTTAC	417	0.0299998	0.0980498
CAAAAG	418	0.024506	0.103456
GCTCGC	419	0.0525381	0.0754175
AAGCTT	420	0.0485107	0.0793704
TACAAA	421	0.0329058	0.094859
TACCTC	422	0.0476552	0.0801075
CGCGAC	423	0.0690748	0.0586694
GCGTTC	424	0.0627019	0.0649524
CCGCAC	425	0.0640482	0.06358
CGCCCT	426	0.0453057	0.0822016
TAGACA	427	0.0368177	0.0906857
TCAAGG	428	0.0404878	0.0870098
TTCGCG	429	0.0635193	0.0638777
CCCTAT	430	0.0224686	0.104865
CTGGCA	431	0.036415	0.0908436
GCGACT	432	0.0595709	0.0674883
GGCTGT	433	0.0308639	0.0960956
AGACAA	434	0.0375592	0.0893675
CCAGAC	435	0.0468971	0.0799563
TCCAAA	436	0.0213503	0.105485
CTTATT	437	0.0475683	0.0790994
AGCTCA	438	0.0587776	0.0678725
GCTGTG	439	0.0331406	0.0934018
CAGGCC	440	0.0395189	0.0868247
GGCTCA	441	0.0319656	0.0943594
TCCCTA	442	0.0232895	0.10297
GTTAGA	443	0.0356318	0.0905532
CCACCA	444	0.0451422	0.081032
TGTGAA	445	0.0402147	0.0859143
ACCCTC	446	0.0385445	0.0875654
ACTCGA	447	0.0302019	0.0958397
ACGCGC	448	0.0333654	0.0924743
CTTACA	449	0.0283421	0.097437
AGTTTC	450	0.0338176	0.0919538
AGTTGG	451	0.0562615	0.0694397
CTGCCT	452	0.0401801	0.0854141
TTTACG	453	0.0695072	0.0559951
CGCTCA	454	0.0450233	0.080437
CGACCC	455	0.0778725	0.0474432
AGTCAC	456	0.037871	0.0874349
ATACGT	457	0.0624727	0.0628025
ATAAAA	458	0.0479352	0.0772638
CCTGCC	459	0.0460281	0.0791409
AAAATG	460	0.0372721	0.0878344
CAGGAC	461	0.0459402	0.0791229
CAAGAA	462	0.0188077	0.106177
TACGCG	463	0.0371353	0.0877124
AATTAC	464	0.0600652	0.0646705
CCCTAC	465	0.0669823	0.057702
CCTGTC	466	0.042695	0.0817704
CCATTT	467	0.0606616	0.0637722
GGCGTG	468	0.0283883	0.0958694
TTTTGC	469	0.0489247	0.0753024
TTGAGG	470	0.0286912	0.0954139
TTCAAT	471	0.0274554	0.0966184
TATACT	472	0.0261718	0.0978441
TTATTA	473	0.0500193	0.073978
GTTAGC	474	0.0446192	0.0793445
GCTGCC	475	0.049368	0.0745835
GGGCCC	476	0.0517548	0.0721577
CCCCGA	477	0.0470179	0.0766713
GACAAG	478	0.0344585	0.0891955
ACAAGA	479	0.0195191	0.104132
TGTCGA	480	0.0150893	0.108494
ACCTCT	481	0.0476552	0.075834
GCGCTC	482	0.040765	0.0826502
AAAGCT	483	0.0553797	0.0680102
CGCCCA	484	0.0339677	0.0891855
ATTCGG	485	0.0166667	0.106287
GCTCAA	486	0.0408842	0.0820342
GGCAGT	487	0.054526	0.0682388
TCCGAT	488	0.0322218	0.0905427
GCCAGG	489	0.0400462	0.0825504
CCACGA	490	0.0549094	0.0676808
GCCTAG	491	0.0615381	0.0610466
AGTTGT	492	0.0325146	0.0900415
CCAGGA	493	0.0398838	0.0824422
AGGACT	494	0.0399357	0.0823776
CAGTCA	495	0.0497758	0.0725095
CACCAC	496	0.0485313	0.0736484
GTATCG	497	0.0479871	0.0740924
GCTCAT	498	0.0507222	0.07117
TGTCAG	499	0.0341739	0.0874923
ACACGT	500	0.0270131	0.0946419
GTCCAA	501	0.0211491	0.100495
GAGAGT	502	0.0120996	0.109456
AGGGGG	503	0.0432859	0.0781885
GTCACT	504	0.0280105	0.0933271
TGATAA	505	0.0467116	0.074479
TGCGAC	506	0.0576068	0.0635601
AACAGG	507	0.066358	0.0546737
TTATTG	508	0.0714206	0.0495018
TCGCGA	509	0.0683804	0.0524194
CGCTAG	510	0.0512285	0.0693011
GTTTCC	511	0.0373968	0.082928
GCACAA	512	0.0557805	0.0644399
CAATTA	513	0.0599528	0.0600596
CATTTA	514	0.0611739	0.05882
GATTGC	515	0.0452243	0.0747208
CACCAG	516	0.0394468	0.0803332
TCGCAT	517	0.0457029	0.0740589
TTTGAG	518	0.035608	0.0840741
TGCCTC	519	0.0372039	0.0824379
CTAATA	520	0.0449485	0.0746594
CCTAAT	521	0.0408834	0.0787244
ACAAGT	522	0.0348768	0.0847305
CAATAG	523	0.0147734	0.104779
GCGCGC	524	0.0368588	0.0826706
GCATCA	525	0.0194228	0.100104
GTGAAC	526	0.0425075	0.0770078
GTA	527	0.0364066	0.0829182
TGAACT	528	0.0449121	0.0744097
ACCAGA	529	0.0350163	0.0842483
CCGGCG	530	0.058601	0.0606254
AAACTG	531	0.0587467	0.0604503
GTCCCT	532	0.0630159	0.0561728
GCTATA	533	0.033749	0.085432
ACGCGG	534	0.0543965	0.064743
CGTCGC	535	0.0612344	0.057703
ATTGCG	536	0.0487389	0.0701888
ACTGGC	537	0.0362733	0.0824862
TTACGG	538	0.0300888	0.0886239
TTACGA	539	0.0662629	0.05238
CGAGTC	540	0.0462369	0.0723908
ACCCGG	541	0.0403599	0.0781214
CCCGGG	542	0.0403466	0.0780816
CTCGAG	543	0.0263471	0.0919754
CATCCT	544	0.0761869	0.042096
TCACCT	545	0.0389744	0.0792308
ACGCCC	546	0.0375908	0.080463
CAACGC	547	0.0524173	0.0655881
TTACAC	548	0.0226192	0.0953718
GGCAGA	549	0.0536782	0.0642134
TGCGTT	550	0.0578784	0.059936
AAAAGA	551	0.0200688	0.0976932
CCTACA	552	0.0714962	0.0462437
TAGCTC	553	0.0556749	0.0620376
GTCCAC	554	0.0462187	0.0713524
GCGCCC	555	0.0409681	0.0765139
TCGCCT	556	0.0529861	0.0644636
ATTTCC	557	0.0221154	0.0952459
TATTAT	558	0.0520812	0.0652634
CCCACG	559	0.0580993	0.0592158
TGAAGC	560	0.0489899	0.0682768
ATTACC	561	0.0429712	0.0741415
TCCACC	562	0.0439405	0.0730937
GACTGT	563	0.0228305	0.0941547
TACACG	564	0.0216152	0.0953583
CGGTTA	565	0.0470732	0.0698817
ACCTAC	566	0.0320513	0.0848718
TAAGGG	567	0.0576511	0.0591771
GAGTTT	568	0.0349021	0.0819217
CGGCGT	569	0.0430971	0.0737068
AACGGT	570	0.0415206	0.0751699
GGCCAG	571	0.0340938	0.0825504
CTTGAA	572	0.0582492	0.0583053
AAGCGT	573	0.0601119	0.0563866
AAAGCA	574	0.0406376	0.0757207
AACCGC	575	0.0365013	0.0798324
CAGGCG	576	0.0413803	0.0749376
TCCTTG	577	0.0713384	0.0448232
AACGCC	578	0.0520385	0.0640729
TTTCCC	579	0.0257664	0.090291
GTTGTA	580	0.0248222	0.0912185
AACCCC	581	0.048367	0.0676621
ACCTAA	582	0.037012	0.0790148
ATCGCC	583	0.0529861	0.0630053
TACCCT	584	0.038263	0.0777209
CTGTAT	585	0.0161638	0.0996408
GCAACG	586	0.0527961	0.0629366
GTTACG	587	0.028602	0.0870622
ACGAGT	588	0.06128	0.0543819
ACCACG	589	0.0544837	0.0610822
CGCATC	590	0.0469071	0.0686548
AGACGC	591	0.0441574	0.0711635
TGTATT	592	0.0215401	0.0937268
TTTCCA	593	0.0334702	0.0817302
AACTGA	594	0.0628117	0.0523202
ACAGGT	595	0.0604056	0.0546737
GGCTTA	596	0.0341596	0.0809035
GTACCT	597	0.0184772	0.0964818
AAACAG	598	0.066358	0.0485009
AACTAC	599	0.0413714	0.0734601
GGGGTC	600	0.0363253	0.0784886
GTATTC	601	0.0380205	0.0766798
TACGCC	602	0.026143	0.0885438
GAGTGG	603	0.0252766	0.0893595
GCTAGA	604	0.046724	0.0677996
TGTTAC	605	0.0242669	0.090126
AAATGC	606	0.0368303	0.0774951
GAACTA	607	0.0423868	0.0718844
ACCCTA	608	0.0669823	0.0472853
AGGCTG	609	0.0302812	0.0839549
ACGGTT	610	0.044341	0.0698817
CTAGAC	611	0.0465114	0.0676402
CCTAGT	612	0.0620055	0.0520801
TCAATA	613	0.0163443	0.0977295
TGCAGT	614	0.0507683	0.0633033
ACTGTA	615	0.0161638	0.0979047
TTGCGA	616	0.0490738	0.064831
CCAGGC	617	0.0308315	0.0830121
TTCCCT	618	0.0231296	0.090613
TTGAAG	619	0.0520763	0.0613917
GCAGGC	620	0.0390183	0.0744354
CCCGCC	621	0.0596979	0.053655
CAAATT	622	0.0298774	0.0834403
CGGGCC	623	0.0397141	0.0735767
GGAATG	624	0.0228945	0.0903073
CGCAGG	625	0.0470172	0.0659339
GACCCG	626	0.0413741	0.0714918
CGAACG	627	0.0522873	0.060446
GGAGTT	628	0.0374251	0.0752786
GGACTT	629	0.0398192	0.072769
AGTTAG	630	0.0378248	0.0747281
CCTAGG	631	0.040511	0.0720112
TGCCAT	632	0.040794	0.0716588
CTGCAG	633	0.0389701	0.0734668
TA	634	0.0212766	0.091044
CCGTCG	635	0.0342105	0.0780702
GCCGTC	636	0.0425439	0.0697368
ACTACG	637	0.037372	0.0748925
CGACTT	638	0.0618443	0.0502959
AGCGCT	639	0.0360673	0.0759866
GCTGCG	640	0.0616159	0.0503202
GGTTAG	641	0.0472055	0.0645935
CAAGTT	642	0.0319499	0.0797465
CTAGGC	643	0.0370431	0.0745819
CTCACC	644	0.0523077	0.0592308
TGTCCA	645	0.0213868	0.0899389
ACACCT	646	0.0353577	0.0759453
TAGGCT	647	0.028874	0.0823571
ATTATT	648	0.0615458	0.0496525
AGTACG	649	0.0667176	0.0443266
CCGGGC	650	0.0344909	0.0764848
GCCCAA	651	0.0295364	0.0810506
AAGATA	652	0.0152072	0.0953717
GGCATC	653	0.0478535	0.0626515
CCCCGG	654	0.0408575	0.0695411
CGCGCG	655	0.0315967	0.0787766
CGTATC	656	0.0475143	0.0628237
AAGAAA	657	0.0152078	0.0950001
TCCCCG	658	0.0408575	0.0692847
TCGAGC	659	0.0280237	0.0820677
CGTGAG	660	0.0192997	0.0907614
ACGGCA	661	0.0333193	0.0766844
GGGGGT	662	0.0401395	0.0698584
GCAGCA	663	0.0304278	0.0793942
GGGGCT	664	0.0376474	0.0721575
GGAGGC	665	0.0379954	0.0717856
CGCAAC	666	0.0494537	0.0603169
CCTACC	667	0.0320513	0.0777113
GACCCT	668	0.0622475	0.0474432
ACGAAC	669	0.0548829	0.0547993
CACGAA	670	0.0606413	0.0489418
CGGCAT	671	0.0335006	0.0760757
CGCGCA	672	0.0211703	0.0883125
AAATTC	673	0.0315027	0.0779734
CGGAGG	674	0.0397636	0.06971
TCGCTT	675	0.0317469	0.0775888
CTTCGT	676	0.0342569	0.0749759
ACGTAT	677	0.0546065	0.0545226
AACACC	678	0.0352944	0.073824
CTACGG	679	0.0369173	0.0720738
ACGAAA	680	0.0663732	0.0425485
CCGGCT	681	0.0466614	0.0622101
ATCCTT	682	0.0637626	0.0448232
AGGCGG	683	0.0389926	0.0695499
AAGGGT	684	0.0531135	0.0553929
AGACTG	685	0.0375188	0.070927
GCAACT	686	0.0471485	0.0610998
GCCCGC	687	0.0485014	0.0595418
GTATTT	688	0.0322928	0.0757439
CGCGCC	689	0.0371299	0.0708236
ACATGT	690	0.0267543	0.0811456
AACGCG	691	0.04574	0.0621591
GGACTG	692	0.018824	0.0889464
TTGTAC	693	0.0145658	0.0929279
AGCTGC	694	0.0373992	0.0700476
AAAGCC	695	0.0529234	0.0544915
TACGAA	696	0.0550151	0.0522434
AAACAC	697	0.039214	0.0680269
TAAGGC	698	0.040821	0.0664003
GTGGGA	699	0.0299236	0.0771328
TGGAGT	700	0.0372597	0.0697385
AGGAAT	701	0.021339	0.0856407
CGAGTG	702	0.0193059	0.0876097
AATTCG	703	0.03656	0.0702741
TGCGTC	704	0.0608899	0.0459028
CCAGAG	705	0.034283	0.0724851
CCTCGC	706	0.0341134	0.0726415
ACTTGA	707	0.0517456	0.0549984
CCACGG	708	0.0549587	0.0516436
GCAGTT	709	0.0531482	0.0533928
CCGATA	710	0.0291166	0.0774104
CAGTAC	711	0.0592997	0.0471675
TATCGC	712	0.0448611	0.0615469
GGCCCG	713	0.0485328	0.0578575
ACTTCA	714	0.0688402	0.0375074
GTGAGA	715	0.0192997	0.0869736
CCTCAC	716	0.0397436	0.0664103
CAGCAA	717	0.0372306	0.0687649
TACGGC	718	0.0287138	0.0772774
CCCGCA	719	0.0475994	0.0583759
AGTGGG	720	0.0275066	0.0784092
CCTATA	721	0.0191868	0.0866455
ATACCC	722	0.0366753	0.069141
GTCAGT	723	0.0540751	0.0517314
ATATTT	724	0.0255614	0.080171
AGCAGC	725	0.0334834	0.0721719
GTCAGG	726	0.0288583	0.0767615
AGCTGC	727	0.0543173	0.0511517
CGCTCG	728	0.040605	0.0648171
CTATAG	729	0.0209771	0.0844436
CACGTA	730	0.0301709	0.0751001
AGGAAC	731	0.0341599	0.071092
AAGCAG	732	0.0367487	0.0684985
CAGACG	733	0.0408112	0.0642995
GGCTAT	734	0.0289185	0.0760079
CAACTA	735	0.0404819	0.0644331
TACGTA	736	0.0542039	0.0506578
TAGACT	737	0.0403967	0.0644205
CGGCTA	738	0.0419189	0.0628876
CATTTC	739	0.0228469	0.0818642
CTACCA	740	0.0385322	0.0661685
ATTCGA	741	0.0417124	0.0628816
CAGTTG	742	0.0533311	0.0511247
GCAGTA	743	0.0518818	0.0525337
CCGCAG	744	0.0474206	0.0569883
GAACGG	745	0.0383984	0.0660015
GGCTAC	746	0.0398234	0.0644492
GCTACC	747	0.0412492	0.0629803
ACAAAT	748	0.0213739	0.0826259
GACTGG	749	0.0344885	0.0694118
GCCATA	750	0.037988	0.0657596
ACAACG	751	0.0600742	0.0436671
GGGACT	752	0.0280337	0.0757007
GCACTT	753	0.0430172	0.0606143
TTCGTT	754	0.0342133	0.0693114
TTCCAC	755	0.0316593	0.0717967
TACGGG	756	0.0342519	0.0691238
GCCTCT	757	0.024132	0.07917
GAGGCT	758	0.0366984	0.0665976
GGTCCA	759	0.0362299	0.0669441
CTCGCT	760	0.0329277	0.0702025
ACGGAG	761	0.0388062	0.0641953
TCCCTG	762	0.0742064	0.0287919
GACCTA	763	0.0325546	0.0703908
CTACCC	764	0.0315934	0.0713011
GGCGGA	765	0.0352507	0.067639
CACACG	766	0.0248274	0.0780567
CACCTT	767	0.0328799	0.0698833
AAACCG	768	0.0318923	0.070719
GGAACA	769	0.0391492	0.0634512
TGGGAA	770	0.0325364	0.0699074
TACGAG	771	0.0610797	0.0412809
GGTCAC	772	0.0414766	0.0608618
GCATTC	773	0.0485009	0.0538071
CCACGC	774	0.0342996	0.0679609
ATACGG	775	0.0390544	0.0631871
TGGCTC	776	0.0313399	0.0708053
TAGCGC	777	0.0339037	0.0681572
AAGCCA	778	0.0529234	0.0491151
GGCATA	779	0.0310366	0.0709937
ACGCTC	780	0.0290079	0.0729074
TTGATA	781	0.0370421	0.0648095
GAAGCT	782	0.0428171	0.0590175
TCAGTC	783	0.0564767	0.0453551
CACGAT	784	0.0347795	0.0670264
CGATTG	785	0.0381125	0.063642
CCGGGA	786	0.0356185	0.0660553
GTACGA	787	0.0709402	0.0304584
AGCAAC	788	0.0436845	0.0577011
CTTCAG	789	0.0638651	0.0375074
TCGTTT	790	0.0342133	0.0671328
ATTTTG	791	0.0322581	0.0690524
AACTAT	792	0.0470805	0.054093
TGTACC	793	0.012268	0.0886387
AAGGCT	794	0.0389709	0.061919
CAGTAG	795	0.0391366	0.0617308
TATTTT	796	0.0372984	0.0635081
TGGGGC	797	0.034962	0.0658164
CTAAGG	798	0.0430515	0.0574927
GGGCTC	799	0.037568	0.062968
GGTTGA	800	0.0553017	0.0452033
CGGGGC	801	0.0375511	0.0628453
CAGACT	802	0.037866	0.0619965
GGGCTA	803	0.0318604	0.0679569
GTGTCG	804	0.016591	0.083214
GACCTG	805	0.0350506	0.0646453
AAAGAA	806	0.0241079	0.0755843
TGGTTG	807	0.0476907	0.0518253
CCGGAT	808	0.0210668	0.0784109
GAACAG	809	0.0209689	0.0784399
AGGGTG	810	0.0541694	0.0451389
CACTTC	811	0.0496839	0.0495505
AAGCAT	812	0.0210204	0.077974
CTAGGA	813	0.0240232	0.074951
GCACGA	814	0.0317513	0.0671429
TATAGA	815	0.0173354	0.0815502
GGGGTA	816	0.0387974	0.0600832
TTAGCG	817	0.0305361	0.0682753
TCGCGC	818	0.0267391	0.0719426
ATGTTA	819	0.0170965	0.0814353
GGGAAC	820	0.0325498	0.0659722
CGTACG	821	0.0302466	0.068265
CAGGAA	822	0.0292331	0.0692708
GGCTCG	823	0.0365141	0.0617024
GAATGT	824	0.0225808	0.0755003
[truncated: 1,336 more rows]

## Sheet: Figure 2b
SEQUENCE	ONTSynXPhiXDCS_1	ONTSynXPhiXDCS_2	ONTSynXPhiXDCS_3	ONTSynXPhiXDCS_1_SynX	ONTSynXPhiXDCS_1_PhiX	ONTSynXPhiXDCS_2_SynX	ONTSynXPhiXDCS_2_PhiX	ONTSynXPhiXDCS_3_SynX	ONTSynXPhiXDCS_3_PhiX	MEAN
[truncated: 3,419 more rows]

[truncated: 35 more sheets: Figure 2c , Figure 2d, Figure 3b, Figure 3c, Figure 3d, Figure 4a, Figure 4b, Figure 5c, Figure 5d, Figure 5e, Figure S2a, Figure S2b, Figure S2c, Figure S3a, Figure S3b, Figure S3c, Figure S4a, Figure S4b, Figure S4c, Figure S4d …]
